# Supplementary material for: Biomolecular condensate phase diagrams with a combinatorial microdroplet platform
Source: Nat Commun. 2022 Dec 21;13:7845. doi: 10.1038/s41467-022-35265-7 (PMC9768726; doi:10.1038/s41467-022-35265-7)
Supplement: Supplementary file 6 — Source Data [file 41467_2022_35265_MOESM6_ESM.zip]

Archive with 11 entries (11 files):
- Source_Data/Figure1.xlsx
- Source_Data/Figure2.xlsx
- Source_Data/Figure3.xlsx
- Source_Data/Figure4.xlsx
- Source_Data/FigureS1.xlsx
- Source_Data/FigureS2.xlsx
- Source_Data/FigureS3.xlsx
- Source_Data/FigureS4.xlsx
- Source_Data/FigureS5.xlsx
- Source_Data/FigureS6.xlsx
- Source_Data/FigureS9.xlsx
