# Supplementary material for: Biomolecular condensate phase diagrams with a combinatorial microdroplet platform
Source: Nat Commun. 2022 Dec 21;13:7845. doi: 10.1038/s41467-022-35265-7 (PMC9768726; doi:10.1038/s41467-022-35265-7)
Supplement: Supplementary file 6 — Source Data [file 41467_2022_35265_MOESM6_ESM.zip › Source_Data/Figure1.xlsx]

## Sheet: Sheet1
Figure 1
	panel a:	FUS
		FUS(G156E)-EGFP / μM	PEG 6000 / % (w/w)	feature
		0.709297	4.94258	FALSE
		1.83715	2.87462	FALSE
		1.16768	2.43299	FALSE
		1.35713	1.84651	FALSE
		1.48299	1.85335	FALSE
		0.659065	3.96457	FALSE
		1.86733	4.06617	TRUE
		1.46061	1.68279	FALSE
		1.50108	2.50912	FALSE
		2.67073	2.59767	TRUE
		1.69046	1.14333	FALSE
		1.4505	4.20998	TRUE
		3.4945	2.09381	FALSE
		1.29204	3.97481	TRUE
		0.276755	3.88194	FALSE
		1.96976	1.90173	FALSE
		1.20995	2.30427	FALSE
		0.577967	2.97106	FALSE
		2.98437	5.16439	TRUE
		0.783338	7.37583	TRUE
		1.84341	3.2416	TRUE
		3.24189	1.52342	FALSE
		3.32829	2.18493	FALSE
		1.69484	2.53751	FALSE
		2.0819	2.8781	TRUE
		1.5697	3.51278	TRUE
		1.81788	4.00464	TRUE
		0.355737	3.52079	FALSE
		1.44727	3.87925	TRUE
		1.0427	2.86422	FALSE
		0.626342	5.99623	TRUE
		0.895011	3.9176	FALSE
		1.45493	3.89338	TRUE
		2.30217	2.92533	TRUE
		3.39319	2.01809	FALSE
		0.58223	5.29749	TRUE
		1.41426	2.09078	FALSE
		0.983404	1.6684	FALSE
		0.189889	2.42001	FALSE
		2.2039	2.80808	FALSE
		1.35232	1.66844	FALSE
		0.243721	4.01994	FALSE
		2.57373	0.934032	FALSE
		2.39005	2.17885	FALSE
		2.61496	0.936701	FALSE
		1.65194	3.21261	FALSE
		1.15172	3.71759	FALSE
		0.238801	2.77685	FALSE
		0.545911	3.30136	FALSE
		3.42477	1.80209	FALSE
		0.250241	3.52544	FALSE
		0.564592	3.02006	FALSE
		1.41109	2.67082	FALSE
		2.13398	3.0171	TRUE
		1.90982	3.36418	TRUE
		2.3808	2.41221	FALSE
		0.882129	4.79912	TRUE
		1.45489	1.86261	FALSE
		1.60416	1.8018	FALSE
		0.610266	3.4155	FALSE
		1.22842	2.0732	FALSE
		2.38111	2.3453	FALSE
		1.72579	2.60487	FALSE
		1.72794	2.94275	FALSE
		0.579071	0.823911	FALSE
		0.218796	3.36657	FALSE
		2.24576	2.19552	FALSE
		0.402183	4.46674	FALSE
		2.14774	2.26015	FALSE
		1.61919	1.27789	FALSE
		1.32765	1.93942	FALSE
		3.22045	1.60098	FALSE
		1.98438	3.69414	TRUE
		0.606866	0.837114	FALSE
		1.73049	1.18945	FALSE
		2.3991	0.892969	FALSE
		1.97149	6.31585	TRUE
		1.00217	6.41799	TRUE
		0.419176	4.96153	FALSE
		2.39316	2.1835	FALSE
		1.91839	3.44945	TRUE
		4.46437	2.46925	FALSE
		0.624317	2.87652	FALSE
		0.613979	2.62719	FALSE
		2.44749	2.63313	TRUE
		3.06534	0.779803	FALSE
		1.53255	1.17157	FALSE
		1.24698	2.51602	FALSE
		0.459374	3.7164	FALSE
		1.62151	1.99333	FALSE
		2.88455	2.41422	TRUE
		1.62022	2.70438	FALSE
		1.41886	3.54581	FALSE
		2.14167	2.87387	FALSE
		1.76196	2.16209	FALSE
		1.655	4.33637	TRUE
		1.15565	4.27948	FALSE
		1.91714	4.45399	TRUE
		1.08378	1.47812	FALSE
		1.21031	2.29858	FALSE
		0.493125	4.42203	FALSE
		1.79664	3.82799	TRUE
		1.65059	3.16702	TRUE
		1.68632	3.35448	FALSE
		2.13402	1.22055	FALSE
		1.56926	2.26839	FALSE
		1.16959	3.68452	FALSE
		0.430471	3.90787	FALSE
		1.50532	5.51452	TRUE
		2.57527	2.32295	FALSE
		0.64378	0.786762	FALSE
		1.019	3.52529	FALSE
		2.03841	3.08264	TRUE
		3.75273	3.358	FALSE
		2.36846	1.25982	FALSE
		1.33834	3.14558	FALSE
		0.834295	0.74805	FALSE
		1.47905	3.68376	TRUE
		2.07675	1.09573	FALSE
		1.04789	0.756685	FALSE
		2.05305	2.08581	FALSE
		1.57557	1.14547	FALSE
		2.3048	1.32049	FALSE
		1.56272	3.03111	FALSE
		3.27771	1.91114	FALSE
		2.45636	1.85501	FALSE
		1.11118	1.68801	FALSE
		1.94024	3.95962	TRUE
		1.62641	3.43348	TRUE
		1.50091	1.20228	FALSE
		1.68578	4.16976	TRUE
		0.561233	4.95878	FALSE
		2.46818	2.9838	TRUE
		1.81286	2.52405	FALSE
		2.20713	1.61143	FALSE
		2.83971	2.95612	TRUE
		1.56147	3.99884	TRUE
		1.9626	0.767995	FALSE
		1.14633	0.721383	FALSE
		1.00052	4.4222	TRUE
		0.439839	3.55652	FALSE
		0.614973	1.95558	FALSE
		0.494055	5.49313	TRUE
		2.67546	2.02107	FALSE
		2.15426	1.2351	FALSE
		2.76182	2.19159	FALSE
		1.71947	2.57375	FALSE
		0.592843	6.31256	TRUE
		1.58818	2.80936	FALSE
		0.69155	3.93011	FALSE
		0.959354	2.53659	FALSE
		1.64931	2.89832	FALSE
		0.407232	4.8257	FALSE
		0.99157	2.31766	FALSE
		1.19386	2.29533	FALSE
		0.797565	4.29764	FALSE
		1.42568	3.68349	FALSE
		0.864426	4.64604	TRUE
		0.87978	4.22915	TRUE
		2.46507	2.30698	FALSE
		1.01653	1.41771	FALSE
		0.803659	2.93964	FALSE
		1.67612	1.14127	FALSE
		1.42931	0.821782	FALSE
		1.90119	2.85922	FALSE
		3.19898	6.2727	FALSE
		1.64503	2.90531	FALSE
		0.699749	4.99645	FALSE
		1.55096	4.19127	TRUE
		2.75071	1.9607	FALSE
		1.45689	2.12096	FALSE
		1.62015	2.57245	FALSE
		3.54676	1.9654	FALSE
		0.308862	3.1021	FALSE
		2.0509	2.50769	FALSE
		6.16931	4.03013	FALSE
		2.36021	1.12863	FALSE
		2.63405	0.870286	FALSE
		2.73007	2.4584	FALSE
		2.32043	1.99043	TRUE
		1.79785	3.29788	FALSE
		1.00457	0.717449	FALSE
		0.551422	5.09428	TRUE
		1.79842	3.55493	TRUE
		0.780331	0.722327	FALSE
		1.48428	3.31024	TRUE
		1.33234	2.5475	FALSE
		3.45837	2.01456	FALSE
		1.45537	0.818127	FALSE
		2.63038	1.04133	FALSE
		0.701034	3.84337	FALSE
		1.06529	2.37056	FALSE
		2.07996	1.97521	FALSE
		0.311493	4.25254	FALSE
		0.631604	2.93161	FALSE
		0.568835	3.45461	FALSE
		2.28224	1.2591	FALSE
		0.313638	3.78588	FALSE
		2.00996	3.88009	TRUE
		1.81932	3.31625	TRUE
		0.623857	3.71215	FALSE
		4.26208	3.34179	FALSE
		1.27399	2.29366	FALSE
		1.23105	2.1905	FALSE
		2.38137	1.07094	FALSE
		0.517802	1.95806	FALSE
		2.89711	2.08498	FALSE
		0.267015	3.54078	FALSE
		1.59285	3.70636	TRUE
		0.975172	2.2619	FALSE
		2.28682	2.86936	FALSE
		2.06261	2.03673	FALSE
		0.890313	1.99918	FALSE
		1.04805	1.53545	FALSE
		1.22236	2.76274	FALSE
		1.60495	2.76171	FALSE
		3.92996	3.35931	FALSE
		0.791027	3.99874	FALSE
		2.88152	0.97713	FALSE
		0.955792	2.35965	FALSE
		1.6021	1.31701	FALSE
		1.77521	3.25078	FALSE
		0.719894	5.18521	TRUE
		2.00939	3.43474	TRUE
		0.309505	4.12732	FALSE
		1.40519	4.43853	TRUE
		1.60177	2.17544	FALSE
		0.953313	2.24009	TRUE
		1.82406	2.96828	FALSE
		1.27127	1.71771	FALSE
		0.709706	4.16691	FALSE
		1.59711	2.72043	FALSE
		1.83946	1.79391	FALSE
		1.30436	2.94857	FALSE
		1.13412	2.26777	FALSE
		1.43062	6.65783	TRUE
		1.60314	2.18313	FALSE
		2.99227	0.828749	FALSE
		2.25456	1.2415	FALSE
		0.709176	4.05249	FALSE
		3.02718	1.62295	FALSE
		1.60546	3.33105	FALSE
		1.4556	1.44104	FALSE
		2.30599	2.21814	FALSE
		1.88136	2.88127	FALSE
		2.14743	2.62872	FALSE
		2.08448	3.36481	TRUE
		2.69712	3.73248	TRUE
		1.27738	1.86498	FALSE
		1.45005	3.82817	TRUE
		1.52119	1.32268	FALSE
		0.867707	5.02886	TRUE
		1.17354	0.762673	FALSE
		1.26268	3.22486	FALSE
		1.15263	1.85944	FALSE
		2.09736	2.92118	FALSE
		0.620112	5.70887	TRUE
		0.451871	6.04239	TRUE
		1.70929	2.78891	FALSE
		0.771765	2.464	FALSE
		1.20728	2.57881	FALSE
		1.29097	2.24645	FALSE
		1.87661	2.97581	FALSE
		2.53013	2.19392	TRUE
		1.71993	3.00768	FALSE
		1.11641	2.9404	FALSE
		1.91915	2.72011	FALSE
		1.47858	1.23645	FALSE
		2.15503	2.8289	FALSE
		2.78267	0.938122	FALSE
		0.43988	3.04901	FALSE
		0.212679	3.43912	FALSE
		2.81908	2.81128	TRUE
		1.5382	4.04947	TRUE
		0.780567	4.0098	FALSE
		0.284634	4.12692	FALSE
		1.63124	1.31704	FALSE
		1.64765	2.53489	FALSE
		1.0181	2.60817	FALSE
		1.57383	2.80495	FALSE
		0.496982	4.32415	FALSE
		1.05333	1.38117	FALSE
		2.47211	4.45554	FALSE
		1.66656	3.39838	FALSE
		0.521576	4.53186	FALSE
		0.655642	4.12257	TRUE
		3.11248	1.2717	FALSE
		1.94109	0.886219	FALSE
		0.501213	4.53268	FALSE
		1.82295	3.59908	TRUE
		0.334429	3.10781	FALSE
		0.944841	2.38333	FALSE
		1.76029	3.92677	TRUE
		1.98343	2.3533	FALSE
		1.70503	3.79145	TRUE
		2.26727	1.71087	FALSE
		1.56482	1.14981	FALSE
		0.461876	5.43374	TRUE
		1.81248	3.35171	TRUE
		2.69939	2.28119	FALSE
		1.9978	3.37648	TRUE
		0.519166	4.78215	FALSE
		1.11018	2.34441	FALSE
		1.63102	3.07085	FALSE
		1.61937	3.91715	TRUE
		1.21742	2.69079	FALSE
		1.17069	3.80363	TRUE
		0.917889	4.70962	TRUE
		0.831075	3.34517	FALSE
		1.59525	0.82704	FALSE
		0.70841	5.11765	TRUE
		0.505347	0.848198	FALSE
		1.9581	1.70483	FALSE
		0.831387	3.74951	FALSE
		3.15101	1.80633	FALSE
		2.36799	3.62268	TRUE
		3.38657	2.4001	FALSE
		1.68391	1.25226	FALSE
		1.21592	3.91288	TRUE
		1.7171	3.7821	TRUE
		2.47535	2.48673	FALSE
		0.853437	5.05215	TRUE
		1.56648	0.841121	FALSE
		1.52205	3.22809	TRUE
		1.29389	2.1248	FALSE
		2.43623	2.45486	FALSE
		1.7212	3.90139	TRUE
		2.2072	3.10146	FALSE
		1.90828	1.72561	FALSE
		0.955506	4.36534	TRUE
		0.820842	4.15564	FALSE
		0.904761	4.55142	TRUE
		2.60151	0.877282	FALSE
		2.78662	0.942185	FALSE
		1.95501	3.24329	TRUE
		0.933096	2.69768	FALSE
		1.76884	3.05769	FALSE
		2.56632	1.68811	FALSE
		0.745173	4.07273	TRUE
		2.25188	2.69125	FALSE
		1.78162	2.09957	FALSE
		2.29574	1.35963	FALSE
		0.30103	3.89351	FALSE
		2.97653	1.07623	FALSE
		1.32423	2.44147	FALSE
		0.936455	1.53452	FALSE
		2.06215	2.66051	FALSE
		1.24107	3.94674	FALSE
		0.556827	2.11763	FALSE
		1.73375	4.17091	TRUE
		1.64605	3.01667	FALSE
		0.996189	4.27427	TRUE
		-0.141654	-0.136247	FALSE
		0.19904	2.73628	FALSE
		1.79791	3.47166	TRUE
		0.639049	4.94968	TRUE
		0.901769	2.02333	FALSE
		3.35292	1.92293	FALSE
		3.46677	1.98666	FALSE
		0.797662	4.87399	TRUE
		1.56789	2.45071	FALSE
		0.896083	3.6056	TRUE
		0.312864	3.86036	FALSE
		0.484633	4.41858	FALSE
		0.402074	5.13032	FALSE
		1.24653	3.42248	FALSE
		0.371824	3.71678	FALSE
		2.72855	1.86576	FALSE
		2.14626	1.30467	FALSE
		0.273689	3.40781	FALSE
		2.9445	1.18594	FALSE
		1.24216	2.42066	FALSE
		5.85337	2.09843	FALSE
		0.274881	3.60378	FALSE
		1.37297	2.4626	FALSE
		2.32446	2.413	FALSE
		0.798079	2.4301	FALSE
		1.542	1.3222	FALSE
		2.17488	0.87484	FALSE
		0.621405	4.5404	FALSE
		0.788735	2.76612	FALSE
		0.804609	0.770394	FALSE
		1.45081	3.58071	FALSE
		1.17007	0.837279	FALSE
		1.69653	4.07992	TRUE
		1.50505	1.49807	FALSE
		2.43136	1.27298	FALSE
		0.760023	2.72931	FALSE
		2.13033	2.6532	FALSE
		1.69241	4.26169	TRUE
		3.01745	0.978341	FALSE
		3.1474	1.60715	FALSE
		1.2755	0.747711	FALSE
		2.80657	2.15463	FALSE
		1.65464	2.54152	FALSE
		-0.117943	-0.12804	FALSE
		2.07893	3.9038	TRUE
		0.22116	4.09465	FALSE
		1.94473	1.46687	FALSE
		1.3401	4.6355	TRUE
		0.695616	5.52752	TRUE
		1.65144	1.25322	FALSE
		0.345363	3.41644	FALSE
		0.398843	4.12111	FALSE
		2.53399	2.10485	FALSE
		1.98431	1.09209	FALSE
		2.39537	2.3555	FALSE
		0.848197	2.4791	FALSE
		3.8797	1.83202	FALSE
		1.84351	3.45558	TRUE
		0.998326	4.31576	FALSE
		0.330288	3.482	FALSE
		1.48791	3.28903	FALSE
		2.35494	0.91621	FALSE
		1.58473	3.26702	TRUE
		0.691217	5.53096	TRUE
		0.466818	2.81367	FALSE
		1.52895	1.18614	FALSE
		2.27292	3.0333	TRUE
		0.561777	5.16863	TRUE
		2.05733	2.66083	TRUE
		2.0217	4.75748	TRUE
		2.88172	1.1568	FALSE
		0.752895	4.55206	TRUE
		0.819585	2.21289	FALSE
		0.686944	5.56196	TRUE
		2.80681	1.95879	FALSE
		3.70395	1.77441	TRUE
		1.35906	4.38581	TRUE
		0.83502	4.88833	TRUE
		1.49426	4.11265	TRUE
		2.15491	1.34036	FALSE
		1.08727	3.8564	FALSE
		-0.12564	2.76067	FALSE
		1.58899	0.700826	FALSE
		1.67918	1.2139	FALSE
		0.485826	3.96918	FALSE
		2.98	2.61895	TRUE
		0.759925	4.16961	TRUE
		0.493131	4.99063	FALSE
		1.99982	2.33395	FALSE
		0.734063	3.26232	FALSE
		1.61563	4.65344	TRUE
		0.446255	5.8606	TRUE
		-0.16422	-0.171478	FALSE
		1.88137	3.18769	FALSE
		1.49781	2.23843	FALSE
		2.43281	0.904472	FALSE
		3.3508	2.06798	FALSE
		1.49061	4.395	TRUE
		1.64326	2.53641	FALSE
		1.6761	3.09427	FALSE
		1.96445	2.95384	FALSE
		0.490984	3.12372	TRUE
		1.61851	0.691224	FALSE
		0.195698	2.6629	FALSE
		1.2591	0.633496	FALSE
		2.73697	1.95372	FALSE
		1.76865	3.24429	TRUE
		0.581559	2.00411	FALSE
		0.686518	3.36043	FALSE
		1.89243	3.85176	TRUE
		0.858292	3.97337	FALSE
		3.22343	1.49568	FALSE
		1.56627	2.92579	FALSE
		1.76526	7.06312	TRUE
		0.825348	4.15251	TRUE
		1.61461	1.12585	FALSE
		1.12003	2.63838	FALSE
		0.896394	3.69986	FALSE
		0.233045	3.48247	FALSE
		1.06511	0.748906	FALSE
		0.36066	4.06452	FALSE
		1.17559	3.79099	FALSE
		2.37716	1.02571	FALSE
		2.31831	0.890081	FALSE
		1.61388	2.78892	FALSE
		1.08545	2.12755	FALSE
		1.75449	3.67494	TRUE
		0.977838	1.49481	FALSE
		2.88781	4.37396	FALSE
		0.885352	4.89253	TRUE
		0.658132	3.35645	FALSE
		1.54164	2.23107	FALSE
		1.43658	3.79847	FALSE
		3.31942	1.5042	FALSE
		2.47974	2.45319	FALSE
		2.34874	3.33672	TRUE
		0.495138	2.59178	FALSE
		1.10397	3.48652	FALSE
		2.68016	0.891779	FALSE
		1.03263	2.86234	FALSE
		1.01024	1.52191	FALSE
		0.694965	4.7646	TRUE
		3.35942	1.76763	FALSE
		0.425786	3.72505	FALSE
		1.58967	3.80243	TRUE
		2.58399	2.81515	FALSE
		0.421485	5.53773	TRUE
		2.46089	3.1988	TRUE
		2.40553	2.93038	TRUE
		2.38908	2.25589	FALSE
		2.63458	1.8473	FALSE
		3.27393	2.1801	TRUE
		0.942102	4.85843	TRUE
		2.03636	4.24236	TRUE
		2.08579	0.890324	FALSE
		2.65232	2.49443	FALSE
		2.21971	3.30391	TRUE
		2.29568	2.21637	FALSE
		1.4986	1.96602	FALSE
		1.47155	4.03951	TRUE
		-0.160741	-0.147515	FALSE
		0.257921	3.15918	FALSE
		0.288267	2.84347	FALSE
		2.67531	2.62688	TRUE
		0.821813	2.34673	FALSE
		0.4511	4.83504	FALSE
		1.23492	3.04557	FALSE
		2.35082	0.810474	FALSE
		1.86594	0.960483	FALSE
		1.5876	2.50556	FALSE
		2.32589	1.9935	FALSE
		1.78579	3.06679	FALSE
		1.83772	1.39016	TRUE
		0.97981	2.42636	FALSE
		0.403384	1.63267	FALSE
		0.546369	5.62661	TRUE
		3.29144	2.01235	FALSE
		0.573185	6.14589	TRUE
		2.03926	1.12041	FALSE
		1.03293	2.19074	FALSE
		2.01705	3.84764	TRUE
		0.630593	4.79083	FALSE
		0.874401	2.63528	FALSE
		5.60988	2.02359	FALSE
		1.74284	2.57348	FALSE
		1.45972	5.99989	TRUE
		1.65142	3.62664	TRUE
		0.821125	0.807609	FALSE
		1.32886	2.13171	FALSE
		1.23044	2.15558	FALSE
		1.30067	4.37685	TRUE
		0.717666	5.43553	TRUE
		1.67394	2.94009	FALSE
		1.1476	0.670149	FALSE
		1.20927	3.66648	FALSE
		2.06823	2.56399	FALSE
		0.364178	3.39236	FALSE
		1.23483	3.62586	FALSE
		0.658861	1.43488	FALSE
		0.891764	3.94202	FALSE
		1.01535	2.48874	FALSE
		0.538348	3.6495	FALSE
		1.58568	3.08469	FALSE
		0.335414	3.75643	FALSE
		2.25548	0.950561	FALSE
		2.28128	2.61178	FALSE
		1.98952	3.71618	TRUE
		2.3567	0.852989	FALSE
		1.7235	3.68656	TRUE
		0.222758	2.89601	FALSE
		2.09425	2.88652	FALSE
		1.60506	2.66403	FALSE
		3.45764	1.03882	FALSE
		1.40849	1.92307	FALSE
		1.80352	4.0837	TRUE
		0.248062	3.28305	FALSE
		1.47063	1.78568	FALSE
		-0.13129	-0.153302	FALSE
		1.98127	1.90556	FALSE
		2.19049	3.1372	TRUE
		0.867876	2.3746	FALSE
		2.50946	2.19314	FALSE
		0.24221	3.53812	FALSE
		1.71661	3.07666	FALSE
		0.828036	2.75842	FALSE
		2.13057	1.54794	TRUE
		1.57014	3.83737	TRUE
		1.46869	1.68432	FALSE
		1.51067	1.56316	FALSE
		0.806661	3.97018	FALSE
		1.55027	1.13456	FALSE
		2.54364	2.40476	FALSE
		3.27146	2.6768	FALSE
		3.40439	1.48833	FALSE
		1.21053	2.92178	FALSE
		0.315491	3.21121	FALSE
		1.13431	6.93636	TRUE
		3.00204	1.68563	FALSE
		0.853417	2.85221	FALSE
		0.495451	4.89934	TRUE
		2.11398	2.96318	FALSE
		0.589902	4.23631	TRUE
		1.17293	2.15585	FALSE
		1.53032	3.61891	TRUE
		2.21758	3.23505	TRUE
		1.79947	2.27963	FALSE
		3.12741	2.16077	FALSE
		0.516704	2.68948	FALSE
		0.934032	2.26843	FALSE
		3.1821	0.717188	FALSE
		0.716338	4.45451	FALSE
		1.45784	1.1948	FALSE
		1.18656	0.687521	FALSE
		1.85166	3.00296	FALSE
		1.64979	2.59908	FALSE
		0.913536	2.55351	FALSE
		1.65474	2.57493	FALSE
		2.62199	1.61556	FALSE
		1.07175	0.697346	FALSE
		0.755422	3.10403	FALSE
		1.26951	3.25704	FALSE
		1.86121	3.02982	FALSE
		1.7471	2.86167	FALSE
		1.58901	3.22928	FALSE
		2.9788	1.36468	FALSE
		2.98503	5.47185	TRUE
		1.55635	0.811445	FALSE
		2.80186	2.03336	FALSE
		0.550413	5.7087	TRUE
		0.51629	2.32085	FALSE
		2.67724	1.08178	FALSE
		2.60824	2.25214	FALSE
		2.05353	3.20942	TRUE
		2.28218	1.13625	FALSE
		1.9634	2.84101	FALSE
		1.70555	3.51325	TRUE
		1.44611	1.31203	FALSE
		3.22277	0.838461	FALSE
		1.12108	4.28652	TRUE
		1.57011	0.727615	FALSE
		2.03445	1.11257	FALSE
		3.04692	0.875204	FALSE
		1.669	2.99089	TRUE
		3.38995	1.46248	FALSE
		3.13928	0.992605	FALSE
		0.423269	5.18479	TRUE
		2.45575	1.38269	FALSE
		-0.16796	-0.171781	FALSE
		1.38741	1.53449	FALSE
		1.44736	2.06156	FALSE
		0.744448	5.59369	TRUE
		1.62784	4.06866	TRUE
		1.63096	1.4463	FALSE
		3.17598	1.51019	FALSE
		1.10637	3.44958	FALSE
		0.622506	3.30388	FALSE
		1.64971	1.22541	FALSE
		2.80078	1.71913	FALSE
		2.68646	1.85811	FALSE
		1.73148	3.40608	TRUE
		0.191385	2.93174	FALSE
		0.422291	1.85381	FALSE
		1.80442	1.29255	FALSE
		3.29572	2.24714	FALSE
		1.78339	1.16041	FALSE
		0.474833	2.01513	FALSE
		1.82771	2.31677	FALSE
		2.72932	2.52104	TRUE
		1.417	2.22513	FALSE
		1.72518	3.79055	TRUE
		1.44201	1.30042	FALSE
		0.426175	2.94726	FALSE
		2.73188	1.77938	FALSE
		1.81707	3.40533	TRUE
		2.52097	3.06189	TRUE
		3.3604	1.76005	FALSE
		1.42849	2.06734	FALSE
		0.84676	1.73501	FALSE
		1.71216	3.10288	TRUE
		2.14873	2.73012	FALSE
		1.58205	1.46838	FALSE
		0.921376	3.04857	FALSE
		1.58849	3.26038	FALSE
		3.68914	3.94065	FALSE
		1.72495	3.01952	FALSE
		2.22753	3.05818	TRUE
		2.03854	3.78071	TRUE
		1.72189	3.21842	FALSE
		-0.152704	-0.152702	FALSE
		1.21942	1.29428	FALSE
		1.00603	1.96278	FALSE
		0.333891	3.95624	FALSE
		0.748366	4.91409	TRUE
		0.574437	3.28816	TRUE
		1.70333	4.02671	TRUE
		0.859669	4.68934	TRUE
		3.31055	1.08492	FALSE
		3.59232	1.21988	TRUE
		5.83471	6.8278	TRUE
		1.60446	1.18793	FALSE
		0.346928	4.73954	FALSE
		2.16892	1.2827	FALSE
		1.77229	3.34336	TRUE
		0.776251	4.85314	TRUE
		2.50116	2.49209	FALSE
		1.55779	2.69816	FALSE
		0.507081	3.4193	FALSE
		2.36671	1.2879	FALSE
		1.33657	2.5372	FALSE
		2.8759	0.896935	FALSE
		1.82639	2.73619	FALSE
		1.24466	3.91667	FALSE
		1.90749	3.30049	TRUE
		1.86429	0.743363	FALSE
		2.14749	4.07208	TRUE
		1.69921	1.29687	FALSE
		1.35621	2.58794	FALSE
		1.75347	2.17496	FALSE
		1.3924	3.3286	FALSE
		1.97029	2.8989	FALSE
		0.320262	3.5005	FALSE
		0.752799	2.12994	FALSE
		2.87147	1.67358	FALSE
		1.70528	3.68644	TRUE
		3.13059	2.17686	FALSE
		0.438481	5.03869	FALSE
		1.41618	1.88571	FALSE
		1.86501	6.78122	TRUE
		0.644903	3.02262	FALSE
		1.18249	4.31353	TRUE
		3.19744	0.690054	FALSE
		0.907496	2.35989	FALSE
		1.94538	2.99921	FALSE
		2.58477	2.08763	FALSE
		0.423181	4.7734	TRUE
		1.38795	3.12387	FALSE
		2.16746	1.15216	FALSE
		2.40925	2.34194	FALSE
		0.763944	2.5895	FALSE
		2.15582	1.58931	FALSE
		1.69259	1.26656	FALSE
		2.95113	1.79388	FALSE
		1.54383	1.65462	FALSE
		1.34956	1.67985	FALSE
		0.555216	5.33321	TRUE
		1.09488	3.56402	FALSE
		2.53673	0.860803	FALSE
		1.67677	2.54086	FALSE
		2.93364	2.57184	TRUE
		2.1157	4.64811	TRUE
		3.18331	1.97413	FALSE
		1.04683	2.64417	TRUE
		1.6145	3.53436	TRUE
		1.29852	2.21888	FALSE
		3.35701	1.95626	TRUE
		0.835287	4.14746	TRUE
		1.72457	0.903244	FALSE
		0.304018	3.61731	FALSE
		0.48921	1.4275	FALSE
		2.25023	2.48326	FALSE
		1.88593	1.12252	FALSE
		1.97282	3.5427	TRUE
		1.51654	2.2635	FALSE
		2.84579	0.80171	FALSE
		0.887369	3.05913	FALSE
		1.6018	3.00032	FALSE
		2.42997	2.3643	FALSE
		2.27841	3.26727	TRUE
		2.99205	1.9745	FALSE
		0.787583	3.97515	FALSE
		1.05565	5.11629	TRUE
		1.37867	1.8345	FALSE
		0.677648	4.32424	FALSE
		1.25768	2.23963	FALSE
		1.15947	0.801495	FALSE
		0.717585	2.48345	FALSE
		2.80128	2.74757	FALSE
		1.53473	3.34252	TRUE
		1.24382	3.39307	FALSE
		0.648553	5.05925	TRUE
		0.263815	3.60985	FALSE
		3.11506	1.20466	TRUE
		2.48122	2.48322	FALSE
		2.61443	1.95397	FALSE
		1.70003	2.43529	FALSE
		1.57162	1.44565	FALSE
		2.60158	2.05188	FALSE
		1.11323	3.76338	TRUE
		1.51031	1.37179	FALSE
		1.14246	1.85913	FALSE
		0.414007	5.22247	TRUE
		1.39309	1.58621	FALSE
		1.58236	1.25358	FALSE
		2.71362	2.90255	TRUE
		2.16967	1.22375	FALSE
		1.53915	3.17263	FALSE
		1.61732	2.87957	FALSE
		2.09934	3.3461	FALSE
		0.523725	5.04018	TRUE
		1.17568	1.7927	FALSE
		2.32684	2.1751	FALSE
		-0.162664	-0.150558	FALSE
		2.64831	2.46751	FALSE
		2.35398	1.04152	FALSE
		1.65529	4.06485	TRUE
		0.968567	4.39508	TRUE
		1.98016	0.869772	FALSE
		2.21708	2.22637	FALSE
		0.316348	3.88687	FALSE
		2.19535	1.04524	FALSE
		0.93456	5.94041	FALSE
		2.38634	0.975455	FALSE
		0.839962	4.10286	TRUE
		2.78386	1.61166	FALSE
		0.486887	1.94048	FALSE
		1.44199	4.05684	TRUE
		2.29042	2.49254	FALSE
		0.515005	1.93249	FALSE
		1.42397	2.44383	FALSE
		0.436486	5.5607	TRUE
		1.86341	0.895665	FALSE
		2.14934	3.2793	TRUE
		0.530645	5.08333	TRUE
		2.6947	0.749493	FALSE
		1.98013	2.71867	FALSE
		1.80416	3.85444	TRUE
		2.29986	1.25942	FALSE
		0.323762	2.89933	FALSE
		1.64815	1.52749	FALSE
		1.47119	2.23664	FALSE
		2.77626	1.9951	FALSE
		0.662464	3.82112	FALSE
		1.10831	1.72828	FALSE
		2.06417	2.76707	FALSE
		0.365058	4.19556	FALSE
		0.420073	1.83424	FALSE
		2.03855	3.30025	TRUE
		2.28031	1.284	FALSE
		2.09402	2.66597	FALSE
		1.42477	4.23975	TRUE
		2.27759	3.52868	TRUE
		3.5086	2.0092	FALSE
		0.846365	4.14573	TRUE
		0.5829	5.25211	TRUE
		0.51292	3.87439	FALSE
		2.42353	3.0622	FALSE
		2.79423	7.18315	TRUE
		1.33509	2.45523	FALSE
		1.93447	2.7675	FALSE
		2.34995	2.35078	FALSE
		2.16797	7.97194	TRUE
		2.27925	2.76527	FALSE
		0.560487	5.30746	TRUE
		1.71829	3.04291	TRUE
		1.16998	3.6378	TRUE
		2.24509	1.47053	FALSE
		2.29801	2.98757	TRUE
		1.11171	3.55758	TRUE
		1.0685	1.71559	FALSE
		1.64661	3.03774	FALSE
		2.80668	0.992225	FALSE
		0.602369	5.60068	TRUE
		2.43015	0.888512	TRUE
		1.39835	0.827247	FALSE
		2.16569	2.77027	FALSE
		2.33724	2.58771	FALSE
		1.94467	0.794224	FALSE
		1.63779	3.79672	TRUE
		0.342025	4.37714	FALSE
		1.61295	2.37826	FALSE
		2.07641	1.51257	FALSE
		0.479364	1.78652	FALSE
		0.75359	3.84502	FALSE
		1.72149	1.34865	FALSE
		0.903331	2.36853	FALSE
		1.11956	2.90403	FALSE
		0.501317	3.46902	FALSE
		2.85066	3.02299	TRUE
		1.02298	3.44587	FALSE
		0.711969	6.044	TRUE
		0.69272	4.17497	FALSE
		1.9122	1.71086	FALSE
		2.32178	3.67631	TRUE
		2.93285	1.75991	FALSE
		1.83173	0.690115	FALSE
		2.25663	2.2565	FALSE
		0.455046	3.1449	FALSE
		0.231039	4.13042	FALSE
		1.39014	1.74304	FALSE
		0.696173	5.50297	TRUE
		2.67399	0.990774	FALSE
		3.22023	1.62051	FALSE
		2.02385	1.77627	FALSE
		2.3387	1.09459	FALSE
		2.59589	2.30938	FALSE
		1.93616	3.1468	TRUE
		0.751459	3.57201	FALSE
		3.27307	1.49296	FALSE
		2.14313	3.32004	TRUE
		2.59341	3.59831	FALSE
		3.28034	1.0318	FALSE
		0.894474	2.74723	FALSE
		0.831662	6.72134	TRUE
		2.95729	1.11876	FALSE
		2.20209	1.95738	FALSE
		2.72478	0.952721	TRUE
		0.814444	2.13405	FALSE
		2.96749	1.19276	FALSE
		2.00311	1.35335	FALSE
		0.547734	4.35219	FALSE
		1.93454	3.10618	FALSE
		0.374298	1.68608	FALSE
		0.271047	2.85337	FALSE
		0.431906	5.31031	TRUE
		0.594426	3.48519	FALSE
		0.275975	3.74327	FALSE
		0.425452	3.09916	FALSE
		2.28163	5.20947	TRUE
		2.04801	3.28217	TRUE
		2.3005	4.18776	FALSE
		1.93566	4.01946	TRUE
		2.44543	1.53241	FALSE
		1.4424	4.09881	TRUE
		0.735955	4.42843	FALSE
		1.06316	2.34575	FALSE
		1.03815	3.93883	FALSE
		2.11846	1.90159	FALSE
		0.762688	3.59073	FALSE
		1.69326	3.69411	TRUE
		2.22296	2.60418	FALSE
		2.39164	0.884431	FALSE
		2.25796	1.90719	FALSE
		1.43483	2.03486	FALSE
		2.23545	3.35595	TRUE
		0.569806	4.0218	FALSE
		1.11657	0.699165	FALSE
		1.84736	1.92172	FALSE
		2.14445	2.37858	FALSE
		2.42308	2.66647	TRUE
		2.16662	1.10169	FALSE
		1.2481	2.57733	FALSE
		0.555015	3.01819	FALSE
		2.37522	2.19492	FALSE
		0.285542	3.77502	FALSE
		0.647682	2.75837	FALSE
		0.395818	4.92706	FALSE
		0.902075	4.03253	TRUE
		2.13526	2.69218	TRUE
		0.630717	0.679007	FALSE
		1.51492	3.50956	TRUE
		1.98641	3.02874	TRUE
		0.380891	6.19927	TRUE
		2.88026	1.96614	FALSE
		3.23412	1.54509	FALSE
		1.53683	2.0735	FALSE
		1.65264	2.46376	FALSE
		1.00444	4.64636	TRUE
		0.577249	5.7229	TRUE
		1.17641	3.17173	FALSE
		2.982	2.23529	TRUE
		2.06168	3.31136	TRUE
		1.92577	3.17431	TRUE
		1.35045	3.18505	FALSE
		1.01652	2.49346	FALSE
		1.77985	4.09352	TRUE
		1.47851	2.32011	FALSE
		0.825788	4.60922	TRUE
		1.63897	3.77403	TRUE
		1.82384	2.96456	FALSE
		1.31429	2.45002	FALSE
		1.51734	2.05808	FALSE
		1.37092	0.795029	FALSE
		0.86419	2.03238	FALSE
		0.331643	3.41519	FALSE
		1.1084	4.50102	TRUE
		2.14507	2.40372	FALSE
		2.59714	4.19688	FALSE
		0.410793	4.09582	FALSE
		0.941177	0.636647	FALSE
		2.20797	2.47107	FALSE
		1.34296	3.1254	FALSE
		2.41782	2.73479	FALSE
		2.0979	2.68683	FALSE
		1.52637	2.14922	FALSE
		2.58104	1.01246	FALSE
		1.32181	0.607766	FALSE
		0.384636	4.1432	FALSE
		0.943828	0.743747	FALSE
		2.25571	1.01477	FALSE
		2.08996	2.84781	FALSE
		2.35202	0.897203	FALSE
		1.65245	1.53572	FALSE
		1.13795	1.77804	FALSE
		1.50613	0.748153	FALSE
		0.19798	2.722	FALSE
		2.24191	2.27312	FALSE
		1.64641	2.60388	FALSE
		1.6758	3.04381	FALSE
		1.66709	2.25222	FALSE
		1.08869	2.42701	FALSE
		1.75117	4.4039	TRUE
		1.23374	2.48759	FALSE
		1.37751	3.63268	FALSE
		1.67	1.47096	FALSE
		1.03014	2.24769	FALSE
		0.901299	2.16735	FALSE
		2.27702	1.18927	FALSE
		0.805784	2.46117	FALSE
		1.75735	3.30615	FALSE
		1.47467	3.11664	FALSE
		3.08368	1.96857	FALSE
		2.04515	1.77385	FALSE
		0.522866	4.42846	FALSE
		1.95649	2.37123	FALSE
		0.498353	5.70234	TRUE
		2.88041	0.89093	FALSE
		1.07625	1.85782	FALSE
		1.98221	2.39451	FALSE
		0.530521	2.69147	FALSE
		1.45731	2.08201	FALSE
		1.6142	3.32036	TRUE
		1.42576	0.806005	FALSE
		-0.113899	-0.133518	TRUE
		1.27762	2.39811	FALSE
		1.50553	4.58168	TRUE
		1.60255	1.14595	FALSE
		1.08765	2.94159	FALSE
		0.461139	5.80729	TRUE
		1.53877	3.60518	TRUE
		2.38353	2.31031	FALSE
		0.730632	2.87918	FALSE
		1.57936	3.51663	TRUE
		3.08953	2.7234	TRUE
		0.893684	4.73067	TRUE
		1.43101	1.43489	FALSE
		0.621037	6.81425	TRUE
		2.94163	1.39267	FALSE
		1.66507	1.12512	FALSE
		0.982251	2.29066	FALSE
		1.64008	3.8852	TRUE
		2.09364	2.62658	FALSE
		2.14369	2.92046	TRUE
		1.08423	4.08075	TRUE
		0.576638	5.71791	TRUE
		1.17778	1.99978	FALSE
		2.12816	2.69824	FALSE
		0.372627	3.99325	FALSE
		1.37072	1.28517	FALSE
		0.810237	1.88865	FALSE
		1.64839	3.01753	FALSE
		2.54103	0.934148	FALSE
		0.537805	4.6339	TRUE
		0.38326	4.03604	FALSE
		2.06306	3.18413	TRUE
		1.55821	3.97128	TRUE
		0.562544	3.32394	FALSE
		0.74439	0.729818	FALSE
		0.991502	2.48131	FALSE
		3.355	2.06272	FALSE
		0.729525	4.04889	FALSE
		1.58723	3.38441	FALSE
		4.33831	3.44144	FALSE
		1.71257	2.84124	FALSE
		0.568403	4.4171	FALSE
		2.27911	2.56991	TRUE
		0.776512	4.85914	TRUE
		0.714511	4.08993	FALSE
		3.126	1.48151	FALSE
		1.88837	3.6802	TRUE
		1.86283	3.18085	FALSE
		1.94969	0.756892	FALSE
		0.928016	2.56247	FALSE
		1.90728	1.78632	FALSE
		2.36573	2.81983	FALSE
		0.586813	5.83149	TRUE
		1.4603	4.04798	TRUE
		0.62858	3.56865	TRUE
		0.211356	3.72926	FALSE
		2.20021	1.31393	FALSE
		3.30587	1.57281	FALSE
		1.84709	1.31063	FALSE
		0.855508	4.56476	TRUE
		1.62449	3.89884	TRUE
		1.11085	2.49898	FALSE
		2.24801	3.59002	TRUE
		1.92363	0.887487	FALSE
		0.346984	3.71564	FALSE
		0.386715	3.95865	FALSE
		1.48721	2.23218	FALSE
		0.847846	5.04669	TRUE
		0.201199	3.32915	FALSE
		0.444069	3.29512	FALSE
		2.95545	1.34777	FALSE
		2.21321	2.66856	FALSE
		1.58113	0.844833	FALSE
		2.45851	3.67084	TRUE
		1.81034	3.91591	TRUE
		2.54486	0.951394	FALSE
		1.842	4.09433	TRUE
		0.408481	2.95373	TRUE
		1.33933	1.69136	FALSE
		1.10871	3.91641	FALSE
		1.70999	3.30905	TRUE
		1.45999	2.03541	FALSE
		1.20328	0.662827	FALSE
		3.26206	2.47078	TRUE
		1.68782	2.94211	FALSE
		0.852568	6.12569	FALSE
		1.63935	1.84522	FALSE
		1.79964	3.53976	TRUE
		3.16868	1.46947	FALSE
		1.45332	3.98251	TRUE
		1.40858	2.12258	FALSE
		0.568113	2.61366	FALSE
		0.704099	3.31663	FALSE
		2.57921	1.89287	FALSE
		1.6194	1.31697	TRUE
		2.59041	2.70836	FALSE
		0.826694	3.90434	FALSE
		0.814205	7.20169	TRUE
		0.614173	2.18173	FALSE
		1.88814	3.02006	FALSE
		0.165405	2.99135	FALSE
		2.03041	1.06007	FALSE
		1.01486	2.24021	FALSE
		0.673876	3.23766	FALSE
		3.21325	1.37727	FALSE
		1.0941	3.9798	FALSE
		1.64538	2.35203	FALSE
		3.18457	2.64131	TRUE
		1.87451	1.82936	FALSE
		2.5675	2.46186	TRUE
		2.30823	4.30453	TRUE
		1.11097	4.90195	TRUE
		1.56008	1.35254	FALSE
		2.87682	1.83678	FALSE
		2.61868	2.20772	FALSE
		2.45217	2.44917	FALSE
		0.836965	2.03008	FALSE
		0.941847	1.57081	FALSE
		-0.151345	-0.144529	FALSE
		1.31371	2.49754	FALSE
		2.48869	2.25982	FALSE
		1.88998	2.86413	FALSE
		0.324244	4.20245	FALSE
		1.84928	4.20307	TRUE
		3.55622	1.48181	FALSE
		2.11268	2.69216	FALSE
		1.50407	2.85478	TRUE
		1.48497	1.22107	FALSE
		0.336348	4.10954	FALSE
		2.3323	2.18887	FALSE
		3.18807	1.89021	FALSE
		0.601123	3.2847	FALSE
		0.735045	4.87389	TRUE
		0.746667	4.5654	FALSE
		1.97816	1.75589	FALSE
		2.57787	0.956966	FALSE
		1.38663	2.37375	FALSE
		1.48309	1.34429	FALSE
		0.914351	2.01214	FALSE
		0.521457	5.95205	TRUE
		2.41323	1.24148	FALSE
		0.694547	4.44455	TRUE
		1.35729	2.1926	FALSE
		0.618157	3.15282	FALSE
		1.50519	1.31642	FALSE
		-0.16244	-0.171997	FALSE
		0.951565	2.99626	FALSE
		2.24844	3.97326	TRUE
		1.56335	1.36601	FALSE
		2.62522	5.32806	FALSE
		2.24149	3.60642	TRUE
		0.671747	0.834703	FALSE
		3.15488	4.65886	TRUE
		1.8539	2.83493	FALSE
		0.23302	3.9971	FALSE
		0.663578	3.22296	FALSE
		1.09576	3.27016	TRUE
		2.00368	0.890374	FALSE
		2.42813	3.3861	TRUE
		0.512436	2.26516	FALSE
		2.65342	0.989229	FALSE
		2.37023	3.32224	TRUE
		3.37106	1.81799	FALSE
		0.539475	3.15224	FALSE
		1.26793	3.5683	TRUE
		2.61207	2.70107	FALSE
		0.328897	3.81955	FALSE
		1.18318	1.69693	FALSE
		0.87278	5.29829	TRUE
		1.09223	2.02708	FALSE
		2.25443	1.36902	FALSE
		1.70328	2.66126	FALSE
		0.385743	3.50406	FALSE
		1.84705	2.41876	FALSE
		0.710868	4.65976	FALSE
		2.06613	2.4075	FALSE
		0.510011	5.86497	TRUE
		2.46901	1.04229	FALSE
		1.92198	2.47508	FALSE
		1.67599	3.52022	TRUE
		0.770955	3.04643	FALSE
		0.655633	2.79875	FALSE
		1.04078	3.69959	FALSE
		0.685804	4.80807	FALSE
		1.31073	1.29145	FALSE
		2.62195	0.973657	FALSE
		0.805831	3.34921	FALSE
		0.192251	3.19606	FALSE
		0.373141	4.3199	FALSE
		0.759886	2.4612	FALSE
		2.01582	1.01809	FALSE
		1.71411	0.799454	FALSE
		1.69589	3.82902	TRUE
		2.8677	1.56384	FALSE
		1.66373	3.90594	TRUE
		1.3722	4.28525	TRUE
		1.80423	3.19022	FALSE
		0.850403	2.98766	FALSE
		1.64963	0.744052	FALSE
		1.78382	3.02232	FALSE
		0.844107	2.39606	FALSE
		0.624945	5.84184	TRUE
		2.22597	0.821468	FALSE
		4.45674	3.94864	FALSE
		1.96357	2.4066	FALSE
		0.435889	4.96709	TRUE
		2.80845	0.937541	FALSE
		0.877453	0.755049	FALSE
		1.76946	3.10346	FALSE
		1.67131	1.67603	FALSE
		2.08582	2.33631	FALSE
		0.813493	4.45689	FALSE
		2.07789	2.01115	FALSE
		1.35377	0.657388	TRUE
		1.3491	1.77133	FALSE
		2.39914	0.831468	FALSE
		2.093	2.75022	FALSE
		1.70965	3.08058	FALSE
		1.99861	3.00709	TRUE
		0.923093	5.37238	TRUE
		0.530718	3.392	FALSE
		-0.156851	-0.137612	FALSE
		1.64239	3.5815	TRUE
		1.63625	2.34721	FALSE
		3.3833	1.76107	FALSE
		1.9804	4.14786	TRUE
		1.43672	1.34534	FALSE
		1.96657	2.81124	FALSE
		1.59347	2.69413	FALSE
		2.49498	0.970773	FALSE
		3.33007	3.06044	FALSE
		1.30375	2.2593	FALSE
		0.387668	3.5892	FALSE
		1.90895	2.36019	FALSE
		2.0361	3.89399	TRUE
		1.36042	2.3492	FALSE
		1.82324	1.03077	FALSE
		1.636	2.98135	FALSE
		1.06164	3.84549	FALSE
		1.8265	2.44458	FALSE
		3.25617	1.5409	FALSE
		1.88868	0.77817	FALSE
		3.21713	1.99709	FALSE
		2.55944	1.83389	FALSE
		0.447223	4.87961	FALSE
		3.19114	0.807883	FALSE
		1.63263	1.23873	FALSE
		1.9109	3.90511	FALSE
		2.98166	1.9759	FALSE
		1.42788	2.22786	FALSE
		3.36457	1.66336	FALSE
		1.67629	3.09328	FALSE
		1.24227	5.01151	TRUE
		0.467165	4.69225	FALSE
		0.661365	5.74963	TRUE
		2.858	1.09243	FALSE
		1.77604	2.15673	FALSE
		0.512095	4.94189	TRUE
		1.81144	3.24128	TRUE
		0.686014	0.673664	FALSE
		1.70875	4.07243	TRUE
		0.571391	4.59103	FALSE
		1.64758	2.51707	FALSE
		1.92702	2.37544	FALSE
		1.55046	6.69402	FALSE
		1.39176	2.48763	TRUE
		1.51407	1.56147	FALSE
		2.04778	1.13473	FALSE
		1.47245	3.53929	FALSE
		2.6982	2.02194	FALSE
		0.543405	0.738209	FALSE
		2.47202	2.60757	FALSE
		1.41444	3.96684	TRUE
		0.734908	4.16358	FALSE
		0.225908	2.50289	FALSE
		-0.10614	-0.131867	FALSE
		0.62232	5.79805	TRUE
		1.36522	0.800621	FALSE
		1.60041	3.14434	FALSE
		3.37784	1.85251	FALSE
		1.50333	1.40279	FALSE
		1.49503	1.90256	FALSE
		0.551239	4.04216	FALSE
		1.3724	3.89779	TRUE
		0.812461	4.32012	TRUE
		2.54909	2.21468	FALSE
		5.31608	6.08833	TRUE
		1.77187	3.50812	FALSE
		2.71587	3.38545	TRUE
		0.269023	4.1437	FALSE
		0.972579	0.738757	FALSE
		0.225966	3.3392	FALSE
		2.58373	0.873074	FALSE
		0.898896	4.47892	TRUE
		1.7203	1.354	FALSE
		0.785202	5.08139	TRUE
		1.9423	2.70292	FALSE
		1.20502	2.54936	FALSE
		1.49623	4.13208	TRUE
		1.09446	3.54359	FALSE
		1.5269	1.18337	FALSE
		3.41755	1.67851	FALSE
		1.49523	2.18632	FALSE
		1.95588	4.88078	TRUE
		0.865302	4.57437	TRUE
		1.51391	1.22204	FALSE
		0.988417	4.11381	TRUE
		1.43126	3.28685	TRUE
		1.70966	2.73398	FALSE
		3.19912	0.861511	FALSE
		3.20212	2.02814	FALSE
		0.271949	2.76036	FALSE
		2.20821	1.18931	FALSE
		3.14512	1.35353	FALSE
		1.96397	3.19928	FALSE
		2.90661	2.52018	FALSE
		2.36281	2.41708	FALSE
		0.95307	1.41969	FALSE
		0.258009	3.44243	FALSE
		0.398853	4.60734	FALSE
		0.625142	3.28816	FALSE
		1.7235	0.72623	FALSE
		1.67241	3.76829	TRUE
		2.04797	2.04012	FALSE
		2.12133	2.89847	FALSE
		1.451	3.38968	FALSE
		1.66963	1.04641	FALSE
		3.28755	2.16433	FALSE
		1.06416	3.71882	FALSE
		0.444946	4.96675	FALSE
		1.77756	4.05483	TRUE
		0.309576	3.68319	FALSE
		0.806713	1.99608	FALSE
		0.657939	3.37632	FALSE
		1.10856	3.54944	FALSE
		3.4749	1.65305	FALSE
		2.09352	2.67535	FALSE
		0.386116	4.0167	FALSE
		0.483922	6.14257	TRUE
		1.74608	1.82506	FALSE
		2.18351	3.24703	TRUE
		1.38166	3.77476	TRUE
		1.82264	3.10047	TRUE
		0.829814	3.65649	FALSE
		2.08352	3.1717	TRUE
		3.1326	5.63934	TRUE
		2.38766	1.24299	FALSE
		1.75852	2.6797	FALSE
		1.94314	2.79192	FALSE
		0.848733	4.73454	TRUE
		1.02244	4.541	TRUE
		1.53787	2.27054	FALSE
		2.87445	0.948152	FALSE
		0.667801	5.12514	TRUE
		3.1055	1.58118	FALSE
		1.88808	1.59965	TRUE
		1.09842	3.69084	FALSE
		1.99695	2.54708	FALSE
		0.701936	3.20922	FALSE
		2.62182	1.78419	FALSE
		2.08861	1.11754	FALSE
		2.15731	3.08634	TRUE
		2.04799	1.82877	FALSE
		2.00497	1.75727	FALSE
		0.416199	4.68082	FALSE
		3.42413	1.43996	FALSE
		1.56601	1.16123	FALSE
		0.293938	3.85832	FALSE
		1.47603	2.86628	FALSE
		1.4995	1.84316	FALSE
		1.62855	3.54369	TRUE
		2.18897	1.70101	FALSE
		2.42189	1.26845	FALSE
		1.8439	2.98686	FALSE
		2.91264	2.07282	FALSE
		2.5633	0.99954	FALSE
		1.80343	8.2602	FALSE
		1.67401	2.51134	FALSE
		3.17359	0.703249	FALSE
		1.61575	4.26534	TRUE
		1.43922	1.06143	FALSE
		0.728314	1.95365	FALSE
		2.1415	2.62631	FALSE
		1.96351	2.24882	FALSE
		2.78009	2.77737	TRUE
		0.344308	4.52151	FALSE
		0.505221	3.64348	FALSE
		1.43464	2.80787	FALSE
		0.44303	3.26946	FALSE
		2.87372	3.02031	TRUE
		0.83793	2.64214	FALSE
		1.40477	0.800896	FALSE
		0.346297	3.54244	FALSE
		0.472327	4.75565	FALSE
		1.01403	0.759961	FALSE
		3.28056	0.98462	FALSE
		1.98935	3.05211	FALSE
		1.19428	2.4552	FALSE
		1.8412	0.940952	FALSE
		1.66201	2.47171	FALSE
		1.1465	3.65278	FALSE
		0.20032	3.14297	FALSE
		1.28001	4.55814	TRUE
		0.646482	0.624953	FALSE
		1.4352	0.834113	FALSE
		0.390435	5.55558	TRUE
		1.55139	2.95954	FALSE
		0.63685	5.54052	TRUE
		2.97669	1.99964	FALSE
		1.68987	2.77981	FALSE
		1.56111	3.52222	TRUE
		0.266961	3.05998	FALSE
		0.89634	1.69153	FALSE
		1.79498	0.994298	FALSE
		0.379648	4.82871	FALSE
		0.410163	5.65248	TRUE
		0.625744	3.36856	FALSE
		3.23506	1.37611	FALSE
		1.29044	4.08715	FALSE
		1.74218	4.18623	TRUE
		0.563019	2.4421	FALSE
		1.40795	1.83972	FALSE
		2.41191	2.22036	FALSE
		0.909384	2.48802	FALSE
		0.995526	0.734246	FALSE
		1.60205	2.70672	FALSE
		2.53124	2.10237	FALSE
		2.1203	1.15333	FALSE
		1.62557	1.2075	FALSE
		2.21437	3.46696	TRUE
		0.179804	2.70555	FALSE
		2.06854	3.02516	TRUE
		0.797344	1.57067	FALSE
		0.47864	4.53984	FALSE
		1.74144	3.42913	TRUE
		2.5689	0.921169	FALSE
		1.47033	4.17362	TRUE
		3.16397	4.80091	FALSE
		3.18023	2.57338	TRUE
		2.29372	2.48534	FALSE
		2.54395	2.39687	FALSE
		0.235993	3.50499	FALSE
		2.26536	3.6459	TRUE
		0.482389	4.57616	FALSE
		0.96109	6.71953	TRUE
		1.66082	2.76328	FALSE
		2.01648	3.64281	TRUE
		2.19929	6.55195	TRUE
		1.7992	2.88574	FALSE
		1.88681	1.09434	FALSE
		0.813472	3.39934	FALSE
		1.63844	4.22637	TRUE
		0.613084	3.16296	FALSE
		1.26302	1.7745	FALSE
		1.71341	3.69431	TRUE
		1.32964	2.32579	FALSE
		1.44195	3.46721	FALSE
		1.00241	3.51163	TRUE
		1.97566	0.99532	FALSE
		0.668973	6.63144	TRUE
		0.83207	0.74751	FALSE
		0.924619	4.72394	TRUE
		1.38224	2.57759	FALSE
		2.29328	1.48482	FALSE
		2.20586	2.17846	FALSE
		2.07165	0.814867	FALSE
		3.32404	1.79386	FALSE
		2.22916	2.13916	FALSE
		0.446092	5.65282	TRUE
		0.701902	2.45439	FALSE
		2.01743	3.1853	TRUE
		1.01769	2.34467	FALSE
		2.53379	0.907137	FALSE
		2.04392	2.96721	TRUE
		0.588462	5.07114	TRUE
		1.93702	2.6544	FALSE
		1.01866	3.65346	FALSE
		1.62249	4.37735	TRUE
		2.13697	1.50198	FALSE
		1.66031	2.54827	FALSE
		1.10313	3.55593	FALSE
		0.542365	4.76334	FALSE
		1.22713	2.30013	FALSE
		2.17209	10.8413	TRUE
		0.413113	3.42241	FALSE
		1.78236	4.23016	TRUE
		1.71737	2.82189	FALSE
		0.152942	3.42622	FALSE
		2.97648	0.830313	FALSE
		0.357919	3.76143	FALSE
		2.34201	2.45474	FALSE
		1.38531	1.83337	FALSE
		1.54903	3.73421	TRUE
		0.665748	5.50265	TRUE
		0.595289	5.7733	TRUE
		1.82317	3.19036	FALSE
		0.99577	1.5297	FALSE
		2.61662	1.90777	FALSE
		3.15486	2.53157	TRUE
		2.61423	4.76991	FALSE
		1.42184	3.98859	TRUE
		2.20314	3.3061	FALSE
		1.41143	3.96484	TRUE
		1.70721	0.849393	FALSE
		2.62522	0.896298	FALSE
		0.26473	3.22367	FALSE
		1.29685	4.71179	TRUE
		1.20267	3.44787	FALSE
		1.19798	0.7121	FALSE
		0.897202	2.6918	FALSE
		0.956223	3.32045	FALSE
		0.922047	2.91963	FALSE
		2.02067	2.93393	FALSE
		2.11052	0.857243	FALSE
		1.24218	2.55769	FALSE
		0.197516	2.79464	FALSE
		2.10227	1.7535	FALSE
		0.751353	3.47142	FALSE
		2.50943	1.0889	FALSE
		0.766891	4.3696	TRUE
		1.81098	3.62431	TRUE
		1.24966	1.6573	FALSE
		2.04258	3.16414	TRUE
		1.27047	0.628192	FALSE
		1.64539	1.22904	FALSE
		3.38101	0.76734	FALSE
		1.41665	3.81835	TRUE
		0.511023	2.31472	FALSE
		0.420013	1.81033	FALSE
		2.0301	3.26991	TRUE
		2.04975	3.24195	TRUE
		2.08524	2.18063	FALSE
		1.73724	2.56733	FALSE
		1.78585	2.06841	FALSE
		1.74201	3.47615	FALSE
		1.84405	2.9978	FALSE
		3.21168	1.14959	FALSE
		2.2786	3.03739	TRUE
		2.18308	1.08563	FALSE
		1.90492	0.882216	FALSE
		0.278302	3.30634	FALSE
		1.5405	3.95492	TRUE
		0.385502	4.0438	FALSE
		2.08862	2.39449	FALSE
		1.69394	3.60702	TRUE
		2.23633	3.18205	TRUE
		0.468598	5.35758	TRUE
		3.04173	1.61464	FALSE
		0.614498	6.13561	TRUE
		0.630566	5.32373	TRUE
		2.85101	2.32542	TRUE
		0.996406	4.24717	TRUE
		2.67022	2.04991	FALSE
		1.5265	3.49758	FALSE
		1.48024	3.54157	FALSE
		2.38984	2.28326	FALSE
		1.71622	2.49702	FALSE
		1.06939	1.59275	FALSE
		1.46933	1.11642	FALSE
		1.84503	1.73163	FALSE
		1.29068	4.20115	TRUE
		2.88454	1.35493	FALSE
		2.09821	1.42274	FALSE
		0.581724	3.71888	FALSE
		1.54592	1.22524	FALSE
		1.17096	1.8147	FALSE
		0.949715	4.11225	FALSE
		1.8436	3.36264	FALSE
		1.26845	3.95958	TRUE
		2.02735	1.17892	FALSE
		2.02938	3.26826	TRUE
		1.51155	1.4197	FALSE
		2.15399	1.21151	FALSE
		1.07634	3.48422	FALSE
		1.71673	4.22317	TRUE
		1.14943	3.08308	FALSE
		0.637689	2.63341	FALSE
		0.571627	3.16564	FALSE
		1.50923	1.85225	FALSE
		0.994787	1.61854	FALSE
		1.83111	2.92621	FALSE
		1.98633	1.69207	FALSE
		1.56952	3.68385	TRUE
		0.299056	3.14979	FALSE
		2.64243	4.2808	TRUE
		2.21427	1.0946	FALSE
		2.1198	1.81967	FALSE
		1.46763	1.18991	FALSE
		0.891642	2.3315	FALSE
		1.83096	3.15043	TRUE
		2.17245	0.974174	FALSE
		0.468719	5.48639	TRUE
		0.363899	3.88216	FALSE
		2.02666	1.84745	FALSE
		0.954386	4.64261	TRUE
		1.9695	2.9633	FALSE
		0.211888	2.66048	FALSE
		3.2807	1.51906	FALSE
		2.0352	3.18599	FALSE
		0.180148	2.91013	FALSE
		0.277541	3.4193	FALSE
		0.623219	4.78013	FALSE
		1.47258	2.68638	FALSE
		1.01569	4.36927	TRUE
		3.34411	1.7753	FALSE
		1.05832	0.729431	FALSE
		0.756892	3.3263	FALSE
		0.560588	4.71602	FALSE
		0.474786	4.24304	TRUE
		0.742058	0.719	FALSE
		0.898211	2.12183	FALSE
		1.62331	2.96292	FALSE
		0.57175	5.41764	TRUE
		1.56314	3.95746	TRUE
		1.10102	2.05317	FALSE
		1.6453	2.61462	FALSE
		2.47429	2.20906	FALSE
		2.49101	1.98403	FALSE
		3.40157	1.96472	FALSE
		1.24743	4.1017	FALSE
		1.76043	2.78798	FALSE
		0.366025	3.33986	FALSE
		1.85421	2.81438	FALSE
		0.816935	4.076	FALSE
		1.89501	1.07123	FALSE
		1.25891	1.88008	FALSE
		1.50085	2.41608	FALSE
		0.883825	4.24519	TRUE
		2.69098	2.33367	FALSE
		3.43449	1.67487	FALSE
		2.28145	3.03273	FALSE
		2.42967	0.943067	FALSE
		0.534435	4.81975	FALSE
		0.580649	2.94422	FALSE
		2.29755	3.16494	TRUE
		1.8924	0.875054	FALSE
		3.38434	2.20046	FALSE
		2.11927	2.81867	TRUE
		1.12621	2.58806	FALSE
		0.791775	3.19893	FALSE
		1.26263	2.41698	FALSE
		0.18931	2.9734	FALSE
		1.96007	2.58442	FALSE
		0.813013	5.03614	TRUE
		0.674489	4.94274	TRUE
		1.50803	1.38302	FALSE
		1.52409	3.44536	FALSE
		0.543438	5.80838	TRUE
		1.06751	0.702845	FALSE
		0.209873	3.4385	FALSE
		0.953831	4.26281	TRUE
		1.17797	3.72461	FALSE
		0.762752	3.49265	FALSE
		2.40553	2.41426	FALSE
		1.82708	3.31084	TRUE
		1.66847	2.80956	FALSE
		1.4387	2.59392	FALSE
		0.388671	4.89577	FALSE
		0.23529	3.39884	FALSE
		0.676298	3.00903	FALSE
		2.99148	1.75706	FALSE
		2.67188	1.97919	FALSE
		0.979413	0.645335	FALSE
		0.883879	4.71459	TRUE
		1.36161	1.78939	FALSE
		0.48996	1.74443	FALSE
		0.253177	2.99342	FALSE
		1.57727	2.35346	FALSE
		1.92207	3.10234	FALSE
		0.486906	5.53858	TRUE
		1.84013	3.07474	FALSE
		1.12722	1.72925	FALSE
		0.748224	4.14338	FALSE
		1.70261	2.52417	FALSE
		1.07363	2.19931	FALSE
		2.87084	2.91763	TRUE
		1.72639	3.47219	TRUE
		1.63335	1.35134	FALSE
		1.77763	0.801764	FALSE
		1.97603	3.25199	TRUE
		3.03791	0.931111	TRUE
		0.702689	4.11329	FALSE
		2.33608	1.75044	FALSE
		0.239128	3.20047	FALSE
		0.637137	3.22111	FALSE
		2.14639	2.17657	FALSE
		0.850145	4.4865	TRUE
		1.43648	1.22612	FALSE
		0.963876	4.03147	TRUE
		1.33014	2.57623	FALSE
		1.58299	1.4466	FALSE
		1.64086	2.68416	FALSE
		2.20036	3.00869	TRUE
		2.87314	0.888748	FALSE
		2.57458	0.929062	FALSE
		0.737945	3.58499	FALSE
		1.50645	2.73569	FALSE
		1.15473	0.757424	FALSE
		2.47762	0.994782	FALSE
		1.06297	1.80207	FALSE
		1.35787	1.7918	FALSE
		1.58111	2.84695	FALSE
		3.36173	1.54835	FALSE
		0.693252	5.53126	TRUE
		0.564471	3.35676	FALSE
		2.28163	2.52728	FALSE
		0.954814	4.41158	TRUE
		3.51744	1.51696	FALSE
		1.89286	1.85131	FALSE
		1.85509	2.58736	FALSE
		0.526079	1.98378	FALSE
		2.91299	0.81292	FALSE
		0.238975	2.94349	FALSE
		0.738099	4.54617	TRUE
		2.08976	3.45044	TRUE
		0.563161	3.88554	FALSE
		1.01703	2.50711	FALSE
		1.73901	3.72719	TRUE
		0.49788	4.95222	TRUE
		1.4539	2.45068	FALSE
		0.634659	4.23501	FALSE
		1.80375	3.69773	TRUE
		1.47056	1.85188	FALSE
		0.75536	2.87172	FALSE
		0.75312	5.42217	TRUE
		1.9521	0.829592	FALSE
		1.78446	0.91449	FALSE
		1.63366	1.27066	FALSE
		1.81771	2.60795	FALSE
		2.61828	2.4429	TRUE
		1.55587	3.37172	FALSE
		2.33468	2.43335	FALSE
		1.70663	2.22743	FALSE
		0.871031	4.95755	TRUE
		0.434709	3.14397	FALSE
		-0.168026	-0.194644	FALSE
		0.622308	3.32196	FALSE
		1.04645	3.87182	FALSE
		1.72088	2.80695	FALSE
		2.03586	4.03106	TRUE
		0.998315	2.25157	FALSE
		1.48808	3.68193	TRUE
		1.71991	1.33233	FALSE
		0.709463	3.23606	FALSE
		1.27446	1.82988	FALSE
		1.82219	3.90449	TRUE
		1.68722	3.59102	TRUE
		1.65277	1.13152	FALSE
		1.84555	2.68211	FALSE
		0.626253	2.3054	FALSE
		2.2647	1.35804	FALSE
		0.632863	1.68153	FALSE
		1.67764	3.48798	TRUE
		2.33861	2.44696	FALSE
		2.3258	1.05283	FALSE
		0.775879	4.51193	FALSE
		0.218813	3.30209	FALSE
		1.73202	3.74856	TRUE
		2.66945	2.36593	FALSE
		3.34332	1.52532	FALSE
		1.5525	2.78511	FALSE
		0.358632	3.84109	FALSE
		2.36431	3.29521	TRUE
		2.5655	2.05058	FALSE
		2.78317	1.07127	FALSE
		1.00605	1.28965	FALSE
		2.06033	2.85992	FALSE
		0.547474	5.27696	FALSE
		1.27563	4.55091	TRUE
		1.47741	2.18515	FALSE
		0.164036	3.02563	FALSE
		2.45207	3.68328	TRUE
		1.63783	2.18325	FALSE
		1.57582	1.69354	FALSE
		0.139823	2.77197	FALSE
		1.22107	2.43373	FALSE
		0.369793	3.58385	FALSE
		1.83617	4.22136	TRUE
		1.38716	1.90539	FALSE
		3.03135	2.28115	TRUE
		1.26395	1.90313	FALSE
		1.09321	2.23985	FALSE
		1.38591	1.77128	FALSE
		0.685556	4.22171	FALSE
		1.8669	2.79612	FALSE
		0.767201	4.68932	TRUE
		1.54107	2.96005	FALSE
		1.62939	3.31541	FALSE
		2.9925	7.07834	TRUE
		0.202166	3.19276	FALSE
		0.492866	4.42019	TRUE
		0.661559	4.953	TRUE
		0.449353	2.47153	FALSE
		2.36902	2.72523	TRUE
		5.86081	4.86967	FALSE
		1.62433	1.9961	FALSE
		1.92625	2.37173	FALSE
		0.955234	2.83276	TRUE
		2.768	2.5358	TRUE
		0.991063	3.63103	FALSE
		2.90607	1.87147	FALSE
		2.92031	1.02479	FALSE
		1.35576	1.71386	FALSE
		2.89221	3.05908	TRUE
		0.987305	2.51145	FALSE
		2.38914	3.31357	TRUE
		2.7271	1.91416	FALSE
		2.3581	2.72728	FALSE
		0.405843	4.13193	FALSE
		1.57534	2.15586	FALSE
		0.534867	4.74325	FALSE
		0.539204	4.6299	TRUE
		1.07726	3.06881	FALSE
		0.758207	3.5691	FALSE
		0.484939	3.30188	FALSE
		2.6835	2.07725	FALSE
		0.411169	1.74654	FALSE
		0.843172	3.02594	FALSE
		1.06615	4.53396	TRUE
		2.65338	2.68046	TRUE
		2.31156	2.93893	TRUE
		2.23267	1.90837	FALSE
		0.738124	3.39979	FALSE
		1.47689	3.3414	FALSE
		0.366617	3.9809	FALSE
		1.08227	2.9533	FALSE
		2.1019	3.17569	TRUE
		3.3012	4.96147	FALSE
		3.4334	1.52208	FALSE
		0.925193	2.47256	FALSE
		1.00839	2.81909	FALSE
		1.04856	2.83584	FALSE
		0.234282	2.9083	FALSE
		3.07326	0.817655	FALSE
		0.250982	3.27622	FALSE
		0.178171	2.89956	FALSE
		1.6214	2.41713	FALSE
		3.3722	1.49128	FALSE
		1.18672	2.50391	FALSE
		1.29123	3.31786	FALSE
		1.81484	3.8059	TRUE
		2.35784	2.57082	TRUE
		1.86442	3.16365	TRUE
		1.64392	3.22068	FALSE
		2.20714	0.950681	FALSE
		0.659568	3.18358	FALSE
		0.633124	5.75534	TRUE
		1.43597	2.09107	FALSE
		0.901415	4.22177	TRUE
		1.52771	2.41495	FALSE
		1.94154	1.84784	FALSE
		1.68698	2.97053	FALSE
		1.36655	1.84802	FALSE
		1.89745	2.11508	FALSE
		1.45813	2.50447	FALSE
		3.38908	0.963672	FALSE
		0.521214	2.51685	FALSE
		1.71405	0.741279	FALSE
		1.3073	1.70055	FALSE
		2.83851	0.899384	FALSE
		1.15266	3.85865	FALSE
		1.49999	2.72991	FALSE
		1.61364	1.26474	FALSE
		0.535274	5.17961	TRUE
		5.04808	2.17621	FALSE
		3.1335	1.85178	FALSE
		2.27109	1.01734	FALSE
		1.03214	2.53594	FALSE
		1.99319	2.54822	FALSE
		1.60683	3.13518	FALSE
		2.58599	1.70235	FALSE
		3.26967	1.623	FALSE
		1.35132	2.18354	FALSE
		0.54435	6.04201	TRUE
		1.04107	2.37934	FALSE
		0.425215	1.94242	FALSE
		1.45767	2.6605	FALSE
		0.415925	6.11998	TRUE
		1.99177	0.967469	FALSE
		3.24179	2.15	TRUE
		0.81289	4.68659	TRUE
		1.44628	2.56572	FALSE
		0.7696	2.9584	FALSE
		0.630519	3.37232	FALSE
		1.55931	2.82039	FALSE
		1.52872	4.10553	TRUE
		0.515569	2.49292	FALSE
		3.1919	1.05517	FALSE
		1.77693	3.55195	TRUE
		1.78216	3.47462	TRUE
		0.240914	2.87091	FALSE
		2.87023	2.77523	TRUE
		2.24006	2.72938	FALSE
		2.00385	1.0496	FALSE
		2.29072	2.59247	FALSE
		1.32525	2.31601	FALSE
		2.87044	0.886235	FALSE
		0.350494	3.69538	FALSE
		0.486842	2.36717	FALSE
		1.6313	1.49483	FALSE
		1.55993	3.52337	TRUE
		1.66597	2.32469	FALSE
		1.58681	2.60952	FALSE
		0.90389	4.18307	TRUE
		1.56806	2.48231	FALSE
		2.97977	0.868775	FALSE
		0.237738	3.33808	FALSE
		0.480995	5.42049	TRUE
		2.67394	2.36885	FALSE
		1.18316	3.03626	FALSE
		1.84358	2.98206	TRUE
		0.837029	2.0358	FALSE
		1.83449	3.41068	TRUE
		1.71235	2.18357	FALSE
		0.709556	4.25627	FALSE
		3.35977	1.04443	FALSE
		0.485483	4.40079	FALSE
		1.19127	0.797583	FALSE
		0.99079	4.0845	TRUE
		1.58816	1.65329	FALSE
		0.751851	5.56597	TRUE
		0.542562	2.52891	FALSE
		1.38898	2.51663	FALSE
		0.61634	4.71078	TRUE
		2.98351	1.42478	FALSE
		2.45832	0.954132	FALSE
		0.928092	1.97853	FALSE
		1.73561	0.856752	FALSE
		1.60573	2.73734	FALSE
		1.79816	1.00172	FALSE
		1.61336	2.38597	FALSE
		2.25896	2.5733	FALSE
		1.61464	0.778689	FALSE
		1.05178	1.43296	FALSE
		3.15083	4.00978	TRUE
		2.29908	2.74919	FALSE
		1.00555	2.10494	FALSE
		1.07667	5.02917	FALSE
		1.3896	4.51414	TRUE
		0.730543	4.51786	FALSE
		1.5603	3.86484	TRUE
		0.540388	4.37801	FALSE
		2.63543	8.08995	TRUE
		1.88396	3.52566	TRUE
		2.46101	0.921935	FALSE
		1.79105	1.25372	FALSE
		1.49947	2.5078	FALSE
		3.26477	1.03292	FALSE
		3.14602	0.987823	FALSE
		1.00586	4.75313	TRUE
		1.96499	0.867457	FALSE
		0.652833	4.47068	TRUE
		1.08139	2.53229	FALSE
		2.13909	1.15964	FALSE
		1.6296	3.02011	FALSE
		2.03176	1.08864	FALSE
		0.224037	3.38691	FALSE
		3.42576	1.54489	FALSE
		0.515968	5.42894	TRUE
		0.905014	4.87341	TRUE
		0.623534	5.28324	TRUE
		0.719393	2.94948	FALSE
		2.16994	2.64114	FALSE
		0.697382	3.20782	FALSE
		0.455452	4.77113	FALSE
		0.96813	2.4117	FALSE
		3.41002	3.07966	FALSE
		1.44559	5.34835	TRUE
		0.713734	3.05397	FALSE
		1.51677	3.87549	TRUE
		0.764321	2.92583	FALSE
		0.676196	4.18549	FALSE
		1.50307	3.65737	TRUE
		1.92002	2.78452	FALSE
		0.593252	3.27772	FALSE
		0.559527	0.719213	FALSE
		0.667897	5.56422	TRUE
		1.68919	3.04752	FALSE
		1.75215	0.797704	FALSE
		3.31159	2.13496	FALSE
		1.45625	2.10221	FALSE
		1.9154	3.53168	TRUE
		1.00565	2.53993	FALSE
[truncated: 747 more rows]
