# Supplementary material for: Biomolecular condensate phase diagrams with a combinatorial microdroplet platform
Source: Nat Commun. 2022 Dec 21;13:7845. doi: 10.1038/s41467-022-35265-7 (PMC9768726; doi:10.1038/s41467-022-35265-7)
Supplement: Supplementary file 6 — Source Data [file 41467_2022_35265_MOESM6_ESM.zip › Source_Data/Figure2.xlsx]

## Sheet: Sheet1
Figure 2
	panel a:				panel b:				panel c:				panel d:				panel e:				panel f:
		FUS(G156E)-EGFP / μM	polyU RNA / ng/uL	feature		FUS(G156E)-EGFP / μM	KCl / mM	feature		G3BP1-EGFP / μM	PEG 6000 % (w/w)	feature		G3BP1-EGFP / μM	polyA RNA (ng/uL)	feature		NSP2 / uM	NSP5 / uM	feature		SARS-CoV-2 N (uM	polyA RNA / ng/uL	feature
		4.07484	121.568	TRUE		2.21965	21.0418	TRUE		3.14849	6.81187	TRUE		1.50782	3.91694	FALSE		2.90729	5.8247	TRUE		2.14846	0.238785	TRUE
		5.46523	164.965	TRUE		1.80702	17.1819	TRUE		4.57687	6.52646	TRUE		1.23238	3.70611	FALSE		2.67475	6.57223	TRUE		1.41141	0.116481	TRUE
		6.41869	153.011	TRUE		1.63275	13.1614	TRUE		3.97573	5.97113	TRUE		0.692467	3.83119	FALSE		2.59604	6.52054	TRUE		2.47005	0.186252	TRUE
		7.75132	153.794	TRUE		3.15118	4.51375	TRUE		3.86486	4.16816	TRUE		1.80838	4.02326	FALSE		1.44842	5.62868	TRUE		0.728651	0.0580053	TRUE
		4.89658	111.242	TRUE		2.5856	11.0882	TRUE		3.18613	6.34612	TRUE		1.76827	3.94326	FALSE		1.39711	5.22812	TRUE		2.70737	0.263893	TRUE
		7.22544	160.335	TRUE		1.45283	28.6527	TRUE		3.14624	5.51879	TRUE		1.6812	4.12969	FALSE		2.51616	2.63471	TRUE		1.13358	0.0949897	TRUE
		6.82894	144.99	TRUE		1.67269	41.1538	TRUE		4.83533	5.06177	TRUE		1.68645	3.51632	FALSE		2.46367	5.69003	TRUE		1.13685	0.115624	TRUE
		4.34206	161.173	TRUE		1.29507	26.6111	TRUE		5.56433	3.52291	TRUE		1.21023	3.84738	FALSE		3.80361	4.80657	TRUE		1.40812	0.0826637	TRUE
		4.99803	163.124	TRUE		2.15274	35.073	TRUE		3.87932	6.19534	TRUE		2.84872	4.77371	FALSE		4.57185	4.02874	TRUE		1.0166	0.100422	TRUE
		4.86064	88.2766	TRUE		1.59808	15.3688	TRUE		3.74486	6.57412	TRUE		2.68248	3.96775	FALSE		2.1733	3.06647	TRUE		1.27005	0.185406	TRUE
		5.99819	123.319	TRUE		3.11613	5.28148	TRUE		2.01915	7.99527	TRUE		2.33691	4.56014	FALSE		1.20923	5.57776	TRUE		2.51171	0.176477	TRUE
		5.13027	77.7067	TRUE		2.09616	18.2242	TRUE		3.51384	6.92761	TRUE		2.61834	4.19906	FALSE		2.20535	6.08122	TRUE		0.774799	0.419375	FALSE
		5.55575	125.052	TRUE		1.71592	13.8738	TRUE		5.24068	5.58512	TRUE		2.19943	4.12946	FALSE		3.48394	7.73268	TRUE		0.427685	0.538016	FALSE
		4.71936	147.051	TRUE		2.63109	7.82264	TRUE		3.26388	4.58652	TRUE		2.58133	4.45021	FALSE		1.09529	7.31064	TRUE		1.65694	0.442672	FALSE
		4.48422	118.001	TRUE		1.48336	31.3802	TRUE		4.1344	3.89437	TRUE		2.73491	3.45762	FALSE		4.34551	3.55952	TRUE		0.784885	0.416057	FALSE
		1.3075	180.308	TRUE		2.4223	7.90664	TRUE		2.91058	6.03671	TRUE		2.62711	3.36065	FALSE		3.64325	6.68988	TRUE		0.822492	0.423163	FALSE
		10.3986	239.518	TRUE		1.33098	24.9565	TRUE		3.59191	6.13906	TRUE		2.86458	2.85015	FALSE		1.58985	7.17835	TRUE		2.22129	0.311082	FALSE
		5.01595	135.268	TRUE		1.66502	2.65131	TRUE		1.00846	7.55032	TRUE		3.06441	3.70544	FALSE		5.22291	3.03831	TRUE		0.772187	0.426505	FALSE
		4.11794	152.844	TRUE		2.35196	22.3381	TRUE		1.02594	7.3377	TRUE		3.58288	4.09898	FALSE		3.48624	4.10344	TRUE		1.06527	0.324826	FALSE
		2.7056	83.1231	TRUE		1.28087	21.0609	TRUE		4.72622	6.76174	TRUE		3.81513	4.28898	FALSE		5.60581	2.83638	TRUE		1.60573	0.301553	FALSE
		5.75945	84.5411	TRUE		2.68019	22.0755	TRUE		5.96329	5.07339	TRUE		2.95112	4.09578	FALSE		2.03938	6.0841	TRUE		0.348958	0.547778	FALSE
		4.18358	80.8601	TRUE		1.97613	29.8805	TRUE		4.36596	5.29792	TRUE		3.48567	4.04087	FALSE		4.61835	2.23242	TRUE		0.626519	0.18587	FALSE
		3.49599	76.3802	TRUE		1.2784	21.7242	TRUE		3.69011	7.0562	TRUE		4.56369	3.94657	FALSE		4.49303	5.16411	TRUE		0.150756	0.816604	FALSE
		3.0629	105.112	TRUE		2.61894	20.9041	TRUE		3.4447	6.25038	TRUE		4.38003	3.65609	FALSE		0.957593	6.99906	TRUE		1.07648	0.425865	FALSE
		4.7177	123.871	TRUE		2.13442	5.00951	TRUE		3.22476	5.89032	TRUE		3.84801	4.53984	FALSE		2.09882	5.9654	TRUE		0.297554	0.579097	FALSE
		3.21835	120.112	TRUE		1.57453	51.091	TRUE		2.28014	7.91111	TRUE		4.76209	4.46891	FALSE		2.73989	7.56882	TRUE		1.33749	0.456048	FALSE
		3.96414	142.852	TRUE		2.80953	17.5077	TRUE		2.38416	7.71081	TRUE		4.3858	4.70054	FALSE		1.36334	7.8024	TRUE		1.13146	0.445082	FALSE
		5.30291	114.224	TRUE		2.48544	4.33143	TRUE		4.83099	5.96794	TRUE		4.34757	4.98478	FALSE		4.15924	1.21881	TRUE		0.777659	0.428548	FALSE
		4.17266	120.998	TRUE		1.05916	100.961	TRUE		3.79064	5.75613	TRUE		4.57329	4.2235	FALSE		2.97077	2.64193	TRUE		2.34294	0.301977	FALSE
		2.96296	87.798	TRUE		1.05061	22.3211	TRUE		2.12809	5.97266	TRUE		4.0849	12.3986	FALSE		2.76242	6.12739	TRUE		2.227	0.400938	FALSE
		3.94285	123.354	TRUE		4.66356	39.7992	TRUE		2.83882	6.91558	TRUE		3.6025	3.82721	FALSE		4.48858	4.60993	TRUE		1.33842	0.484672	FALSE
		5.52772	117.82	TRUE		1.92732	14.1946	TRUE		4.0989	6.60864	TRUE		3.7056	9.39293	FALSE		2.61031	3.00877	TRUE		1.50925	0.303904	FALSE
		4.66478	116.465	TRUE		0.965852	24.0804	TRUE		2.67879	7.00088	TRUE		3.79683	11.6298	FALSE		1.63582	6.49048	TRUE		1.3522	0.165607	TRUE
		4.43754	92.0837	TRUE		3.45297	89.2331	TRUE		2.69	7.02377	TRUE		5.0056	4.24058	FALSE		2.30217	4.72126	TRUE		1.31471	0.105384	TRUE
		5.14376	116.431	TRUE		5.20427	43.0431	TRUE		0.96007	8.13657	TRUE		3.68464	13.5885	TRUE		1.99381	6.86217	TRUE		1.20926	0.123012	TRUE
		1.4168	111.179	TRUE		2.18423	15.9087	TRUE		6.9035	5.65829	TRUE		3.59063	11.8057	FALSE		0.722514	6.60087	TRUE		2.56708	0.261319	TRUE
		4.57941	89.7762	TRUE		2.28569	25.2879	TRUE		4.49388	6.75298	TRUE		2.76062	11.6163	FALSE		1.89444	6.31448	TRUE		1.57806	0.0796335	TRUE
		2.61171	166.373	TRUE		2.13449	26.4668	TRUE		4.91007	6.82968	TRUE		3.81629	11.6533	FALSE		2.42681	6.10965	TRUE		1.2206	0.112724	TRUE
		3.29213	147.985	TRUE		2.41234	13.046	TRUE		2.18806	6.49627	TRUE		2.95801	12.2303	FALSE		3.36215	4.05396	TRUE		2.30889	0.176174	TRUE
		3.66214	105.62	TRUE		2.08125	30.9592	TRUE		3.81038	6.30313	TRUE		2.368	11.2513	FALSE		2.38746	5.91187	TRUE		1.64652	0.432155	FALSE
		3.17579	80.3701	TRUE		5.9914	85.1122	TRUE		3.30974	7.9283	TRUE		3.39374	11.0826	FALSE		1.54458	6.8525	TRUE		1.18761	0.369271	FALSE
		4.11186	76.6278	TRUE		2.41544	44.9119	TRUE		3.854	5.80048	TRUE		3.74826	12.7045	FALSE		1.55927	5.5928	TRUE		0.712887	0.594502	FALSE
		6.0381	114.749	TRUE		2.9526	22.0707	TRUE		3.8147	5.55297	TRUE		2.37721	12.0103	FALSE		2.85415	6.65818	TRUE		0.237721	0.63702	FALSE
		3.32682	139.972	TRUE		1.41889	73.4234	TRUE		7.1182	5.1683	TRUE		2.59724	13.3672	FALSE		1.56144	4.87867	TRUE		1.6861	0.292289	FALSE
		4.00355	146.555	TRUE		7.47629	234.279	TRUE		6.66533	5.30334	TRUE		2.45061	12.7511	FALSE		2.31694	4.6359	TRUE		0.0572414	0.499146	FALSE
		4.56902	120.428	TRUE		4.48794	71.4554	TRUE		3.81716	7.8482	TRUE		2.71121	12.3654	FALSE		1.70139	4.97289	TRUE		0.505668	0.339337	FALSE
		4.86	83.4297	TRUE		2.53218	28.9273	TRUE		2.1522	8.46855	TRUE		2.44362	12.1207	FALSE		1.13456	5.27804	TRUE		1.52939	0.480695	FALSE
		2.7051	76.5836	TRUE		4.63089	80.9233	TRUE		10.3237	4.79851	TRUE		2.14579	11.1939	FALSE		1.02839	6.08121	TRUE		0.753258	0.158441	FALSE
		3.73087	135.782	TRUE		2.35732	17.5007	TRUE		8.10839	6.43093	TRUE		1.6438	10.3026	FALSE		1.75036	6.1288	TRUE		0.962545	0.206378	FALSE
		3.36457	117.864	TRUE		3.95557	23.4657	TRUE		2.95554	8.27372	TRUE		1.31549	12.9377	FALSE		2.80702	3.3489	TRUE		0.688623	0.214585	FALSE
		1.1485	176.957	TRUE		3.30691	98.2646	TRUE		8.65976	6.43834	TRUE		2.15705	13.35	FALSE		5.75986	4.67013	TRUE		1.66264	0.327764	FALSE
		1.31553	155.467	TRUE		5.08746	68.8948	TRUE		2.024	8.47606	TRUE		1.38658	12.9715	FALSE		4.21319	7.09956	TRUE		-0.0188107	0.362462	FALSE
		5.14454	132.634	TRUE		2.77956	25.4292	TRUE		1.89052	8.02123	TRUE		1.13908	12.3129	FALSE		2.61478	3.03717	TRUE		1.65498	0.333848	FALSE
		4.25404	69.8553	TRUE		1.57295	29.8793	TRUE		1.71602	7.86364	TRUE		1.55665	11.6839	FALSE		2.40604	6.1847	TRUE		0.287517	0.502997	FALSE
		3.4338	159.259	TRUE		0.740583	44.5425	TRUE		4.0381	6.39586	TRUE		1.45279	10.8851	FALSE		1.50652	3.33228	TRUE		0.649268	0.31972	FALSE
		3.43435	118.036	TRUE		1.55331	15.8887	TRUE		3.08407	7.10639	TRUE		0.918792	11.2879	FALSE		4.11728	6.68511	TRUE		0.0555349	0.407354	FALSE
		4.57303	83.8619	TRUE		2.40738	34.0624	TRUE		11.2521	5.98718	TRUE		0.692903	11.6164	FALSE		2.69206	2.44229	TRUE		1.62508	0.105592	TRUE
		3.76981	129.605	TRUE		2.79607	19.1928	TRUE		2.29356	7.03949	TRUE		0.609759	13.2078	FALSE		4.25602	5.91542	TRUE		2.50772	0.167997	TRUE
		3.88323	121.128	TRUE		1.26903	26.215	TRUE		7.7201	6.47393	TRUE		1.52493	12.7963	FALSE		3.99709	5.43944	TRUE		2.30425	0.252739	TRUE
		5.30148	75.606	TRUE		2.66446	4.7217	TRUE		3.95155	7.37076	TRUE		0.38698	12.1757	FALSE		1.56337	7.08277	TRUE		1.298	0.0958821	TRUE
		3.74918	93.7689	TRUE		0.970718	16.4172	TRUE		8.70535	5.97669	TRUE		1.51182	12.5755	FALSE		0.915977	7.512	TRUE		1.57003	0.14979	TRUE
		4.3545	118.712	TRUE		3.4043	17.5967	TRUE		1.71219	7.89464	TRUE		1.3858	11.4513	FALSE		4.94573	5.53424	TRUE		3.54376	0.216702	TRUE
		3.48658	136.232	TRUE		2.01902	73.7501	TRUE		3.79029	5.99879	TRUE		0.249712	10.4842	FALSE		2.59712	6.24213	TRUE		1.27094	0.0782363	TRUE
		0.786933	172.743	TRUE		2.11766	42.3102	TRUE		1.15001	7.26019	TRUE		0.505536	11.117	FALSE		3.3875	6.60381	TRUE		0.0930662	0.717197	FALSE
		6.00621	135.894	TRUE		2.91916	20.158	TRUE		13.0515	3.51577	TRUE		0.298319	12.068	FALSE		1.76513	4.615	TRUE		0.519551	0.578394	FALSE
		5.20925	145.997	TRUE		2.663	13.6332	TRUE		11.6599	4.30677	TRUE		0.13549	14.166	FALSE		5.66351	2.75864	TRUE		1.64158	0.378248	FALSE
		3.54754	99.5214	TRUE		4.54327	37.3881	TRUE		2.16491	8.81195	TRUE		0.704432	11.9114	FALSE		4.95864	2.67985	TRUE		0.312286	0.530438	FALSE
		5.13584	110.97	TRUE		2.3763	34.2967	TRUE		0.80402	8.21036	TRUE		0.280942	11.8523	FALSE		3.26595	6.41787	TRUE		0.0805563	0.685849	FALSE
		5.28737	83.7113	TRUE		3.48715	20.8432	TRUE		1.16297	7.96331	TRUE		0.0299883	18.9887	FALSE		1.52569	6.79321	TRUE		0.813104	0.554553	FALSE
		3.58859	106.695	TRUE		1.99087	34.1295	TRUE		1.8463	8.15955	TRUE		0.349488	22.2458	FALSE		2.60781	6.04917	TRUE		1.09179	0.296967	FALSE
		3.45752	142.915	TRUE		2.14598	3.7062	TRUE		2.28339	5.15475	TRUE		0.605603	20.4273	FALSE		4.95863	2.3256	TRUE		0.224291	0.661296	FALSE
		3.85983	137.855	TRUE		1.2454	3.59746	TRUE		2.11236	6.14339	TRUE		0.74936	20.1253	FALSE		3.00369	4.53337	TRUE		1.95253	0.426662	FALSE
		4.93235	143.523	TRUE		2.73191	17.9617	TRUE		2.66032	4.46068	TRUE		0.365254	16.7382	FALSE		3.62425	2.99525	TRUE		1.52805	0.262797	FALSE
		6.38794	78.5395	TRUE		0.291542	51.4008	TRUE		1.80123	7.62899	TRUE		0.143656	15.6683	FALSE		3.40957	3.82075	TRUE		1.21105	0.420764	FALSE
		3.93007	116.715	TRUE		3.49615	73.7089	TRUE		0.708205	7.88776	TRUE		0.498497	18.1448	FALSE		3.87392	5.02167	TRUE		0.303844	0.505614	FALSE
		1.10514	111.63	TRUE		2.35922	30.8366	TRUE		0.985278	8.37398	TRUE		1.15031	22.1461	FALSE		3.71828	2.80907	TRUE		0.66882	0.181182	FALSE
		4.47294	80.81	TRUE		2.89775	12.944	TRUE		2.27959	7.61636	TRUE		0.314603	20.2917	FALSE		1.81162	7.92754	TRUE		0.669093	0.640765	FALSE
		3.86813	143.164	TRUE		1.18313	19.5365	TRUE		1.1369	7.94825	TRUE		0.843164	21.1484	FALSE		2.58067	5.42748	TRUE		0.236863	0.380105	FALSE
		3.93803	81.6384	TRUE		1.59724	3.67309	TRUE		1.6637	8.00704	TRUE		1.30332	21.3902	FALSE		4.27432	2.64634	TRUE		1.20394	0.483058	FALSE
		4.89469	137.574	TRUE		2.55233	9.79262	TRUE		2.23134	5.26864	TRUE		2.1975	19.9025	FALSE		4.43879	1.98507	TRUE		0.0620833	0.774347	FALSE
		4.38636	72.5808	TRUE		1.15109	19.0417	TRUE		2.47927	5.97668	TRUE		1.02872	17.3351	FALSE		2.65322	6.93534	TRUE		1.44218	0.309686	FALSE
		5.50934	138.049	TRUE		1.61122	14.5232	TRUE		1.21083	8.31848	TRUE		1.509	17.962	FALSE		4.18718	3.66238	TRUE		2.4775	0.167976	TRUE
		1.29251	169.114	TRUE		2.33071	10.4847	TRUE		1.05475	7.94107	TRUE		1.47181	19.2271	FALSE		5.36033	2.21164	TRUE		2.59148	0.211479	TRUE
		5.95454	113.41	TRUE		2.80454	26.3016	TRUE		1.16149	8.07329	TRUE		2.02573	22.6434	FALSE		1.97445	2.96661	TRUE		1.31587	0.144866	TRUE
		5.69606	117.688	TRUE		3.27561	15.9901	TRUE		2.46639	6.61677	TRUE		1.99563	20.3542	FALSE		2.37405	6.30845	TRUE		3.63287	0.367157	TRUE
		3.60217	147.026	TRUE		1.49166	2.70713	TRUE		3.40817	7.48263	TRUE		1.30423	21.6354	FALSE		2.82801	1.8392	TRUE		1.4591	0.17042	TRUE
		1.31095	164.904	TRUE		1.97716	34.0346	TRUE		2.55515	4.32303	TRUE		2.30713	17.94	FALSE		1.85026	7.71137	TRUE		2.315	0.143011	TRUE
		4.51879	134.578	TRUE		2.064	12.9713	TRUE		1.46835	8.41612	TRUE		1.85236	19.0617	FALSE		3.42849	6.65852	TRUE		2.20994	0.11846	TRUE
		3.14744	120.351	TRUE		0.856311	15.451	TRUE		1.17116	8.39872	TRUE		2.09948	19.1034	FALSE		3.14964	6.70532	TRUE		3.12447	0.20663	TRUE
		3.38578	121.74	TRUE		2.60082	32.181	TRUE		4.6894	4.79583	TRUE		2.46136	23.2589	FALSE		4.23803	6.22875	TRUE		1.63985	0.174763	TRUE
		0.892794	155.071	TRUE		2.11215	16.694	TRUE		2.21828	7.10589	TRUE		2.33279	22.9479	FALSE		5.02226	2.18329	TRUE		2.45781	0.155685	TRUE
		3.44922	130.763	TRUE		2.84529	16.8617	TRUE		1.15211	7.48564	TRUE		2.99525	29.6621	FALSE		5.95162	4.1012	TRUE		1.3028	0.476968	FALSE
		3.52292	126.979	TRUE		3.21444	5.05632	TRUE		4.09023	3.76043	TRUE		2.76159	25.3308	FALSE		3.38727	5.80878	TRUE		1.15662	0.476696	FALSE
		0.780836	151.477	TRUE		2.34679	26.067	TRUE		2.92391	4.26247	TRUE		2.91999	23.0552	FALSE		3.95028	3.02509	TRUE		1.32469	0.231812	FALSE
		3.95946	108.288	TRUE		2.25218	9.80868	TRUE		2.57339	7.62857	TRUE		2.57299	21.7443	FALSE		5.04001	6.00623	TRUE		1.61292	0.310483	FALSE
		3.19347	140.06	TRUE		2.55093	13.2029	TRUE		2.64465	7.5938	TRUE		2.43971	28.0079	FALSE		4.10237	4.17604	TRUE		0.792219	0.616119	FALSE
		0.479199	169.845	TRUE		1.86607	28.877	TRUE		2.4889	6.89921	TRUE		2.14159	24.4292	TRUE		2.18172	3.00457	TRUE		0.16528	0.357819	FALSE
		2.85422	75.8574	TRUE		1.61464	32.7463	TRUE		6.23331	5.65591	TRUE		2.55782	23.7807	FALSE		4.96329	2.74791	TRUE		0.185514	0.598293	FALSE
		8.60059	238.556	TRUE		1.89635	16.6389	TRUE		1.4547	8.07682	TRUE		2.49949	18.6611	FALSE		3.18522	3.59602	TRUE		1.03101	0.932311	FALSE
		3.58118	132.243	TRUE		1.03886	12.5211	TRUE		2.87728	6.93769	TRUE		1.68191	24.8271	FALSE		3.76963	4.52319	TRUE		1.5694	0.370171	FALSE
		0.355622	163.767	TRUE		1.02171	28.3367	TRUE		6.82309	6.52789	TRUE		2.28687	28.698	FALSE		3.67437	2.70655	TRUE		0.920998	0.339467	FALSE
		2.51715	84.5667	TRUE		2.4147	11.1489	TRUE		1.77052	8.24099	TRUE		2.7447	23.6087	FALSE		2.20739	3.67644	TRUE		1.84043	0.324132	FALSE
		4.31211	92.8821	TRUE		3.91825	94.7896	TRUE		2.97961	7.38297	TRUE		1.63676	26.4255	FALSE		1.77367	7.7339	TRUE		0.0485399	0.7521	FALSE
		2.69622	323.669	TRUE		5.0948	37.8432	TRUE		2.08731	7.57183	TRUE		0.989229	26.862	FALSE		4.35026	4.41117	TRUE		1.35794	0.444199	FALSE
		5.24937	243.147	TRUE		3.29907	15.3707	TRUE		7.70748	5.25787	TRUE		2.05125	27.3254	FALSE		3.30338	6.31931	TRUE		0.179583	0.398651	FALSE
		0.437195	154.256	TRUE		1.94519	30.9785	TRUE		2.56563	6.45532	TRUE		1.10341	27.522	FALSE		3.11011	6.33079	TRUE		0.367406	0.304549	FALSE
		0.609066	179.967	TRUE		1.48877	15.2263	TRUE		1.51902	6.3781	TRUE		1.64208	28.7951	FALSE		2.91674	2.63929	TRUE		2.10334	0.343599	FALSE
		2.30485	79.9271	TRUE		1.73583	13.288	TRUE		1.31028	6.3981	TRUE		0.958914	26.4791	FALSE		4.6806	1.66845	TRUE		1.22622	0.470157	FALSE
		9.40175	289.224	TRUE		6.25662	167.214	TRUE		5.68735	5.71722	TRUE		1.75926	31.3099	FALSE		5.1861	2.11763	TRUE		0.671821	0.622861	FALSE
		3.24036	255.539	TRUE		1.55685	11.4385	TRUE		2.3395	7.44059	TRUE		1.18485	31.2412	FALSE		3.0784	2.5389	TRUE		1.67587	0.407772	FALSE
		2.4772	84.9296	TRUE		2.04757	9.08393	TRUE		1.78732	7.36426	TRUE		1.44247	28.8767	FALSE		0.809231	5.37593	TRUE		2.08953	0.47582	FALSE
		2.46538	132.474	TRUE		2.08849	36.8132	TRUE		8.52267	6.24908	TRUE		1.00353	27.9367	FALSE		2.42353	4.35077	TRUE		-0.0314968	0.589629	FALSE
		0.536762	99.2457	TRUE		2.0911	3.65102	TRUE		1.43624	7.21335	TRUE		0.443238	25.6211	FALSE		2.08385	2.85446	TRUE		0.390656	0.364806	FALSE
		1.12071	84.798	TRUE		2.72155	11.486	TRUE		3.49732	6.46872	TRUE		1.01961	27.1359	FALSE		3.23139	4.31232	TRUE		1.67485	0.294105	FALSE
		0.522906	171.819	TRUE		1.04986	30.6269	TRUE		1.36855	7.19084	TRUE		0.865305	25.6134	FALSE		1.52213	7.6133	TRUE		1.26265	0.490779	FALSE
		2.65215	90.6633	TRUE		2.8279	3.9399	TRUE		10.7015	5.07293	TRUE		0.371045	26.1875	FALSE		1.58989	4.96602	TRUE		1.75579	0.34299	FALSE
		3.49212	84.1892	TRUE		3.11313	4.76763	TRUE		4.49759	6.56416	TRUE		0.449394	28.9098	FALSE		1.74555	3.3396	TRUE		0.701572	0.225713	FALSE
		2.36913	76.3901	TRUE		2.70154	14.3348	TRUE		2.42939	7.59563	TRUE		0.277676	31.5669	FALSE		4.2485	5.46287	TRUE		1.15341	0.167366	FALSE
		3.15856	120.76	TRUE		1.59926	14.215	TRUE		4.66898	6.72236	TRUE		0.792609	27.2676	FALSE		2.13838	2.5642	TRUE		1.83796	0.250695	TRUE
		3.16326	124.639	TRUE		1.92427	33.2432	TRUE		4.09502	7.17559	TRUE		0.168882	27.9757	FALSE		5.09141	5.4026	TRUE		1.38261	0.141145	TRUE
		2.89766	109.158	TRUE		1.36719	32.6076	TRUE		2.21581	8.03903	TRUE		0.332783	25.2713	FALSE		7.37289	5.95211	TRUE		2.62184	0.144639	TRUE
		2.81905	117.896	TRUE		2.45916	37.1518	TRUE		2.12999	8.5381	TRUE		1.0234	30.359	FALSE		5.34156	4.25528	TRUE		1.50213	0.100357	TRUE
		3.32271	60.3993	TRUE		1.28262	26.5723	TRUE		1.85834	8.29386	TRUE		0.168869	35.5144	FALSE		2.09406	5.83835	TRUE		1.88825	0.0770349	TRUE
		3.19564	130.976	TRUE		1.48085	14.8153	TRUE		2.40865	7.82977	TRUE		0.0963845	31.1465	FALSE		3.09979	7.86389	TRUE		1.98018	0.196797	TRUE
		3.71088	120.448	TRUE		1.29882	28.0061	TRUE		2.39676	7.78314	TRUE		0.784415	33.6282	FALSE		3.95441	6.68551	TRUE		1.6385	0.175936	TRUE
		2.58223	88.0798	TRUE		0.885339	17.8023	TRUE		2.88077	7.52687	TRUE		0.317082	39.9035	FALSE		1.54299	4.87661	TRUE		1.73881	0.0612613	TRUE
		2.77964	71.1008	TRUE		3.43604	11.9728	TRUE		0.983126	8.96411	TRUE		0.898552	38.2041	FALSE		1.75597	7.29723	TRUE		1.58123	0.0997528	TRUE
		0.653942	79.135	TRUE		1.05072	24.3787	TRUE		2.99393	7.11491	TRUE		0.829211	34.8908	FALSE		4.49805	3.92005	TRUE		1.70825	0.0226308	TRUE
		3.75577	105.698	TRUE		1.814	2.63716	TRUE		1.95067	8.04122	TRUE		0.627394	33.8462	FALSE		6.48066	5.06563	TRUE		1.74922	0.109226	TRUE
		4.60601	108.792	TRUE		0.567229	19.211	TRUE		2.20879	7.76218	TRUE		0.450053	30.8231	FALSE		4.34412	4.09291	TRUE		0.280047	0.734035	FALSE
		4.18138	114.396	TRUE		1.56903	28.5919	TRUE		0.90695	7.37618	TRUE		0.900717	33.0684	FALSE		2.91564	3.4135	TRUE		0.0651957	0.53951	FALSE
		2.17133	73.1946	TRUE		2.84602	3.01636	TRUE		3.9198	6.47371	TRUE		0.94631	35.3537	FALSE		1.57867	3.81026	TRUE		1.2096	0.274407	FALSE
		3.32515	117.649	TRUE		0.732358	5.3314	TRUE		2.76668	7.32509	TRUE		0.983434	38.5464	FALSE		2.48466	6.52369	TRUE		0.229048	0.746039	FALSE
		3.16677	85.7428	TRUE		1.29668	29.6504	TRUE		1.68291	6.09742	TRUE		0.347072	36.169	FALSE		5.64696	4.84431	TRUE		1.43263	0.53488	FALSE
		4.25085	71.0899	TRUE		2.04286	13.9468	TRUE		4.58399	7.08294	TRUE		1.22942	42.3154	FALSE		2.55797	7.89	TRUE		2.129	0.359557	FALSE
		3.53721	96.7747	TRUE		0.703637	49.816	TRUE		5.39679	5.94689	TRUE		1.1857	38.8512	FALSE		2.17577	7.76126	TRUE		0.315883	0.444266	FALSE
		3.4971	140.632	TRUE		0.512525	20.2868	TRUE		6.3482	4.71124	TRUE		1.04427	44.2665	FALSE		2.3951	5.33206	TRUE		1.08067	0.410061	FALSE
		3.29778	84.8229	TRUE		1.64192	13.0098	TRUE		3.26079	5.86799	TRUE		0.248326	33.6096	FALSE		1.57074	5.00864	TRUE		2.15646	0.462097	FALSE
		2.54386	96.3205	TRUE		0.874579	18.1555	TRUE		4.16408	5.76145	TRUE		0.382689	43.9779	FALSE		5.20798	4.0561	TRUE		0.475744	0.28366	FALSE
		4.40007	100.428	TRUE		2.13174	15.8136	TRUE		1.20285	8.06006	TRUE		0.71325	43.0493	FALSE		5.71777	1.26611	TRUE		1.11198	0.382801	FALSE
		3.36549	94.885	TRUE		1.57425	15.5878	TRUE		6.60875	6.67058	TRUE		0.689486	40.6733	FALSE		2.12677	6.02423	TRUE		0.635255	0.171463	FALSE
		2.65911	91.2167	TRUE		2.70715	6.72655	TRUE		3.21895	7.47436	TRUE		0.312761	45.9629	FALSE		1.92864	4.71746	TRUE		0.739073	0.393895	FALSE
		3.02366	90.1801	TRUE		0.568721	7.96089	TRUE		2.70248	7.77376	TRUE		0.311883	47.4274	FALSE		2.25706	3.32904	TRUE		1.21707	0.487855	FALSE
		3.53395	123.405	TRUE		2.20309	17.6437	TRUE		1.7889	8.45103	TRUE		0.290794	43.9153	FALSE		5.1284	5.81574	TRUE		0.0908687	0.695545	FALSE
		3.64936	117.305	TRUE		0.918626	5.20006	TRUE		1.1572	7.9241	TRUE		0.393397	37.4335	FALSE		3.79092	6.12112	TRUE		0.259308	0.60833	FALSE
		3.73417	133.205	TRUE		1.24969	1.38141	TRUE		0.582308	7.83624	TRUE		0.102077	39.4571	FALSE		1.63705	7.33242	TRUE		1.14481	0.279048	FALSE
		2.8915	76.7432	TRUE		2.38088	25.339	TRUE		2.25721	6.15632	TRUE		0.144004	53.576	FALSE		3.68431	6.30456	TRUE		-0.00777831	0.724765	FALSE
		5.51136	65.6779	TRUE		2.48589	10.3268	TRUE		8.37538	5.89186	TRUE		0.45224	49.2667	FALSE		0.748374	6.04608	TRUE		1.55481	0.292118	FALSE
		2.45147	128.429	TRUE		1.61578	14.6647	TRUE		3.31073	7.68919	TRUE		0.30655	45.4477	FALSE		2.37909	4.56188	TRUE		0.866808	0.584418	FALSE
		2.77033	91.6362	TRUE		1.67178	11.2176	TRUE		1.38939	8.42854	TRUE		0.234372	39.8491	FALSE		2.93139	3.65257	TRUE		1.37686	0.474983	FALSE
		3.31129	132.163	TRUE		1.57171	11.3969	TRUE		1.5058	7.70975	TRUE		0.125051	45.1828	FALSE		2.66957	4.00384	TRUE		2.11666	0.582469	FALSE
		3.14013	83.5362	TRUE		1.58262	2.2666	TRUE		1.58449	6.85677	TRUE		0.382696	52.5894	FALSE		3.18697	4.98965	TRUE		0.649534	0.404736	FALSE
		2.1773	146.466	TRUE		2.45898	8.00603	TRUE		3.18836	6.87368	TRUE		0.0720371	50.5389	FALSE		2.76647	0.461159	TRUE		2.6474	0.190163	TRUE
		3.59969	129.978	TRUE		0.914613	21.1799	TRUE		7.37789	3.87493	TRUE		0.093436	42.2191	FALSE		4.86118	3.97016	TRUE		1.82146	0.123729	TRUE
		3.28753	121.909	TRUE		2.07691	32.115	TRUE		4.91003	6.51217	TRUE		0.0478573	41.4636	FALSE		3.48029	5.02015	TRUE		2.81095	0.236029	TRUE
		2.20404	83.2855	TRUE		2.69128	25.5718	TRUE		1.60431	7.74232	TRUE		0.0530208	40.771	FALSE		2.27901	5.18579	TRUE		2.58762	0.188575	TRUE
		2.95904	126.364	TRUE		2.3794	15.6901	TRUE		3.90489	7.79416	TRUE		0.652739	44.3872	FALSE		3.72961	6.58289	TRUE		1.8523	0.117458	TRUE
		2.55621	75.2918	TRUE		1.73341	13.5942	TRUE		3.96838	6.30367	TRUE		0.269044	45.0697	FALSE		5.20807	4.71794	TRUE		3.21058	0.216607	TRUE
		3.72996	107.294	TRUE		3.14186	22.6488	TRUE		2.30293	7.05185	TRUE		0.0423214	33.6499	FALSE		4.24024	6.46521	TRUE		2.68342	0.434698	FALSE
		3.44123	77.6236	TRUE		2.05964	30.5299	TRUE		7.31867	6.66567	TRUE		0.146864	40.4893	FALSE		1.93889	6.87528	TRUE		1.91181	0.309479	FALSE
		3.35324	96.3069	TRUE		2.29097	9.88964	TRUE		0.861864	9.32376	TRUE		0.566489	43.2664	FALSE		2.42415	4.36139	TRUE		2.13441	0.415305	FALSE
		3.68108	80.5503	TRUE		1.02027	17.3843	TRUE		1.66128	8.15654	TRUE		0.838935	42.0412	TRUE		2.31899	3.81896	TRUE		1.62665	0.377773	FALSE
		2.75213	125.009	TRUE		2.14986	10.8614	TRUE		1.92129	7.3732	TRUE		1.06992	41.1193	FALSE		1.07194	5.46257	TRUE		1.978	0.449013	FALSE
		3.13116	109.545	TRUE		1.70077	13.6211	TRUE		0.804325	8.85021	TRUE		0.961209	40.3993	FALSE		6.36155	4.81853	TRUE		0.66467	0.651854	FALSE
		2.97574	76.0416	TRUE		2.25757	15.0739	TRUE		1.35933	9.00008	TRUE		0.717525	39.4614	FALSE		4.72313	5.20001	TRUE		0.929311	0.236609	FALSE
		3.88041	79.611	TRUE		2.06456	17.1003	TRUE		4.96955	4.8411	TRUE		0.208689	35.8715	FALSE		4.47825	6.01618	TRUE		2.16065	0.351578	FALSE
		3.49556	151.261	TRUE		2.27359	4.73074	TRUE		0.943496	9.08112	TRUE		0.451909	40.0909	FALSE		1.69117	6.27628	TRUE		0.411282	0.42739	FALSE
		2.15221	74.0093	TRUE		1.70872	11.1231	TRUE		1.0216	8.01573	TRUE		1.71117	35.8974	FALSE		3.96499	5.71028	TRUE		1.08409	0.444481	FALSE
		2.23388	72.1897	TRUE		0.960831	15.6074	TRUE		0.824484	7.66409	TRUE		0.968617	44.542	FALSE		4.0081	3.38425	TRUE		1.17084	0.415639	FALSE
		3.22185	129.754	TRUE		1.43851	12.5112	TRUE		1.06947	8.86135	TRUE		1.67767	36.6387	FALSE		2.5562	5.84181	TRUE		0.65775	0.401484	FALSE
		3.18373	117.49	TRUE		0.461484	17.3525	TRUE		4.27138	6.86599	TRUE		0.895409	40.5791	FALSE		1.27319	4.19005	TRUE		0.722194	0.669256	FALSE
		3.211	69.1528	TRUE		1.35905	14.5902	TRUE		4.34538	4.10814	TRUE		1.66657	33.6491	FALSE		4.5605	2.79657	TRUE		0.9861	0.408405	FALSE
		2.28806	63.9677	TRUE		0.30618	41.4942	TRUE		4.64175	3.72769	TRUE		1.62776	31.9423	FALSE		3.86925	6.84806	TRUE		1.10375	0.255882	FALSE
		3.00407	92.3064	TRUE		1.3824	32.2204	TRUE		3.86003	4.43176	TRUE		1.57194	31.2528	FALSE		1.84245	6.67196	TRUE		1.30913	0.549109	FALSE
		3.58925	108.943	TRUE		1.95523	12.7279	TRUE		2.29581	8.16527	TRUE		1.46167	29.5711	FALSE		2.1721	7.05873	TRUE		0.024623	0.556095	FALSE
		2.91784	104.218	TRUE		1.5484	28.4014	TRUE		1.34584	6.95117	TRUE		1.66712	40.115	FALSE		1.86734	6.19656	TRUE		1.25265	0.241117	FALSE
		3.15213	128.604	TRUE		2.28932	25.2029	TRUE		2.88914	7.34801	TRUE		1.5072	34.9083	FALSE		3.16514	6.47879	TRUE		2.07374	0.262917	FALSE
		2.84704	107.072	TRUE		1.62346	13.7437	TRUE		3.16811	7.69742	TRUE		1.48627	32.9205	FALSE		4.86163	6.77819	TRUE		0.0228545	0.595216	FALSE
		2.32378	69.0119	TRUE		2.30617	16.4794	TRUE		5.00829	3.6255	TRUE		1.06025	35.5326	FALSE		1.95234	5.67707	TRUE		1.33068	0.422209	FALSE
		2.16541	143.182	TRUE		0.986215	17.6849	TRUE		1.21915	8.07778	TRUE		0.849463	31.3519	FALSE		4.21053	6.41996	TRUE		0.165143	0.649392	FALSE
		3.82168	153.279	TRUE		2.24997	27.1969	TRUE		3.70545	5.64014	TRUE		0.784681	31.1422	FALSE		5.20431	6.21574	TRUE		0.869328	0.588582	FALSE
		3.52396	125.385	TRUE		3.79522	17.5597	TRUE		2.91404	7.97477	TRUE		0.656315	31.8931	FALSE		2.63584	4.30159	TRUE		1.77974	0.277324	FALSE
		4.89988	129.135	TRUE		2.32263	16.9094	TRUE		3.12921	8.39106	TRUE		0.276347	31.4224	FALSE		2.16799	4.34551	TRUE		1.21233	0.147942	TRUE
		2.33384	71.056	TRUE		3.09183	7.38423	TRUE		6.67217	6.15735	TRUE		0.2918	36.4814	FALSE		0.971537	5.72886	TRUE		2.77587	0.155442	TRUE
		3.66855	114.489	TRUE		2.16386	15.7434	TRUE		1.09539	7.18026	TRUE		0.861547	33.3281	FALSE		1.5036	5.84033	TRUE		2.18953	0.10891	TRUE
		4.21395	81.4473	TRUE		0.633792	5.55347	TRUE		3.71921	6.37609	TRUE		0.177624	31.1847	FALSE		2.13233	7.367	TRUE		2.18915	0.226918	TRUE
		3.09276	112.54	TRUE		1.56351	22.1184	TRUE		1.36062	8.08255	TRUE		0.235896	30.8428	FALSE		3.66408	7.29465	TRUE		1.81214	0.0583292	TRUE
		2.34316	70.3257	TRUE		2.5376	16.7068	TRUE		2.73864	7.72224	TRUE		0.196094	29.817	FALSE		3.47003	7.46003	TRUE		1.90553	0.156111	TRUE
		2.10265	114.892	TRUE		1.7102	15.8171	TRUE		1.3288	8.39871	TRUE		0.0484655	34.235	FALSE		1.84263	4.75352	TRUE		1.15954	0.128281	TRUE
		4.44885	161.006	TRUE		1.63756	12.594	TRUE		1.21861	8.16599	TRUE		0.125456	24.5711	FALSE		4.6497	4.09429	TRUE		1.46784	0.443091	FALSE
		2.85297	77.4993	TRUE		2.13923	4.12385	TRUE		1.94697	8.96371	TRUE		0.266507	22.423	FALSE		2.34046	4.76704	TRUE		1.12396	0.3378	FALSE
		2.64527	73.6317	TRUE		1.60907	26.5589	TRUE		3.08785	7.79924	TRUE		0.367117	22.1515	FALSE		2.45957	3.66554	TRUE		1.4263	0.188878	FALSE
		3.64051	67.9717	TRUE		1.71882	20.6904	TRUE		1.37405	7.59355	TRUE		0.290589	27.5165	FALSE		2.82882	7.33062	TRUE		0.13226	0.750747	FALSE
		3.15271	99.5153	TRUE		1.45291	28.961	TRUE		7.22856	6.43331	TRUE		0.437784	24.5047	FALSE		1.409	5.01736	TRUE		1.34027	0.455758	FALSE
		3.06344	81.6748	TRUE		1.85898	17.6707	TRUE		3.40196	7.5004	TRUE		0.779012	25.4061	FALSE		2.36093	7.24228	TRUE		2.42372	0.543499	FALSE
		3.14305	126.757	TRUE		1.3504	24.5855	TRUE		1.82251	8.07109	TRUE		0.411334	22.0857	FALSE		6.25908	9.07607	TRUE		1.43673	0.519844	FALSE
		2.01506	171.84	TRUE		0.337929	47.73	TRUE		8.69183	5.19758	TRUE		1.25123	21.7258	FALSE		2.73678	6.77682	TRUE		2.01657	0.277343	FALSE
		1.5452	164.757	TRUE		2.10887	16.7701	TRUE		6.82621	6.53348	TRUE		1.22574	20.5898	FALSE		2.80055	3.27067	TRUE		0.213238	0.360238	FALSE
		4.61103	80.5742	TRUE		0.744367	19.3228	TRUE		7.54267	6.1815	TRUE		1.0018	20.2595	FALSE		0.979683	6.59203	TRUE		0.0924132	0.672075	FALSE
		2.54431	81.8104	TRUE		1.80278	15.8634	TRUE		1.60255	7.26455	TRUE		1.14684	26.3993	FALSE		4.5566	5.28032	TRUE		1.25285	0.52942	FALSE
		3.5174	136.63	TRUE		2.69997	5.31475	TRUE		7.3181	6.77716	TRUE		1.66043	22.3399	FALSE		1.20526	6.12543	TRUE		0.488789	0.391855	FALSE
		2.24858	81.9604	TRUE		2.40571	58.0604	TRUE		5.14794	5.45594	TRUE		1.2802	24.8521	FALSE		1.25235	4.31001	TRUE		0.7072	0.442747	FALSE
		1.35504	85.1758	TRUE		3.00323	19.4858	TRUE		1.67021	7.11512	TRUE		1.62116	21.9223	FALSE		3.84209	3.72497	TRUE		0.917503	0.266653	FALSE
		1.00716	80.5737	TRUE		4.76549	29.9336	TRUE		4.48109	7.58987	TRUE		1.4471	22.2293	FALSE		1.32074	5.31642	TRUE		1.65249	0.305597	FALSE
		3.11441	68.3187	TRUE		4.10059	23.5998	TRUE		1.93009	8.33672	TRUE		1.99357	21.0559	FALSE		1.68962	5.5518	TRUE		2.48521	0.409747	FALSE
		3.20976	123.331	TRUE		1.5367	11.9605	TRUE		6.01247	6.32904	TRUE		1.61385	20.6854	FALSE		1.76588	4.81235	TRUE		0.0912884	0.632768	FALSE
		3.72442	120.757	TRUE		2.52233	5.6518	TRUE		3.54034	7.35223	TRUE		1.51325	16.637	FALSE		3.1081	4.70644	TRUE		2.17034	0.41051	FALSE
		1.00364	395.208	TRUE		1.75485	34.6604	TRUE		2.39043	9.10398	TRUE		2.02325	24.7354	FALSE		1.98587	5.36184	TRUE		2.34674	0.167242	TRUE
		3.52175	141.114	TRUE		1.60408	28.2289	TRUE		2.23857	7.90292	TRUE		2.29131	25.3926	FALSE		3.36371	7.19038	TRUE		2.9369	0.265803	TRUE
		2.5777	82.1286	TRUE		1.90292	3.28584	TRUE		5.28456	4.0452	TRUE		3.0022	19.8398	FALSE		2.02711	5.47174	TRUE		2.18081	0.148401	TRUE
		3.41353	90.5625	TRUE		1.68629	8.91845	TRUE		4.08322	7.08612	TRUE		3.16205	16.4066	FALSE		1.81323	6.32852	TRUE		2.23703	0.242203	TRUE
		0.534146	154.478	TRUE		3.28241	22.3536	TRUE		2.0808	7.86934	TRUE		2.55479	15.2324	FALSE		1.80692	6.73933	TRUE		2.34758	0.272968	TRUE
		0.915164	170.846	TRUE		3.51703	40.8357	TRUE		1.88132	7.75751	TRUE		3.32471	16.3043	FALSE		1.71727	4.27612	TRUE		3.17854	0.287084	TRUE
		2.94486	123.769	TRUE		2.55002	22.0371	TRUE		2.1716	8.19575	TRUE		2.99036	15.861	FALSE		2.388	3.48208	TRUE		0.613632	0.0506996	TRUE
		3.57637	108.381	TRUE		2.12611	36.2662	TRUE		4.24208	6.98773	TRUE		2.87859	14.2121	FALSE		1.71049	4.5532	TRUE		2.95888	0.189326	TRUE
		1.14277	154.117	TRUE		2.15882	10.2933	TRUE		5.75204	5.04565	TRUE		3.1162	23.3037	FALSE		1.51572	4.24419	TRUE		2.32865	0.237308	TRUE
		2.58753	74.9171	TRUE		1.58248	4.16848	TRUE		6.15456	5.4444	TRUE		3.03233	18.1172	FALSE		1.84203	3.76667	TRUE		2.21158	0.269242	TRUE
		3.65365	125.17	TRUE		1.97065	4.27926	TRUE		8.59409	6.25714	TRUE		2.87256	14.9057	FALSE		4.09846	5.79524	TRUE		2.19268	0.515724	FALSE
		3.08112	109.325	TRUE		2.38825	33.8469	TRUE		6.12508	6.31207	TRUE		2.96094	17.3262	FALSE		2.39233	7.58407	TRUE		1.05411	0.444414	FALSE
		0.396936	175.583	TRUE		2.04378	3.57915	TRUE		1.9953	7.90969	TRUE		2.72603	13.8025	FALSE		2.18534	3.68892	TRUE		1.69147	0.335595	FALSE
		0.338551	155.976	TRUE		2.49761	3.39124	TRUE		9.39901	6.41885	TRUE		2.43615	15.8017	FALSE		2.01678	3.45767	TRUE		1.86668	0.339411	FALSE
		3.95622	129.675	TRUE		3.41013	60.01	TRUE		4.67669	4.32285	TRUE		2.85565	15.8417	FALSE		4.24338	6.25153	TRUE		1.66362	0.455523	FALSE
		3.32729	114.104	TRUE		3.43895	50.361	TRUE		1.78745	7.21988	TRUE		2.44827	14.2839	FALSE		4.03222	3.4802	TRUE		2.36036	0.261073	FALSE
		0.664999	97.9768	TRUE		1.4356	3.833	TRUE		3.44988	6.59518	TRUE		3.00393	18.0349	FALSE		2.77038	2.47414	TRUE		1.81416	0.503	FALSE
		3.00727	107.773	TRUE		2.31945	15.6491	TRUE		0.772597	8.09353	TRUE		2.72296	15.6717	FALSE		2.86554	6.07059	TRUE		0.857901	0.46123	FALSE
		0.906756	138.34	TRUE		2.52451	25.231	TRUE		0.966307	8.67684	TRUE		2.8935	16.712	FALSE		2.41714	5.27805	TRUE		0.810273	0.404694	FALSE
		3.53934	78.0652	TRUE		1.68162	29.6633	TRUE		0.933456	7.6562	TRUE		2.73199	16.4399	FALSE		0.927251	4.57641	TRUE		1.62466	0.611782	FALSE
		0.598605	142.033	TRUE		1.63381	2.32137	TRUE		4.76096	5.9054	TRUE		2.19191	15.7855	FALSE		3.5144	4.46545	TRUE		1.94498	0.268163	FALSE
		3.98299	137.29	TRUE		4.20442	32.003	TRUE		0.813713	8.1278	TRUE		1.38069	16.1746	FALSE		3.00241	5.63298	TRUE		0.831085	0.478287	FALSE
		3.56856	145.773	TRUE		0.969414	29.4161	TRUE		4.22492	6.75783	TRUE		1.6931	15.1287	FALSE		1.61921	7.41447	TRUE		1.90428	0.442296	FALSE
		4.73709	123.823	TRUE		2.63105	6.44039	TRUE		4.68427	6.36598	TRUE		1.27426	16.0531	FALSE		4.9278	7.76957	TRUE		1.66551	0.316001	FALSE
		6.73335	103.932	TRUE		2.74339	21.4288	TRUE		2.69828	7.72424	TRUE		2.06043	17.8288	FALSE		4.04348	6.97662	TRUE		1.1899	0.452932	FALSE
		6.07049	158.051	TRUE		2.01214	13.9258	TRUE		2.20836	8.77686	TRUE		1.54978	18.1001	FALSE		2.27375	4.56263	TRUE		1.5761	0.344884	FALSE
		4.35599	91.7253	TRUE		0.881092	7.50896	TRUE		5.74295	5.94799	TRUE		1.15053	17.4106	FALSE		2.03998	4.24002	TRUE		1.81407	0.380589	FALSE
		4.40348	98.8942	TRUE		5.69921	51.0405	TRUE		4.66753	6.5255	TRUE		0.820393	17.6711	FALSE		5.71657	6.76487	TRUE		1.30318	0.382372	FALSE
		6.16097	138.455	TRUE		3.20583	35.6051	TRUE		5.54708	7.10183	TRUE		1.47442	16.31	FALSE		1.61561	2.69577	TRUE		2.00467	0.496703	FALSE
		5.50811	139.8	TRUE		4.86362	32.3814	TRUE		4.19403	5.91287	TRUE		1.29027	14.5634	FALSE		2.91767	5.04041	TRUE		0.95767	0.130873	TRUE
		5.44308	144.888	TRUE		0.771672	9.29947	TRUE		1.67586	8.50451	TRUE		0.790127	15.2863	FALSE		3.28198	6.85188	TRUE		1.61579	0.0613696	TRUE
		5.76476	106.734	TRUE		4.88651	39.2304	TRUE		5.55199	6.82709	TRUE		0.38669	14.7673	FALSE		4.70979	2.6953	TRUE		1.09442	0.0314438	TRUE
		4.07313	101.942	TRUE		0.827215	89.679	TRUE		6.01279	5.42575	TRUE		1.31264	17.0596	FALSE		6.13037	3.08082	TRUE		1.14769	0.0224211	TRUE
		4.46447	98.0872	TRUE		2.14419	44.2941	TRUE		5.4426	6.56793	TRUE		0.75361	17.5998	FALSE		2.61362	4.30206	TRUE		1.49118	0.0726438	TRUE
		5.44219	76.1382	TRUE		2.08812	35.4275	TRUE		1.35358	8.62736	TRUE		0.791589	16.9437	FALSE		3.74163	3.63963	TRUE		1.67991	0.21179	TRUE
		4.76985	125.65	TRUE		3.14248	76.9049	TRUE		4.21689	7.38581	TRUE		0.393742	15.7221	FALSE		3.06265	5.73335	TRUE		1.22946	0.122528	TRUE
		4.82177	124.812	TRUE		0.432224	43.6079	TRUE		5.62449	6.60291	TRUE		0.577996	15.3828	FALSE		2.07266	2.60163	TRUE		1.0758	0.12769	TRUE
		5.62694	68.0598	TRUE		3.49541	32.9671	TRUE		6.02611	6.15122	TRUE		0.052429	12.15	FALSE		4.51114	3.92968	TRUE		1.64721	0.11978	TRUE
		0.452662	73.4651	TRUE		1.11574	28.4607	TRUE		6.57553	6.81889	TRUE		0.173258	17.3586	FALSE		3.32737	3.78331	TRUE		1.55177	0.497579	FALSE
		2.97065	80.0109	TRUE		2.41443	30.4295	TRUE		8.14815	7.03993	TRUE		0.0370522	8.22184	FALSE		1.40342	4.69513	TRUE		2.94438	0.442238	FALSE
		3.69049	124.219	TRUE		2.94532	16.0314	TRUE		6.17385	6.33245	TRUE		0.274337	8.45829	FALSE		4.98792	1.70841	TRUE		1.90662	0.4678	FALSE
		3.93919	79.6003	TRUE		8.36177	214.166	TRUE		7.49204	7.00789	TRUE		0.185647	8.17768	FALSE		2.90859	4.79984	TRUE		1.35758	0.389763	FALSE
		5.67369	127.23	TRUE		0.920892	27.0877	TRUE		7.2248	5.40763	TRUE		0.184791	9.80072	FALSE		2.09853	6.11378	TRUE		0.916496	0.192999	FALSE
		3.36563	126.062	TRUE		2.66065	45.3169	TRUE		4.1473	7.34314	TRUE		0.726082	8.91772	FALSE		3.4997	6.5588	TRUE		1.13795	0.382328	FALSE
		3.20655	123.801	TRUE		2.16354	25.495	TRUE		6.57103	6.29279	TRUE		0.0993434	14.592	FALSE		1.95505	7.13723	TRUE		0.27532	0.626257	FALSE
		3.3949	148.412	TRUE		2.04069	16.5931	TRUE		6.89616	5.72805	TRUE		0.455397	9.10203	FALSE		4.35214	3.88398	TRUE		0.969166	0.279099	FALSE
		4.14546	117.224	TRUE		1.30556	0.742036	TRUE		6.71143	6.79517	TRUE		0.885812	7.65651	FALSE		4.81181	4.01729	TRUE		0.674187	0.488813	FALSE
		2.3734	83.3573	TRUE		0.847904	24.4572	TRUE		7.3183	4.63322	TRUE		1.03781	7.37173	FALSE		3.43932	7.77054	TRUE		2.30528	0.296009	FALSE
		3.48572	77.5406	TRUE		0.974093	11.1857	TRUE		7.25425	6.32496	TRUE		1.10227	7.09213	FALSE		0.86884	5.99248	TRUE		0.117148	0.651793	FALSE
		5.07789	113.341	TRUE		1.31951	24.3983	TRUE		7.02759	6.40666	TRUE		1.49476	8.50132	FALSE		3.41602	5.13547	TRUE		1.20505	0.325041	FALSE
		3.91462	122.012	TRUE		1.30504	25.9018	TRUE		3.82905	6.03345	TRUE		1.1587	8.6732	FALSE		3.96188	3.3387	TRUE		1.8889	0.308993	FALSE
		5.36284	74.1101	TRUE		2.48767	11.5039	TRUE		1.31263	8.7677	TRUE		1.27977	9.09652	FALSE		1.03072	6.32409	TRUE		0.690982	0.641356	FALSE
		3.29301	127.122	TRUE		0.888133	13.041	TRUE		7.22095	5.90395	TRUE		1.22281	8.64129	FALSE		5.49573	3.85345	TRUE		1.9989	0.395396	FALSE
		3.9242	124.187	TRUE		4.6467	38.1223	TRUE		6.98166	6.34868	TRUE		1.3254	7.65972	FALSE		3.03196	6.44497	TRUE		1.38115	0.210284	FALSE
		3.41678	110.112	TRUE		2.41243	41.2927	TRUE		2.27165	8.41348	TRUE		1.87066	7.73107	FALSE		3.50053	3.07148	TRUE		2.59664	0.493782	FALSE
		3.16152	80.9319	TRUE		2.36841	17.6701	TRUE		5.30377	6.52758	TRUE		0.602924	7.04429	FALSE		4.97463	6.00793	TRUE		0.0906993	0.563687	FALSE
		4.17457	144.392	TRUE		1.59724	34.7383	TRUE		1.43273	8.05366	TRUE		1.4631	7.89371	FALSE		4.93686	2.42703	TRUE		0.873334	0.408534	FALSE
		4.08006	102.326	TRUE		1.60257	15.8115	TRUE		2.5102	8.38865	TRUE		2.57228	9.54226	FALSE		5.14196	3.39045	TRUE		0.754743	0.756475	FALSE
		4.12476	135.525	TRUE		0.976485	28.4288	TRUE		6.97186	7.70822	TRUE		2.41434	8.97484	FALSE		4.10073	6.90227	TRUE		1.62167	0.0768218	TRUE
		3.1062	125.311	TRUE		1.1231	17.963	TRUE		4.62454	8.23445	TRUE		1.35503	7.87381	FALSE		3.7627	6.73606	TRUE		1.76386	0.111187	TRUE
		3.9089	73.5032	TRUE		2.77596	16.1375	TRUE		2.56168	7.78286	TRUE		3.12483	8.73364	FALSE		3.65192	2.92407	TRUE		1.53766	0.165375	TRUE
		4.54246	81.9315	TRUE		2.56755	23.6596	TRUE		2.25329	6.39007	TRUE		2.63915	8.17218	FALSE		3.32342	7.81324	TRUE		1.70469	0.169827	TRUE
		3.76792	139.25	TRUE		1.41753	28.3828	TRUE		8.81554	6.2614	TRUE		2.54981	8.69428	FALSE		1.5355	6.9079	TRUE		2.96963	0.2293	TRUE
		3.13126	132.106	TRUE		1.14381	27.2914	TRUE		9.44328	6.01316	TRUE		2.33907	8.13545	FALSE		3.50562	6.21531	TRUE		2.01209	0.225665	TRUE
		3.452	101.829	TRUE		1.84013	20.6946	TRUE		9.55886	5.76557	TRUE		2.28553	8.63253	FALSE		5.8859	5.61428	TRUE		1.45082	0.0850035	TRUE
		5.2414	72.3065	TRUE		2.18543	37.148	TRUE		2.86504	7.67547	TRUE		3.63665	7.65303	FALSE		6.60473	6.62473	TRUE		1.60206	0.10834	TRUE
		3.18281	123.073	TRUE		2.6044	16.2886	TRUE		6.45074	7.31454	TRUE		3.93481	7.79608	FALSE		3.9472	5.289	TRUE		2.10174	0.253154	TRUE
		3.25946	125.074	TRUE		0.878573	16.0859	TRUE		2.10037	7.91174	TRUE		2.17678	7.59451	FALSE		3.74763	9.48729	TRUE		1.80483	0.0811098	TRUE
		3.74561	87.0222	TRUE		1.88972	40.9962	TRUE		7.5169	4.54491	TRUE		3.20546	8.11758	FALSE		1.28739	5.94924	TRUE		1.9174	0.238825	TRUE
		3.77976	137.227	TRUE		1.94956	33.035	TRUE		4.45223	7.47179	TRUE		3.8137	7.98175	FALSE		2.45283	5.32486	TRUE		2.03998	0.362962	FALSE
		3.63086	122.829	TRUE		1.4719	13.0738	TRUE		11.1271	4.48686	TRUE		2.94264	7.6682	FALSE		1.41606	6.44503	TRUE		1.32707	0.406831	FALSE
		3.52783	92.6408	TRUE		2.4627	24.3042	TRUE		3.05896	9.98084	TRUE		3.85025	8.52486	FALSE		2.88963	7.34839	TRUE		1.46754	0.224373	FALSE
		3.97191	69.8959	TRUE		0.498585	16.1449	TRUE		11.2685	5.55415	TRUE		3.5879	7.79128	FALSE		2.19721	3.11255	TRUE		0.813888	0.208313	FALSE
		4.66315	76.4498	TRUE		2.57762	21.3169	TRUE		1.71486	8.84496	TRUE		3.84081	8.53662	FALSE		1.47761	7.03852	TRUE		0.828159	0.200836	FALSE
		4.63571	127.364	TRUE		0.746675	40.0962	TRUE		2.4684	7.34914	TRUE		3.50148	8.42525	FALSE		4.76792	6.875	TRUE		0.214602	0.468134	FALSE
		3.66012	145.402	TRUE		2.47851	18.302	TRUE		0.756673	8.25544	TRUE		2.84166	7.77632	FALSE		2.40649	4.69216	TRUE		0.880376	0.487399	FALSE
		3.21784	148.812	TRUE		1.10861	13.4051	TRUE		4.24579	6.3791	TRUE		4.69419	3.58375	FALSE		1.5048	6.01966	TRUE		0.13395	0.672895	FALSE
		2.5671	73.7909	TRUE		2.53316	20.7116	TRUE		4.43828	6.38707	TRUE		5.27343	1.04183	FALSE		1.70728	3.37988	TRUE		2.20819	0.38435	FALSE
		3.07268	136.572	TRUE		1.23989	26.5103	TRUE		3.97338	5.52725	TRUE		5.01463	2.29987	FALSE		2.58505	7.88428	TRUE		1.43837	0.345388	FALSE
		3.48377	94.9088	TRUE		4.88604	85.1882	TRUE		3.28899	5.95233	TRUE		5.33678	0.803918	FALSE		2.82167	3.51272	TRUE		2.378	0.423405	FALSE
		4.4878	114.116	TRUE		2.36502	37.3511	TRUE		2.11877	7.13356	TRUE		4.94729	0.689741	FALSE		2.37032	7.2434	TRUE		1.12639	0.385879	FALSE
		0.873922	204.644	TRUE		2.51666	22.9218	TRUE		2.8565	5.65821	TRUE		4.65581	1.0421	FALSE		2.92877	3.61945	TRUE		1.13494	0.481267	FALSE
		5.5701	157.308	TRUE		1.80438	31.2714	TRUE		5.32487	6.25145	TRUE		5.54822	0.776542	FALSE		4.75514	3.03988	TRUE		1.1899	0.48107	FALSE
		3.33282	115.975	TRUE		3.09279	5.87058	TRUE		4.31813	5.97816	TRUE		5.29695	0.828898	FALSE		4.62745	3.13304	TRUE		1.50833	0.305998	FALSE
		5.29411	128.735	TRUE		2.0841	11.8737	TRUE		1.04722	8.8242	TRUE		4.50456	0.731135	FALSE		4.58045	5.74612	TRUE		0.696728	0.500805	FALSE
		5.42299	120.479	TRUE		2.46867	39.098	TRUE		4.49264	6.47199	TRUE		4.9669	0.844086	FALSE		1.14224	6.34014	TRUE		2.3892	0.0821966	TRUE
		5.26395	107.869	TRUE		1.55529	31.4814	TRUE		5.59026	5.83407	TRUE		4.83832	0.825337	FALSE		3.6182	4.99749	TRUE		3.37455	0.14139	TRUE
		4.11985	102.413	TRUE		2.35902	32.7748	TRUE		2.2869	7.82686	TRUE		4.25777	0.412452	FALSE		1.42577	6.76914	TRUE		2.0819	0.353186	FALSE
		0.640894	194.057	TRUE		2.49633	9.06534	TRUE		0.922025	7.84669	TRUE		4.15568	0.417184	FALSE		0.905464	6.64451	TRUE		2.29126	0.371867	FALSE
		4.57109	127.341	TRUE		0.889744	8.49243	TRUE		2.59705	7.68336	TRUE		4.19275	0.547929	FALSE		1.18178	6.46714	TRUE		2.54794	0.507083	FALSE
		3.88352	139.101	TRUE		1.58542	27.378	TRUE		5.9843	6.38764	TRUE		5.4558	0.939082	FALSE		3.90871	5.82664	TRUE		2.12322	0.366224	FALSE
		4.58618	134.746	TRUE		2.39016	27.2517	TRUE		3.25622	6.7315	TRUE		5.21717	0.983802	FALSE		1.05604	4.40755	TRUE		1.79579	0.523069	FALSE
		4.28893	69.3889	TRUE		2.43786	23.486	TRUE		1.24093	7.24405	TRUE		3.65329	0.283319	FALSE		3.20814	5.69674	TRUE		1.57685	0.119509	TRUE
		3.09861	114.824	TRUE		2.006	28.9656	TRUE		4.10568	6.46883	TRUE		3.21587	0.236333	FALSE		0.960671	5.70763	TRUE		1.24129	0.0317578	TRUE
		4.75005	66.0528	TRUE		2.75756	7.83152	TRUE		5.89768	5.92306	TRUE		4.2481	0.682006	FALSE		2.17166	6.33887	TRUE		1.48689	0.108615	TRUE
		4.10587	101.072	TRUE		2.40302	30.7218	TRUE		6.23313	6.59246	TRUE		4.32439	0.51918	FALSE		3.2598	5.91144	TRUE		1.30999	0.576394	FALSE
		3.56762	69.7613	TRUE		2.24782	4.60419	TRUE		4.50622	6.76448	TRUE		3.90439	0.434196	FALSE		4.9411	5.72057	TRUE		1.2416	0.414529	FALSE
		3.454	87.6674	TRUE		3.12409	15.6286	TRUE		6.26904	6.35709	TRUE		2.97587	-0.000151877	FALSE		2.96441	4.37524	TRUE		0.466454	0.553304	FALSE
		0.84447	189.431	TRUE		4.99485	51.6948	TRUE		6.46451	6.34691	TRUE		2.18567	0.272219	FALSE		2.79044	4.00958	TRUE		2.45359	0.468064	FALSE
		3.9634	123.772	TRUE		3.64718	15.3654	TRUE		7.66621	6.09345	TRUE		4.14476	0.298186	FALSE		1.78651	7.22215	TRUE		1.26153	0.54071	FALSE
		3.54889	89.8021	TRUE		2.61225	26.756	TRUE		8.69816	5.33692	TRUE		2.55992	0.413709	FALSE		2.5768	8.41612	TRUE		0.693178	0.190842	FALSE
		1.6779	166.191	TRUE		0.926563	10.9722	TRUE		1.8571	6.51462	TRUE		3.00955	0.131895	FALSE		1.33143	7.40263	TRUE		1.12017	0.36789	FALSE
		3.55208	148.878	TRUE		1.98402	25.9255	TRUE		1.53745	7.90725	TRUE		2.84641	0.471498	TRUE		3.31112	9.17006	TRUE		1.96786	0.394093	FALSE
		3.25776	140.12	TRUE		3.42398	21.3946	TRUE		7.30259	6.43202	TRUE		2.52679	0.409677	FALSE		4.33245	5.768	TRUE		1.85232	0.427751	FALSE
		3.68528	79.1908	TRUE		2.31786	14.8914	TRUE		6.6583	6.34579	TRUE		3.02837	0.215609	FALSE		4.35724	7.44541	TRUE		1.79268	0.203007	TRUE
		1.81928	128.37	TRUE		2.29	20.3809	TRUE		1.83601	8.30488	TRUE		2.96219	0.240283	FALSE		2.24523	7.80791	TRUE		1.47525	0.121852	TRUE
		4.37551	97.5004	TRUE		2.03111	4.76463	TRUE		7.02049	6.32064	TRUE		1.63729	0.584543	FALSE		6.11402	8.245	TRUE		2.19401	0.264017	TRUE
		3.434	112.21	TRUE		2.14929	3.51134	TRUE		6.70198	6.21292	TRUE		2.63052	0.436646	FALSE		2.21836	7.50589	TRUE		1.85611	0.496042	FALSE
		1.4348	175.215	TRUE		1.07124	26.4277	TRUE		2.24009	7.99081	TRUE		2.52947	0.875632	FALSE		6.42	5.08511	TRUE		1.39861	0.260363	FALSE
		3.46772	146.587	TRUE		2.64286	12.2772	TRUE		6.03285	5.43776	TRUE		1.40031	0.740363	FALSE		2.02106	7.26971	TRUE		0.229844	0.36672	FALSE
		0.513422	94.9643	TRUE		2.2624	5.229	TRUE		6.24108	6.8103	TRUE		1.77969	0.446332	FALSE		3.07185	8.91283	TRUE		1.6585	0.320156	FALSE
		4.35871	121.279	TRUE		0.558351	8.22365	TRUE		9.63979	6.26039	TRUE		1.60044	0.526801	FALSE		3.03795	3.901	TRUE		1.08894	0.32412	FALSE
		5.28701	150.994	TRUE		1.47434	2.70819	TRUE		3.54651	6.99076	TRUE		1.1753	0.783459	FALSE		3.98999	5.17686	TRUE		1.68804	0.376377	FALSE
		4.42716	154.527	TRUE		1.33928	25.8099	TRUE		1.79528	7.74966	TRUE		0.912978	0.448447	FALSE		1.90755	5.61649	TRUE		1.6562	0.363989	FALSE
		4.0093	69.5011	TRUE		0.84627	23.9132	TRUE		1.9302	7.72406	TRUE		2.22051	0.358563	FALSE		3.50777	5.62004	TRUE		0.370717	0.510804	FALSE
		5.79404	98.7257	TRUE		1.29579	11.1096	TRUE		12.0436	4.97418	TRUE		1.43199	0.135148	FALSE		2.27526	5.56589	TRUE		1.2837	0.432301	FALSE
		2.67245	124.31	TRUE		1.8897	38.6793	TRUE		8.31269	6.86424	TRUE		1.59423	0.381305	FALSE		1.74581	7.37395	TRUE		1.62464	0.460369	FALSE
		4.02323	128.27	TRUE		1.02068	9.86957	TRUE		1.912	6.83075	TRUE		0.161773	0.377676	FALSE		4.6255	5.42843	TRUE		0.783663	0.390075	FALSE
		3.51057	98.5299	TRUE		1.94817	3.87497	TRUE		6.50687	6.21278	TRUE		0.874194	0.437529	FALSE		2.99724	7.74729	TRUE		0.784427	0.403856	FALSE
		3.59724	81.1348	TRUE		0.922119	20.1774	TRUE		1.88946	7.66215	TRUE		0.176335	0.414347	FALSE		3.827	8.05059	TRUE		1.26704	0.165444	FALSE
		3.32281	107.224	TRUE		1.58561	29.1809	TRUE		0.820598	8.97033	TRUE		0.428796	0.560907	FALSE		5.87714	7.93266	TRUE		1.23879	0.145861	TRUE
		4.00734	70.8993	TRUE		2.62153	6.29494	TRUE		1.76951	7.72218	TRUE		0.108979	0.287814	FALSE		2.43364	7.37252	TRUE		2.49939	0.189234	TRUE
		4.34593	75.3918	TRUE		2.16596	4.80946	TRUE		1.77443	7.98779	TRUE		0.049356	3.84008	FALSE		4.28311	6.41016	TRUE		1.63225	0.207903	TRUE
		3.04926	95.6829	TRUE		1.56121	10.1484	TRUE		2.57162	5.54347	TRUE		0.294346	4.06886	FALSE		4.13312	5.62886	TRUE		1.28161	0.106992	TRUE
		3.39738	134.004	TRUE		1.87729	15.0341	TRUE		2.93923	5.50686	TRUE		0.41989	5.19598	FALSE		5.42828	5.61628	TRUE		2.16452	0.251718	TRUE
		1.53366	159.54	TRUE		1.11545	30.4572	TRUE		3.30227	5.42685	TRUE		0.158768	4.29289	FALSE		5.39205	8.69201	TRUE		1.70353	0.123166	TRUE
		2.55179	144.019	TRUE		1.25542	27.7542	TRUE		4.37134	3.75921	TRUE		0.940828	3.94535	FALSE		2.4079	7.15782	TRUE		1.74346	0.145995	TRUE
		4.82358	136.348	TRUE		1.12617	10.8633	TRUE		3.98973	5.33192	TRUE		0.670798	3.56513	FALSE		5.88546	6.92212	TRUE		2.48487	0.252381	TRUE
		3.87337	92.5848	TRUE		1.58128	35.1052	TRUE		3.85411	6.83534	TRUE		0.850506	3.18924	FALSE		2.09041	7.45135	TRUE		2.55122	0.230447	TRUE
		3.03374	128.727	TRUE		2.21522	20.8944	TRUE		1.35769	6.53297	TRUE		1.94654	3.98534	FALSE		2.29485	7.02966	TRUE		2.26749	0.228397	TRUE
		4.25696	142.341	TRUE		1.971	22.6662	TRUE		4.01543	6.97291	TRUE		1.12302	3.62177	FALSE		0.592754	7.04403	TRUE		3.24366	0.251243	TRUE
		4.24966	121.816	TRUE		0.848135	20.836	TRUE		3.18158	6.45845	TRUE		1.85052	4.61143	FALSE		1.62154	5.15547	TRUE		1.54555	0.128909	TRUE
		2.485	91.2124	TRUE		2.49759	18.3461	TRUE		3.16016	7.08289	TRUE		1.22345	4.44639	FALSE		1.75456	5.96064	TRUE		2.8437	0.438465	FALSE
		3.65421	127.572	TRUE		1.17594	14.7376	TRUE		3.60101	4.93253	TRUE		1.44141	4.91738	TRUE		4.99193	4.2459	TRUE		1.82713	0.514634	FALSE
		0.606163	130.933	TRUE		2.54801	20.4523	TRUE		2.0743	7.67776	TRUE		1.47646	3.95207	FALSE		3.30077	3.3152	TRUE		1.16819	0.437981	FALSE
		4.27464	74.6614	TRUE		1.35322	29.6489	TRUE		2.13403	8.21754	TRUE		1.8561	4.25779	FALSE		1.53527	7.37495	TRUE		0.650869	0.480835	FALSE
		0.421739	70.9994	TRUE		2.04532	35.1675	TRUE		2.24053	4.99828	TRUE		0.862673	2.96769	FALSE		5.22526	3.38684	TRUE		0.544465	0.191161	FALSE
		3.90233	133.214	TRUE		1.02553	15.1306	TRUE		5.42687	5.41473	TRUE		2.03846	4.15492	FALSE		1.27753	5.60346	TRUE		2.03455	0.336835	FALSE
		3.8526	117.872	TRUE		1.37936	12.5517	TRUE		2.33412	8.01552	TRUE		2.72068	4.22588	FALSE		6.07686	3.73933	TRUE		1.54698	0.414297	FALSE
		4.64817	69.0249	TRUE		0.876409	22.4598	TRUE		5.11691	5.80138	TRUE		2.25853	4.48306	FALSE		5.25789	5.27572	TRUE		0.201777	0.641054	FALSE
		2.58265	103.803	TRUE		1.0409	13.1252	TRUE		2.89081	6.43544	TRUE		2.44745	2.82595	FALSE		5.80509	3.57243	TRUE		1.75955	0.347936	FALSE
		2.73514	90.5155	TRUE		1.92867	30.4295	TRUE		5.36034	5.55072	TRUE		2.62851	3.97326	FALSE		2.90305	5.42653	TRUE		2.30326	0.28596	FALSE
		0.486627	171.184	TRUE		2.9588	12.4695	TRUE		4.11804	5.73471	TRUE		2.83118	3.87418	FALSE		1.42978	5.66951	TRUE		0.705675	0.165301	FALSE
		3.1608	118.236	TRUE		2.48166	8.04988	TRUE		3.49031	7.30401	TRUE		3.61905	4.10216	FALSE		3.46816	5.53216	TRUE		0.393974	0.782558	FALSE
		3.95629	83.5284	TRUE		1.10436	13.2139	TRUE		1.03524	7.5856	TRUE		2.65401	3.64492	FALSE		3.34498	3.71989	TRUE		1.42363	0.197194	FALSE
		3.97446	85.9551	TRUE		3.01566	18.9122	TRUE		4.22041	6.12384	TRUE		3.58549	3.66523	FALSE		3.2683	7.39358	TRUE		1.21908	0.469126	FALSE
		2.52331	72.3958	TRUE		0.608502	19.4498	TRUE		5.79769	5.66429	TRUE		3.5768	4.6247	FALSE		5.48155	3.52834	TRUE		0.639743	0.175372	FALSE
		4.28816	145.824	TRUE		3.11981	5.9708	TRUE		6.63684	5.86357	TRUE		3.59426	3.87118	FALSE		1.77723	7.41678	TRUE		1.55118	0.308864	FALSE
		3.69386	101.502	TRUE		2.59123	3.82089	TRUE		2.77593	8.00239	TRUE		3.33558	4.85536	FALSE		3.83187	4.61937	TRUE		0.143732	0.345255	FALSE
		3.46797	88.4916	TRUE		1.45168	22.3869	TRUE		1.19143	8.66348	TRUE		3.64702	3.6725	FALSE		3.23412	7.10283	TRUE		1.22021	0.459007	FALSE
		0.725253	178.226	TRUE		9.27849	72.7557	TRUE		5.65735	5.46695	TRUE		3.34448	3.72514	FALSE		2.93443	7.11278	TRUE		0.68943	0.186996	FALSE
		2.66452	84.6853	TRUE		5.8461	23.6804	TRUE		6.78576	4.44753	TRUE		3.88867	3.9139	FALSE		4.3297	3.14642	TRUE		7.61839	1.05872	FALSE
		4.42686	124.49	TRUE		2.70148	26.8439	TRUE		5.95565	5.84025	TRUE		3.28084	4.15602	FALSE		5.50346	2.62765	TRUE		0.986053	0.430027	FALSE
		3.73956	121.487	TRUE		1.35495	31.4161	TRUE		1.43489	7.78198	TRUE		3.76382	9.56272	FALSE		1.52693	7.18734	TRUE		10.0127	0.618412	TRUE
		4.25852	145.638	TRUE		3.11572	8.01452	TRUE		4.27542	5.71198	TRUE		4.29929	11.362	FALSE		1.99576	5.69443	TRUE		1.03209	0.0790537	TRUE
		4.58874	129.289	TRUE		2.43349	21.4555	TRUE		8.01172	5.99678	TRUE		3.94399	10.9379	FALSE		1.19173	5.0262	TRUE		1.07835	0.100854	TRUE
		3.46682	118.98	TRUE		3.00376	4.8287	TRUE		3.53118	7.8108	TRUE		2.66593	3.23957	FALSE		1.16093	5.30027	TRUE		2.30692	0.207351	TRUE
		3.45092	124.087	TRUE		2.06318	12.791	TRUE		2.49635	5.85386	TRUE		3.93677	11.6518	FALSE		4.57659	6.48498	TRUE		1.80156	0.122299	TRUE
		3.99704	133.615	TRUE		0.748254	9.73869	TRUE		8.23064	5.019	TRUE		3.81213	11.0334	FALSE		1.86644	6.73695	TRUE		1.63531	0.126188	TRUE
		3.71399	154.526	TRUE		0.975426	10.7685	TRUE		6.62359	5.39095	TRUE		3.58157	5.11127	FALSE		3.66502	4.35429	TRUE		1.74202	0.114488	TRUE
		3.45907	117.024	TRUE		2.88131	14.0621	TRUE		7.47891	4.17946	TRUE		3.15182	12.6484	FALSE		1.44743	4.89572	TRUE		1.56914	0.190783	TRUE
		3.47458	124.093	TRUE		1.21609	36.724	TRUE		7.69416	4.39548	TRUE		2.62298	10.2345	FALSE		1.87715	4.99211	TRUE		1.32515	0.0629313	TRUE
		3.16066	87.1452	TRUE		1.18952	24.6124	TRUE		6.86688	5.01001	TRUE		3.70288	12.9669	FALSE		2.89175	6.403	TRUE		2.63135	0.352196	TRUE
		3.87866	104.476	TRUE		2.11304	10.0232	TRUE		8.19492	4.15646	TRUE		4.03063	12.251	FALSE		2.24435	4.92037	TRUE		2.91074	0.25461	TRUE
		3.38622	77.8237	TRUE		1.99339	30.2246	TRUE		4.64304	5.61811	TRUE		3.26232	14.0684	FALSE		5.03517	7.81765	TRUE		2.60159	0.355817	TRUE
		2.52161	99.7637	TRUE		2.48806	23.8079	TRUE		7.24267	6.39378	TRUE		3.31901	13.4159	FALSE		5.84383	2.3857	TRUE		2.31515	0.236444	TRUE
		3.07283	67.9979	TRUE		1.92307	44.4198	TRUE		7.39492	6.19471	TRUE		2.42112	6.89784	FALSE		2.3943	6.96449	TRUE		2.67148	0.408369	FALSE
		2.87738	114.45	TRUE		2.08452	18.0532	TRUE		4.37045	6.15217	TRUE		3.21896	10.5181	FALSE		1.24027	6.40825	TRUE		1.77783	0.36778	FALSE
		3.73714	99.0584	TRUE		2.54499	22.1878	TRUE		7.31601	5.65704	TRUE		2.58063	12.4751	FALSE		1.63302	4.90919	TRUE		0.621377	0.17932	FALSE
		3.52234	142.386	TRUE		2.48367	2.71475	TRUE		4.73391	6.63972	TRUE		3.43673	11.7949	FALSE		1.3725	5.6826	TRUE		1.19543	0.417458	FALSE
		3.27011	131.456	TRUE		0.707051	5.16808	TRUE		6.3205	7.05031	TRUE		2.87599	13.5653	FALSE		1.8838	8.06887	TRUE		1.41941	0.469547	FALSE
		3.83139	100.763	TRUE		1.48823	26.7813	TRUE		7.98872	5.58165	TRUE		3.18989	13.1967	FALSE		1.82536	4.70961	TRUE		1.85184	0.466687	FALSE
		2.58475	78.5985	TRUE		2.73669	16.6919	TRUE		7.14494	5.38459	TRUE		2.24584	13.7023	FALSE		2.56521	5.58555	TRUE		1.91351	0.292587	FALSE
		2.74816	67.8363	TRUE		1.81207	10.3779	TRUE		3.79931	6.23644	TRUE		3.21928	14.0717	FALSE		4.23581	3.0725	TRUE		0.135951	0.689229	FALSE
		3.36766	141.286	TRUE		2.72967	13.5657	TRUE		7.76102	4.96924	TRUE		1.74415	12.0491	FALSE		2.31316	7.60897	TRUE		0.340591	0.488871	FALSE
		3.23128	99.7462	TRUE		2.19688	11.6866	TRUE		7.84804	6.38459	TRUE		2.20546	12.1928	FALSE		2.52683	6.11757	TRUE		0.962055	0.288958	FALSE
		3.13576	87.3755	TRUE		0.766568	6.36617	TRUE		1.9004	6.80584	TRUE		2.65216	12.6836	FALSE		3.26427	4.06781	TRUE		0.109349	0.798329	FALSE
		3.14419	108.302	TRUE		1.86126	12.6415	TRUE		3.60481	6.11137	TRUE		0.909364	10.9747	FALSE		3.52012	7.73267	TRUE		1.41911	0.346475	FALSE
		3.04741	106.617	TRUE		2.04764	124.607	TRUE		6.85626	5.51889	TRUE		2.73051	12.8201	FALSE		1.85047	5.73167	TRUE		0.545438	0.487981	FALSE
		2.86789	99.3191	TRUE		3.09193	18.8445	TRUE		11.3905	6.45355	TRUE		1.42445	11.0673	FALSE		2.64414	5.28305	TRUE		1.77936	0.522974	FALSE
		3.6809	113.963	TRUE		2.97269	7.72628	TRUE		12.3744	5.11067	TRUE		0.966974	12.9322	FALSE		1.83336	7.48299	TRUE		0.171671	0.385781	FALSE
		2.64692	70.9839	TRUE		1.06732	10.2968	TRUE		10.883	4.49545	TRUE		1.45977	11.9252	FALSE		2.7909	4.98005	TRUE		1.74789	0.428922	FALSE
		4.37044	117.49	TRUE		0.718129	17.3263	TRUE		3.86583	7.85971	TRUE		1.39457	11.3294	FALSE		4.12059	4.27177	TRUE		2.4583	0.395422	FALSE
		3.34961	78.3984	TRUE		0.921512	11.6117	TRUE		10.0126	5.50823	TRUE		0.348207	11.9428	FALSE		2.9352	5.28486	TRUE		0.667068	0.40234	FALSE
		3.41909	122.738	TRUE		1.61742	12.995	TRUE		2.67196	5.68587	TRUE		1.52341	11.3988	FALSE		3.97209	4.51713	TRUE		1.22507	0.512269	FALSE
		3.19946	118.438	TRUE		1.81493	10.9553	TRUE		5.39918	5.79917	TRUE		1.21957	11.1188	FALSE		1.92208	7.32612	TRUE		-0.015796	0.424196	FALSE
		2.71025	76.7808	TRUE		4.50482	30.8222	TRUE		3.31546	6.05527	TRUE		1.32255	13.0187	FALSE		4.26629	6.73594	TRUE		0.658551	0.170146	FALSE
		3.43872	124.554	TRUE		2.47153	28.3538	TRUE		2.5178	5.98815	TRUE		0.87023	12.3645	FALSE		4.8622	5.49414	TRUE		0.917592	0.301739	FALSE
		3.94793	109.406	TRUE		2.83765	20.3264	TRUE		4.02795	5.38539	TRUE		0.419886	13.1412	FALSE		1.43185	7.58496	TRUE		1.56475	0.200322	TRUE
		3.31816	111.395	TRUE		1.62811	11.0809	TRUE		3.36271	7.14182	TRUE		1.24011	11.1862	FALSE		4.8504	3.81138	TRUE		1.14845	0.0928643	TRUE
		2.66204	63.7353	TRUE		1.83793	4.7124	TRUE		1.06931	6.96612	TRUE		0.162021	11.5797	FALSE		2.76855	4.64198	TRUE		1.98948	0.171262	TRUE
		3.36607	94.208	TRUE		2.37975	18.814	TRUE		4.20368	6.22952	TRUE		0.30173	10.2668	FALSE		4.5411	6.70655	TRUE		1.6096	0.0409325	TRUE
		2.55083	70.239	TRUE		1.06331	33.7627	TRUE		4.65646	5.22247	TRUE		0.106366	12.7436	FALSE		2.29692	7.30695	TRUE		2.07276	0.156762	TRUE
		3.77577	99.1933	TRUE		1.06079	26.1702	TRUE		5.36726	5.29757	TRUE		0.4247	19.8471	FALSE		1.78344	7.45479	TRUE		3.34024	0.27429	TRUE
		3.41714	120.777	TRUE		2.61125	6.30172	TRUE		0.784961	8.36539	TRUE		0.706683	19.3346	FALSE		1.95858	6.82405	TRUE		1.63602	0.156008	TRUE
		3.03414	134.101	TRUE		1.83547	13.7892	TRUE		1.23184	8.34142	TRUE		0.224285	21.96	FALSE		3.96055	5.75205	TRUE		1.97933	0.129162	TRUE
		3.07443	117.841	TRUE		1.46688	33.1248	TRUE		5.22549	6.42026	TRUE		1.25383	19.6208	FALSE		4.63772	3.4768	TRUE		2.89714	0.249181	TRUE
		3.01686	130.779	TRUE		2.12278	19.2365	TRUE		4.41201	4.93529	TRUE		0.916194	20.8028	FALSE		1.43809	6.66235	TRUE		3.47192	0.217926	TRUE
		3.16196	133.44	TRUE		3.46861	19.1158	TRUE		4.12328	4.86554	TRUE		0.406711	19.4042	FALSE		2.38602	7.10217	TRUE		0.686921	0.526993	FALSE
		2.86521	102.888	TRUE		3.04574	21.0316	TRUE		5.08392	6.20281	TRUE		0.507421	19.3678	FALSE		2.11324	6.94637	TRUE		1.25405	0.424023	FALSE
		3.09478	123.8	TRUE		1.40987	52.7015	TRUE		2.83284	6.73486	TRUE		1.07078	18.9964	FALSE		2.67861	2.96899	TRUE		1.05707	0.327065	FALSE
		2.49696	68.2828	TRUE		2.49419	18.6573	TRUE		3.00468	7.55604	TRUE		1.44554	21.4719	FALSE		2.19474	4.29943	TRUE		0.625512	0.316081	FALSE
		4.32812	193.056	TRUE		2.62547	18.234	TRUE		2.7558	6.78179	TRUE		1.71841	21.8646	FALSE		4.20601	6.42795	TRUE		1.10637	0.311265	FALSE
		3.81774	145.738	TRUE		1.28693	53.9758	TRUE		4.30027	7.03226	TRUE		1.14539	19.9637	FALSE		3.39399	4.56352	TRUE		1.21298	0.342878	FALSE
		3.37096	82.2053	TRUE		2.19101	24.0896	TRUE		6.65164	5.69254	TRUE		1.55933	19.7451	FALSE		3.38978	6.75019	TRUE		1.34211	0.402371	FALSE
		3.08578	149.077	TRUE		2.0229	10.2273	TRUE		2.77031	7.60366	TRUE		1.83807	18.6356	FALSE		2.39645	4.95943	TRUE		0.977717	0.535634	FALSE
		3.28054	123.54	TRUE		1.99216	10.1319	TRUE		6.13081	6.05773	TRUE		1.47728	17.9315	FALSE		4.09631	5.88793	TRUE		1.66704	0.450834	FALSE
		0.825598	154.974	TRUE		2.60326	16.6098	TRUE		4.99536	5.59757	TRUE		1.6427	19.0248	FALSE		2.64655	7.36193	TRUE		1.54286	0.384911	FALSE
		3.12473	95.399	TRUE		0.629544	43.5119	TRUE		0.608177	8.04401	TRUE		1.62253	18.7295	FALSE		1.68325	5.24641	TRUE		1.01706	0.455217	FALSE
		2.88566	149.896	TRUE		1.8048	30.6349	TRUE		4.79738	6.16167	TRUE		2.21348	22.0085	FALSE		2.46442	4.30543	TRUE		0.442002	0.430598	FALSE
		2.34367	80.8197	TRUE		2.49076	14.7988	TRUE		5.5699	6.70816	TRUE		2.37279	24.0083	FALSE		3.09328	5.97129	TRUE		0.831351	0.471002	FALSE
		2.3482	71.6392	TRUE		2.27017	30.6739	TRUE		5.36613	4.87165	TRUE		2.58509	20.8804	FALSE		4.5331	3.93224	TRUE		1.98841	0.468795	FALSE
		2.89935	118.358	TRUE		1.90891	20.4747	TRUE		3.83756	5.46151	TRUE		2.1667	26.6503	FALSE		1.82376	5.50224	TRUE		1.19723	0.533329	FALSE
		2.19729	80.4978	TRUE		1.88578	12.4491	TRUE		6.77543	6.32399	TRUE		2.50521	19.1544	FALSE		4.50059	4.28847	TRUE		0.838983	0.405232	FALSE
		3.41343	79.8869	TRUE		3.09191	15.2643	TRUE		7.00032	5.02505	TRUE		2.07879	24.7796	FALSE		1.98931	3.68674	TRUE		0.787181	0.472789	FALSE
		3.11554	138.206	TRUE		0.444868	48.0496	TRUE		6.48102	6.57021	TRUE		2.08249	23.6441	FALSE		2.44897	5.33176	TRUE		1.18464	0.293704	FALSE
		3.40931	75.8251	TRUE		2.61805	6.81676	TRUE		1.53273	7.62465	TRUE		2.57638	28.1285	FALSE		3.18198	3.68112	TRUE		1.06005	0.328786	FALSE
		2.70873	77.641	TRUE		1.48863	11.4276	TRUE		8.64335	4.81089	TRUE		2.2202	21.1661	FALSE		2.29699	5.97611	TRUE		1.28186	0.322666	FALSE
		3.21205	128.674	TRUE		2.62811	20.5399	TRUE		5.15927	6.70276	TRUE		2.10638	29.9633	TRUE		0.679044	6.66418	TRUE		1.8181	0.485636	FALSE
		2.4777	89.7371	TRUE		5.82717	92.6156	TRUE		5.31237	7.1202	TRUE		2.00215	29.2964	FALSE		5.32684	3.26765	TRUE		0.116328	0.662601	FALSE
		2.81728	75.5577	TRUE		2.28695	36.8943	TRUE		4.83692	6.63407	TRUE		2.12318	26.7843	FALSE		0.823992	6.60053	TRUE		0.85537	0.385101	FALSE
		3.38523	72.9502	TRUE		2.83934	23.7099	TRUE		7.07107	6.00077	TRUE		2.13987	24.5982	FALSE		1.93639	4.92301	TRUE		2.2038	0.395172	FALSE
		3.706	77.1006	TRUE		2.97697	23.2122	TRUE		1.04425	8.48415	TRUE		1.52355	26.1345	FALSE		2.94833	7.15656	TRUE		1.63878	0.346	FALSE
		3.18306	114.035	TRUE		2.31594	22.2505	TRUE		5.8944	6.62004	TRUE		1.96219	27.546	FALSE		2.2833	5.95732	TRUE		0.972012	0.0422675	TRUE
		2.33896	78.8699	TRUE		0.551666	22.5027	TRUE		9.63935	5.54315	TRUE		2.04651	29.155	FALSE		2.27447	3.9586	TRUE		1.55156	0.0913797	TRUE
		2.89	121.066	TRUE		2.20497	19.8869	TRUE		3.72335	7.54034	TRUE		1.46688	31.6347	FALSE		1.92518	7.99647	TRUE		2.29982	0.149752	TRUE
		2.33044	73.869	TRUE		1.34427	13.7496	TRUE		6.1459	6.04406	TRUE		1.08124	30.9678	FALSE		5.05495	4.88977	TRUE		0.642682	0.0526884	TRUE
		3.05348	122.424	TRUE		1.68487	22.8556	TRUE		4.85383	5.96151	TRUE		2.10016	26.5465	FALSE		1.11906	7.77273	TRUE		0.936242	0.131045	TRUE
		3.45503	141.682	TRUE		2.77338	16.6565	TRUE		6.43792	5.17443	TRUE		1.26571	28.5238	FALSE		1.13386	6.85887	TRUE		0.873211	0.115894	TRUE
		3.62415	134.346	TRUE		0.691658	35.9031	TRUE		3.12112	7.09496	TRUE		0.873191	26.0378	FALSE		6.1217	3.431	TRUE		2.56869	0.143974	TRUE
		3.45021	132.65	TRUE		1.59647	53.5055	TRUE		2.85793	7.74858	TRUE		1.11706	24.4227	FALSE		1.99341	7.04763	TRUE		1.4678	0.176569	TRUE
		2.92003	95.9385	TRUE		0.413232	46.0832	TRUE		13.2537	3.59388	TRUE		0.813071	27.044	FALSE		3.11859	7.25459	TRUE		1.05108	0.369066	FALSE
		4.05291	66.9558	TRUE		0.856166	20.0383	TRUE		4.60372	7.12925	TRUE		0.209729	32.4555	FALSE		2.29479	2.81201	TRUE		0.738339	0.502371	FALSE
		3.26089	94.1092	TRUE		2.31589	6.96	TRUE		8.34599	5.76643	TRUE		1.20554	30.5377	FALSE		2.33094	5.05662	TRUE		1.29036	0.244555	FALSE
		3.09261	81.062	TRUE		2.45153	13.1847	TRUE		3.96316	6.5832	TRUE		0.300632	27.9092	FALSE		3.0238	7.07649	TRUE		1.77606	0.410917	FALSE
		3.36632	135.815	TRUE		1.93099	4.76031	TRUE		3.00578	7.48476	TRUE		0.364403	29.1862	FALSE		2.06642	6.78621	TRUE		2.25579	0.479823	FALSE
		3.44407	105.488	TRUE		0.921142	10.1	TRUE		7.66629	4.76814	TRUE		0.316359	24.9399	FALSE		1.53877	7.19463	TRUE		0.735719	0.366268	FALSE
		2.54667	69.3075	TRUE		1.89128	3.97464	TRUE		2.08535	8.43226	TRUE		0.150695	26.2004	FALSE		2.02824	4.71648	TRUE		0.719612	0.494377	FALSE
		2.7884	57.0788	TRUE		2.28998	17.312	TRUE		10.8194	5.42084	TRUE		0.164008	31.2918	FALSE		1.02597	6.80676	TRUE		1.82055	0.346909	FALSE
		2.93506	118.487	TRUE		1.95551	4.90525	TRUE		3.69445	6.46865	TRUE		0.378615	27.9949	FALSE		3.33799	6.01774	TRUE		0.489475	0.459359	FALSE
		3.34262	127.296	TRUE		1.98944	18.3262	TRUE		4.14755	6.87926	TRUE		0.129778	33.2232	FALSE		1.58081	5.0664	TRUE		1.77108	0.317691	FALSE
		3.19193	105.553	TRUE		3.18249	10.6555	TRUE		2.33167	6.10702	TRUE		0.374039	31.3742	FALSE		2.20814	4.36018	TRUE		1.23215	0.41065	FALSE
		2.42916	71.5646	TRUE		1.82827	3.87237	TRUE		3.50113	6.62495	TRUE		0.504896	39.214	TRUE		1.54392	6.78694	TRUE		1.54473	0.317847	FALSE
		3.3105	132.872	TRUE		2.14826	19.3519	TRUE		3.6217	6.72581	TRUE		0.336263	37.5427	FALSE		1.75495	5.23466	TRUE		2.30953	0.300686	FALSE
		2.49656	81.7548	TRUE		2.39108	34.6334	TRUE		3.79757	6.12535	TRUE		0.385354	36.0698	FALSE		3.57847	6.7619	TRUE		0.867822	0.375283	FALSE
		2.40995	77.8615	TRUE		2.71169	6.55923	TRUE		0.992179	9.17459	TRUE		0.152297	31.3704	FALSE		1.23549	5.09711	TRUE		1.10642	0.305057	FALSE
		3.26323	110.258	TRUE		1.04702	4.13714	TRUE		1.96826	8.83325	TRUE		0.696938	34.6354	FALSE		4.39765	6.97942	TRUE		2.04405	0.373886	FALSE
		3.47224	89.4168	TRUE		2.36939	20.7007	TRUE		2.01443	8.79568	TRUE		0.947457	32.229	FALSE		2.07005	5.51389	TRUE		0.988683	0.273092	FALSE
		2.78432	82.6095	TRUE		0.980217	15.3617	TRUE		2.04149	6.35531	TRUE		1.27299	36.6781	FALSE		5.07624	3.56296	TRUE		2.2051	0.359766	FALSE
		2.03876	85.4426	TRUE		2.36496	20.1098	TRUE		2.6443	5.53767	TRUE		1.01077	37.9893	FALSE		2.22524	5.75819	TRUE		0.698669	0.16928	FALSE
		2.92149	98.6817	TRUE		0.217601	51.0811	TRUE		2.77376	8.29782	TRUE		0.985827	45.8761	FALSE		1.2601	7.31319	TRUE		0.632291	0.397303	FALSE
		2.50826	80.8442	TRUE		2.1726	16.6405	TRUE		3.55742	5.46629	TRUE		1.19922	37.5508	TRUE		1.04182	7.07489	TRUE		1.30447	0.0606085	TRUE
		2.85811	87.2405	TRUE		1.02272	35.2877	TRUE		4.79438	6.76527	TRUE		1.12741	34.9849	FALSE		1.81765	5.96341	TRUE		1.99484	0.139098	TRUE
		3.00734	121.117	TRUE		1.02743	60.8246	TRUE		5.53636	5.23367	TRUE		0.746631	34.4513	FALSE		1.81806	5.9768	TRUE		1.38536	0.116306	TRUE
		3.46744	82.4206	TRUE		1.23841	30.3915	TRUE		2.12906	8.04438	TRUE		1.0057	38.6304	FALSE		3.8104	7.12869	TRUE		1.88945	0.180681	TRUE
		3.66711	88.9092	TRUE		3.19721	7.719	TRUE		4.32807	7.38438	TRUE		0.687013	39.4709	TRUE		0.879403	6.72346	TRUE		2.64844	0.23142	TRUE
		2.57929	127.136	TRUE		2.47978	16.7748	TRUE		1.54187	8.80445	TRUE		0.51612	41.0169	FALSE		3.9845	2.02344	TRUE		1.58637	0.228084	TRUE
		3.20136	146.713	TRUE		2.26967	34.9871	TRUE		3.68675	6.97482	TRUE		0.954119	45.5015	FALSE		1.20121	6.69476	TRUE		2.24428	0.470836	TRUE
		3.05028	113.721	TRUE		2.13143	35.7439	TRUE		5.2428	6.69954	TRUE		0.954831	41.9981	FALSE		2.32471	5.3313	TRUE		3.11945	0.231747	TRUE
		2.96636	83.2538	TRUE		0.803461	7.07168	TRUE		4.03548	7.28151	TRUE		0.66141	45.7952	FALSE		4.19492	5.66445	TRUE		1.85927	0.194385	TRUE
		2.57257	73.9028	TRUE		1.93738	45.3651	TRUE		4.70538	6.48577	TRUE		0.986003	31.1776	FALSE		2.39424	7.09186	TRUE		2.32215	0.299263	TRUE
		2.96534	102.488	TRUE		1.94756	11.1811	TRUE		1.34729	7.64291	TRUE		0.12326	40.7579	FALSE		1.64041	5.65036	TRUE		1.9099	0.388318	FALSE
		2.85412	88.8595	TRUE		2.27417	18.4375	TRUE		2.09215	8.37051	TRUE		0.593427	35.7393	FALSE		3.10177	7.27059	TRUE		1.41708	0.292332	FALSE
		3.1777	113.12	TRUE		2.07352	17.1678	TRUE		2.97132	8.06164	TRUE		0.341714	51.4657	FALSE		2.22081	5.63786	TRUE		0.378029	0.496326	FALSE
		0.484679	83.5668	TRUE		2.20067	25.145	TRUE		4.89981	7.50564	TRUE		0.278929	44.1224	FALSE		1.79563	5.93752	TRUE		0.0142674	0.45333	FALSE
		3.54822	126.316	TRUE		1.52081	31.3352	TRUE		6.77186	5.24056	TRUE		0.258458	41.4107	FALSE		3.51249	5.88906	TRUE		0.125243	0.686635	FALSE
		3.01326	110.608	TRUE		1.23227	19.1752	TRUE		4.66032	7.00578	TRUE		0.371703	56.1891	FALSE		3.40258	5.62577	TRUE		1.21112	0.423145	FALSE
		1.96811	79.7891	TRUE		0.992748	47.4523	TRUE		9.12089	5.96789	TRUE		0.220137	53.5632	FALSE		0.967549	4.18205	TRUE		0.703782	0.160244	FALSE
		3.09325	99.8687	TRUE		1.34985	33.8001	TRUE		8.19352	6.45452	TRUE		0.284229	47.8217	FALSE		2.23765	4.73469	TRUE		1.57861	0.44632	FALSE
		3.24868	126.976	TRUE		1.02775	42.3111	TRUE		8.07417	6.27621	TRUE		0.226276	42.5939	FALSE		0.530434	5.69265	TRUE		1.26202	0.503461	FALSE
		3.03067	130.793	TRUE		1.23139	18.3684	TRUE		3.71892	7.23931	TRUE		0.144217	49.2577	TRUE		1.76599	5.8963	TRUE		0.647819	0.488147	FALSE
		3.0324	134.566	TRUE		1.72951	45.9875	TRUE		7.67219	6.99693	TRUE		0.0649592	42.4432	FALSE		2.09147	2.863	TRUE		1.20596	0.431969	FALSE
		2.60582	110.611	TRUE		1.18	27.5439	TRUE		7.45128	6.04852	TRUE		0.285055	35.1439	FALSE		1.43564	6.5831	TRUE		0.666347	0.15795	FALSE
		2.91114	130.099	TRUE		1.45686	43.5998	TRUE		6.17033	5.6071	TRUE		0.11668	44.8673	FALSE		2.52004	2.28857	TRUE		0.523793	0.400266	FALSE
		3.00844	125.15	TRUE		1.33468	20.4109	TRUE		10.6447	5.59928	TRUE		0.765141	41.0638	FALSE		3.05277	4.46127	TRUE		1.76309	0.518208	FALSE
		3.18715	126.969	TRUE		1.01565	39.8417	TRUE		11.3509	6.84685	TRUE		0.760527	41.5411	FALSE		0.984164	5.78439	TRUE		1.20624	0.219382	FALSE
		2.51815	75.0716	TRUE		1.12893	14.377	TRUE		1.17449	8.28042	TRUE		0.56044	39.5948	FALSE		4.65034	2.82097	TRUE		1.06684	0.475583	FALSE
		2.5612	76.7614	TRUE		1.44239	53.3993	TRUE		4.23669	7.72405	TRUE		0.158602	34.7704	FALSE		2.56282	3.08959	TRUE		0.74451	0.40206	FALSE
		3.28491	119.756	TRUE		1.34955	29.7584	TRUE		2.29066	8.26943	TRUE		0.548794	32.4543	FALSE		2.68222	4.04382	TRUE		0.719318	0.181187	FALSE
		3.29416	124.665	TRUE		1.31472	31.4455	TRUE		3.35171	6.51349	TRUE		0.99952	45.8677	FALSE		0.0849766	5.34446	TRUE		1.62656	0.517962	FALSE
		3.22229	71.6484	TRUE		1.31457	25.1319	TRUE		2.22957	9.69841	TRUE		1.56619	35.6361	FALSE		0.568061	6.82121	TRUE		1.14997	0.245703	FALSE
		3.09735	132.475	TRUE		0.828443	40.6501	TRUE		3.08785	6.51771	TRUE		1.3558	35.087	FALSE		0.611592	5.96255	TRUE		1.9606	0.37422	FALSE
		3.33723	99.3657	TRUE		1.17754	20.5889	TRUE		2.17416	7.1555	TRUE		1.59418	31.2499	TRUE		2.1171	4.79516	TRUE		1.20948	0.243345	FALSE
		2.50187	66.0818	TRUE		1.15192	19.7599	TRUE		5.47538	6.26334	TRUE		1.64482	31.3692	FALSE		1.70754	5.57426	TRUE		1.9818	0.403371	FALSE
		3.4063	83.4073	TRUE		0.882946	39.8817	TRUE		3.66583	6.64884	TRUE		1.57284	29.001	FALSE		2.60773	4.92399	TRUE		1.74628	0.53274	FALSE
		3.12234	131.106	TRUE		1.16488	20.2676	TRUE		2.75211	7.19422	TRUE		1.27891	29.73	FALSE		4.67674	5.66868	TRUE		1.35112	0.487619	FALSE
		1.20512	152.854	TRUE		1.24115	19.5406	TRUE		1.35513	8.14523	TRUE		1.72919	32.2268	FALSE		2.76325	4.88167	TRUE		0.794433	0.278516	FALSE
		3.61128	104.461	TRUE		1.27882	23.9347	TRUE		3.19219	6.74978	TRUE		1.46186	36.8684	FALSE		1.04672	4.04099	TRUE		0.346289	0.507507	FALSE
		3.31427	140.63	TRUE		0.750592	49.2048	TRUE		4.48829	6.23199	TRUE		1.56442	34.947	FALSE		1.14113	5.88746	TRUE		0.96294	0.363861	FALSE
		2.54231	84.079	TRUE		0.910749	8.4129	TRUE		3.24619	7.34297	TRUE		0.81224	33.7623	FALSE		3.66666	6.72348	TRUE		0.983278	0.214622	FALSE
		3.10131	107.754	TRUE		1.11791	19.5784	TRUE		3.15909	7.23235	TRUE		1.33291	33.3661	TRUE		0.874067	7.86914	TRUE		0.521938	0.3734	FALSE
		2.58795	75.6725	TRUE		1.30704	19.8638	TRUE		0.81559	8.63074	TRUE		1.21541	33.132	FALSE		1.57279	5.41798	TRUE		0.210786	0.32475	FALSE
		2.32242	83.7419	TRUE		1.2497	24.7775	TRUE		2.57195	7.89665	TRUE		0.613514	30.4155	FALSE		2.04799	7.46984	TRUE		1.86474	0.293901	FALSE
		3.63607	148.254	TRUE		1.25977	18.4803	TRUE		4.7445	6.59964	TRUE		0.913146	30.3329	FALSE		2.82876	6.49133	TRUE		1.62974	0.34227	FALSE
		2.9833	72.7552	TRUE		1.3626	32.9445	TRUE		5.35416	6.43806	TRUE		1.12698	31.3331	FALSE		1.49283	7.58678	TRUE		1.46855	0.172267	TRUE
		3.34341	124.873	TRUE		1.54409	38.8643	TRUE		5.12199	6.63278	TRUE		1.23002	34.3845	FALSE		2.0153	2.75506	TRUE		1.58938	0.0856681	TRUE
		3.45991	132.211	TRUE		1.41464	36.0699	TRUE		1.58574	8.62008	TRUE		0.220631	30.5809	FALSE		0.940407	5.4613	TRUE		1.73835	0.274134	TRUE
		3.33062	128.158	TRUE		1.38971	29.3311	TRUE		1.27216	7.10226	TRUE		0.0347168	34.0263	FALSE		2.0649	2.65512	TRUE		0.298367	0.720897	FALSE
		2.28703	72.1885	TRUE		1.3103	28.9139	TRUE		1.89783	8.7608	TRUE		0.263118	30.2644	FALSE		2.97702	1.58697	TRUE		0.660823	0.631793	FALSE
		3.0999	135.212	TRUE		1.32617	27.2325	TRUE		5.7343	6.43846	TRUE		0.0700882	31.0984	FALSE		2.35594	2.36687	TRUE		1.17609	0.362886	FALSE
		3.87467	94.3109	TRUE		1.29712	25.6603	TRUE		0.970501	8.75714	TRUE		0.131689	31.8238	FALSE		2.20742	6.6349	TRUE		2.00171	0.497456	FALSE
		4.25796	98.328	TRUE		1.44994	50.8757	TRUE		4.03212	7.02499	TRUE		0.11266	23.3736	TRUE		1.20186	5.4385	TRUE		0.106043	0.734017	FALSE
		2.58392	86.5866	TRUE		1.25353	30.44	TRUE		2.75041	7.58983	TRUE		0.176178	20.9126	FALSE		2.27879	0.695608	TRUE		1.84872	0.491283	FALSE
		4.01828	69.8248	TRUE		1.22126	19.5061	TRUE		1.41626	8.62459	TRUE		1.11013	27.2813	FALSE		4.25502	6.92135	TRUE		0.170469	0.699843	FALSE
		2.58853	97.3106	TRUE		1.13641	19.8201	TRUE		7.10195	6.49907	TRUE		0.804561	23.6234	FALSE		1.62785	2.15323	TRUE		0.628722	0.62718	FALSE
		3.32092	91.2561	TRUE		1.2193	28.3245	TRUE		5.39799	7.15165	TRUE		1.22619	22.2534	FALSE		1.97672	3.29812	TRUE		2.08761	0.510312	FALSE
		2.92094	113.818	TRUE		1.33304	34.8047	TRUE		3.00766	8.17061	TRUE		0.910354	23.5898	FALSE		1.22982	7.39369	TRUE		1.14757	0.445618	FALSE
		3.62216	76.5807	TRUE		1.58622	41.6291	TRUE		3.40594	6.66034	TRUE		0.503727	22.6987	FALSE		1.39609	7.13803	TRUE		0.73521	0.220026	FALSE
		3.42519	137.207	TRUE		1.23847	18.7022	TRUE		6.77631	6.65182	TRUE		1.22236	20.1071	FALSE		2.58986	3.28968	TRUE		0.202327	0.336211	FALSE
		4.35073	108.868	TRUE		1.27146	35.1394	TRUE		7.7319	6.05538	TRUE		0.761181	23.3174	FALSE		2.58092	5.28695	TRUE		0.989644	0.327872	FALSE
		2.45116	73.8753	TRUE		1.31923	37.3009	TRUE		7.57301	6.46106	TRUE		1.50836	25.355	FALSE		1.12291	7.62935	TRUE		0.548637	0.605057	FALSE
		3.60164	119.451	TRUE		-0.0255125	74.516	TRUE		7.63336	6.62319	TRUE		1.77248	25.9446	TRUE		1.17578	8.16333	TRUE		0.596432	0.639713	FALSE
		2.89331	81.5206	TRUE		1.27233	26.509	TRUE		1.51286	7.57748	TRUE		1.59341	22.9033	FALSE		0.953303	7.62382	TRUE		1.98349	0.492187	FALSE
		4.17228	111.873	TRUE		1.71102	48.1361	TRUE		1.1451	8.63443	TRUE		1.35584	21.0162	FALSE		3.18529	6.74671	TRUE		1.58615	0.291709	FALSE
		3.83293	108.228	TRUE		1.16417	20.0976	TRUE		3.06969	7.73013	TRUE		1.65311	23.4155	FALSE		4.38272	5.62609	TRUE		-0.00227389	0.425302	FALSE
		3.4275	138.328	TRUE		1.23492	22.5822	TRUE		3.14698	7.06577	TRUE		1.89904	23.8795	FALSE		3.54688	4.86706	TRUE		1.21035	0.482717	FALSE
		3.65254	95.362	TRUE		2.23727	52.0847	TRUE		8.0061	5.70034	TRUE		2.5984	13.1973	FALSE		1.88298	6.2054	TRUE		-0.0321798	0.414411	FALSE
		5.4756	150.833	TRUE		1.21936	31.6843	TRUE		3.43995	7.5197	TRUE		1.42486	24.5512	TRUE		1.08182	5.6514	TRUE		0.737338	0.584824	FALSE
		3.72991	84.5359	TRUE		1.12324	18.8077	TRUE		9.81364	6.18454	TRUE		2.62269	21.0062	FALSE		4.14412	3.45151	TRUE		0.542383	0.574797	FALSE
		3.39598	69.9267	TRUE		1.41802	52.295	TRUE		4.41318	7.55129	TRUE		2.08651	23.0263	FALSE		1.05377	3.27076	TRUE		1.87432	0.450662	FALSE
		3.13555	142.698	TRUE		1.25168	21.2481	TRUE		5.051	6.41229	TRUE		1.30044	21.0841	FALSE		1.49199	3.67236	TRUE		1.28884	0.268951	FALSE
		3.96549	122.834	TRUE		1.4319	35.3042	TRUE		1.35693	7.73615	TRUE		2.01843	21.0355	TRUE		2.2725	3.37073	TRUE		0.829586	0.687228	FALSE
		4.05723	85.9336	TRUE		2.64823	96.8004	TRUE		6.10211	6.26796	TRUE		2.91841	15.6069	FALSE		1.90558	5.02102	TRUE		0.437299	0.581359	FALSE
		3.16727	79.2413	TRUE		1.63285	49.1444	TRUE		8.78889	5.75155	TRUE		2.07958	23.4118	FALSE		1.69072	6.64872	TRUE		0.0856225	0.82761	FALSE
		3.67274	60.3568	TRUE		1.20647	23.0414	TRUE		4.5864	7.10271	TRUE		3.79458	20.3246	FALSE		4.33702	5.81178	TRUE		0.0226625	0.690205	FALSE
		3.72411	126.215	TRUE		1.20908	17.2244	TRUE		10.1853	6.30014	TRUE		3.00019	18.0007	FALSE		1.82704	4.66529	TRUE		1.3577	0.28744	FALSE
		3.01433	99.0244	TRUE		1.26915	24.7059	TRUE		1.74073	7.58669	TRUE		3.00983	17.3935	FALSE		2.81248	3.5292	TRUE		-2.93952e-05	0.566211	FALSE
		3.15925	128.962	TRUE		0.0353161	78.5508	TRUE		5.0661	6.78403	TRUE		3.10452	17.2465	TRUE		0.859529	7.14235	TRUE		0.972365	0.543242	FALSE
		2.34805	106.879	TRUE		1.31649	24.5578	TRUE		0.611959	8.41675	TRUE		2.88157	15.2053	FALSE		2.1988	5.25947	TRUE		0.647466	0.185511	FALSE
		3.42067	82.5121	TRUE		1.48237	45.8977	TRUE		4.15117	6.1126	TRUE		2.0071	16.1896	FALSE		3.56637	5.34917	TRUE		1.03559	0.46498	FALSE
		2.50427	72.1552	TRUE		1.60158	55.5973	TRUE		0.739696	8.5815	TRUE		2.85111	15.6958	FALSE		2.01462	6.32317	TRUE		2.69843	0.207182	TRUE
		3.22931	95.8695	TRUE		1.28252	33.8712	TRUE		2.9043	6.00344	TRUE		2.6204	14.4165	FALSE		1.76593	4.85685	TRUE		1.33036	0.123083	TRUE
		2.6298	91.4842	TRUE		1.19135	22.7846	TRUE		3.33565	5.41515	TRUE		2.38467	18.0633	FALSE		1.46067	3.74401	TRUE		0.192632	0.361603	FALSE
		3.02048	111.428	TRUE		1.08466	15.2768	TRUE		2.37465	5.59617	TRUE		2.45142	17.3765	FALSE		3.39824	4.4065	TRUE		0.604373	0.612227	FALSE
		3.35957	66.5802	TRUE		1.12306	18.32	TRUE		2.24509	7.10009	TRUE		2.39335	16.2036	FALSE		2.40788	2.80103	TRUE		1.56178	0.389002	FALSE
		3.37776	68.5047	TRUE		1.20479	24.0239	TRUE		4.76169	6.80885	TRUE		2.02901	16.3049	FALSE		4.19765	3.25044	TRUE		1.37113	0.521065	FALSE
		3.0444	102.455	TRUE		1.23947	20.3543	TRUE		1.5737	8.62122	TRUE		2.38464	15.8037	TRUE		1.58071	5.39616	TRUE		1.44482	0.327483	FALSE
		3.19025	132.928	TRUE		1.16943	17.0115	TRUE		4.58918	6.46088	TRUE		1.58198	14.1425	FALSE		3.71329	4.48976	TRUE		1.2009	0.320579	FALSE
		3.52516	100.572	TRUE		1.14267	15.4139	TRUE		2.24801	8.17461	TRUE		1.35514	14.3398	FALSE		1.98027	6.5961	TRUE		1.56889	0.35724	FALSE
		2.76152	117.727	TRUE		1.10759	18.1986	TRUE		2.45972	7.67358	TRUE		0.975663	15.0831	FALSE		1.76137	4.60223	TRUE		1.50127	0.461754	FALSE
		4.34222	101.835	TRUE		1.23436	22.2679	TRUE		2.59137	7.72251	TRUE		1.37314	17.2731	TRUE		1.38652	4.97662	TRUE		0.19591	0.348272	FALSE
		3.42872	106.415	TRUE		1.14084	17.1526	TRUE		1.96243	8.10044	TRUE		1.70975	16.3734	FALSE		3.10612	5.28372	TRUE		1.16996	0.464623	FALSE
		3.3931	82.8103	TRUE		1.35318	24.2399	TRUE		3.01095	7.43307	TRUE		0.548207	17.5158	FALSE		4.46494	2.88993	TRUE		0.210215	0.78262	FALSE
		4.46344	131.333	TRUE		1.04873	13.5739	TRUE		4.41885	6.94043	TRUE		1.28844	16.3064	FALSE		2.3241	4.65031	TRUE		1.40859	0.500882	FALSE
		2.84525	103.849	TRUE		0.99206	42.8585	TRUE		0.878881	8.53006	TRUE		0.892233	16.4588	TRUE		1.05352	7.58145	TRUE		-0.00609601	0.511784	FALSE
		3.61355	124.974	TRUE		1.69486	44.8508	TRUE		0.957372	8.68955	TRUE		0.792338	14.5694	FALSE		3.62277	6.12784	TRUE		0.178617	0.379938	FALSE
		6.12851	80.215	TRUE		1.24225	21.9966	TRUE		4.98014	6.04028	TRUE		0.387706	15.1705	TRUE		3.44078	4.27284	TRUE		0.752375	0.178421	FALSE
		5.4477	122.549	TRUE		1.2195	22.4117	TRUE		6.38672	6.45307	TRUE		0.694776	14.3787	TRUE		4.36339	1.69448	TRUE		0.109496	0.814465	FALSE
		4.33512	117.461	TRUE		1.29362	18.3772	TRUE		0.992311	8.65615	TRUE		0.769752	16.077	FALSE		3.63018	2.39664	TRUE		0.499885	0.239992	FALSE
		5.41711	75.8105	TRUE		2.45918	56.07	TRUE		2.0669	8.56254	TRUE		1.35687	16.8627	FALSE		2.79532	6.22251	TRUE		1.79879	0.459529	FALSE
		3.83972	110.934	TRUE		1.29414	17.9517	TRUE		4.68195	7.16303	TRUE		0.744247	15.8135	FALSE		3.36473	5.2598	TRUE		0.0477128	0.451635	FALSE
		0.500216	183.809	TRUE		2.06529	63.4116	TRUE		6.67421	5.60422	TRUE		0.265184	14.9559	FALSE		2.11091	4.88601	TRUE		0.23585	0.653109	FALSE
		4.98945	124.479	TRUE		3.12725	19.2388	TRUE		1.62633	6.67353	TRUE		0.133049	14.1151	FALSE		1.68214	6.66982	TRUE		0.899673	0.310824	FALSE
		4.24069	107.963	TRUE		2.03211	34.1427	TRUE		1.58179	6.92734	TRUE		0.32628	16.1304	FALSE		4.84973	2.46546	TRUE		0.291166	0.681529	FALSE
		2.47856	70.5483	TRUE		1.69529	102.989	TRUE		1.7221	5.98931	TRUE		0.113017	15.8981	FALSE		4.13215	5.03444	TRUE		0.410355	0.56205	FALSE
		5.05277	65.7065	TRUE		3.84906	39.6752	TRUE		3.12722	7.63394	TRUE		0.508215	8.05433	FALSE		2.14279	4.17633	TRUE		0.0128418	0.527468	FALSE
		3.17044	75.3924	TRUE		1.55913	75.8972	TRUE		1.0885	8.26061	TRUE		0.444972	7.42289	FALSE		2.91422	6.4235	TRUE		1.40907	0.513841	FALSE
		4.28755	111.612	TRUE		1.39581	33.527	TRUE		1.33184	7.47959	TRUE		0.643329	8.20692	FALSE		2.67417	2.18362	TRUE		0.0323256	0.772544	FALSE
		3.24488	137.657	TRUE		4.89114	39.9394	TRUE		1.00491	8.46607	TRUE		0.398371	8.01265	FALSE		5.2678	6.31655	TRUE		0.784107	0.263641	FALSE
		2.2534	78.483	TRUE		1.64491	52.9786	TRUE		1.01138	8.12892	TRUE		1.04193	8.41327	TRUE		1.26527	6.49395	TRUE		0.137504	0.802121	FALSE
		5.11018	100.573	TRUE		2.05012	16.2417	TRUE		5.64839	4.30419	TRUE		0.743825	9.14467	FALSE		1.66251	2.83661	TRUE		2.42474	0.313245	TRUE
		4.35265	122.822	TRUE		1.53436	16.1677	TRUE		1.30132	8.79046	TRUE		0.534677	8.11869	FALSE		1.72996	6.45681	TRUE		2.38351	0.451318	TRUE
		4.16178	110.567	TRUE		2.00657	13.836	TRUE		9.03513	5.42534	TRUE		0.280242	7.85085	FALSE		2.56997	7.03874	TRUE		2.58314	0.293539	TRUE
		3.43173	146.077	TRUE		1.82014	32.1049	TRUE		1.04276	8.20038	TRUE		1.33854	9.30896	FALSE		1.9207	5.21299	TRUE		1.96416	0.154424	TRUE
		4.85362	71.3806	TRUE		1.79819	33.0767	TRUE		1.11955	8.39376	TRUE		1.14265	8.27617	TRUE		1.53618	5.63281	TRUE		1.73071	0.0801319	TRUE
		3.30154	131.356	TRUE		1.66598	38.6825	TRUE		7.8222	5.4095	TRUE		1.2567	9.30677	TRUE		4.59973	1.54453	TRUE		1.7952	0.245624	TRUE
		2.54564	68.0485	TRUE		1.34567	21.3418	TRUE		2.11004	5.70948	TRUE		1.51893	8.74423	TRUE		3.61446	1.97048	TRUE		1.7156	0.128885	TRUE
		4.81292	147.728	TRUE		1.69731	26.2432	TRUE		11.1985	4.85555	TRUE		1.6483	8.48561	FALSE		2.93028	3.34526	TRUE		3.07689	0.186032	TRUE
		4.61236	70.9349	TRUE		1.88475	26.4102	TRUE		2.11449	7.1502	TRUE		1.95711	7.61822	FALSE		2.07273	3.40548	TRUE		1.76732	0.0786583	TRUE
		3.78687	99.2842	TRUE		1.36408	33.2913	TRUE		1.8932	8.09276	TRUE		2.57892	8.09167	TRUE		2.50486	8.4013	TRUE		0.968276	0.196646	FALSE
		3.19394	111.07	TRUE		0.853827	34.6194	TRUE		7.78398	6.8359	TRUE		1.10722	8.6901	FALSE		4.16838	5.85234	TRUE		1.57909	0.558434	FALSE
		2.62422	143.295	TRUE		1.97705	12.5785	TRUE		1.5574	7.14008	TRUE		2.53212	8.15902	FALSE		3.40002	8.63937	TRUE		1.17494	0.401893	FALSE
		0.514662	173.471	TRUE		2.14925	27.7663	TRUE		11.7244	5.37212	TRUE		2.31562	8.22563	FALSE		4.35551	5.01393	TRUE		0.309674	0.785348	FALSE
		0.292536	173.128	TRUE		1.48237	49.1913	TRUE		5.1826	6.26921	TRUE		3.17377	8.71951	TRUE		2.35982	7.06034	TRUE		1.14616	0.366721	FALSE
		3.88412	126.644	TRUE		2.48481	10.9419	TRUE		12.0263	6.31126	TRUE		0.529851	7.41086	TRUE		2.32636	2.88472	TRUE		0.161988	0.609104	FALSE
		3.68962	130.909	TRUE		2.29069	16.7178	TRUE		5.10884	7.63806	TRUE		2.3312	7.99625	TRUE		1.65887	3.32219	TRUE		0.602458	0.382478	FALSE
		3.5227	120.388	TRUE		1.28141	20.6319	TRUE		8.90873	6.05236	TRUE		2.86473	8.4377	TRUE		1.96359	6.13993	TRUE		1.20377	0.4293	FALSE
		3.68436	135.426	TRUE		2.05547	19.7998	TRUE		4.19885	6.14232	TRUE		2.26635	7.23844	FALSE		2.53002	6.70643	TRUE		1.02747	0.637078	FALSE
		4.81093	145.855	TRUE		2.18841	12.763	TRUE		2.40445	7.37219	TRUE		2.53915	7.17365	TRUE		1.33474	7.28379	TRUE		0.949145	0.672243	FALSE
		2.81554	75.1506	TRUE		2.17681	11.2187	TRUE		4.12416	6.41648	TRUE		3.23281	7.53524	TRUE		1.44354	7.01614	TRUE		0.914972	0.696934	FALSE
		3.30182	103.348	TRUE		2.31338	8.29435	TRUE		5.06765	3.40288	TRUE		2.67301	8.49599	FALSE		2.3932	5.49615	TRUE		1.06837	0.295538	FALSE
		2.43747	87.7493	TRUE		2.13491	11.6159	TRUE		0.868304	7.49251	TRUE		3.47936	7.91653	TRUE		1.69051	2.78996	TRUE		0.278514	0.762123	FALSE
		3.71427	115.959	TRUE		0.884755	45.8416	TRUE		0.917024	7.47882	TRUE		3.84678	9.15401	TRUE		2.2863	2.9717	TRUE		1.70203	0.39476	FALSE
		1.37335	100.086	TRUE		2.03079	14.3656	TRUE		0.871245	7.97471	TRUE		4.00394	8.77178	TRUE		1.15352	5.15186	TRUE		2.17997	0.267232	TRUE
		3.37509	137.359	TRUE		2.20993	13.6396	TRUE		4.15851	5.33523	TRUE		3.06285	7.91449	TRUE		1.34174	5.14335	TRUE		2.04649	0.071691	TRUE
		3.48697	119.227	TRUE		0.870155	19.6227	TRUE		4.22956	5.20514	TRUE		4.209	7.98694	FALSE		1.7783	5.08914	TRUE		1.63692	0.124575	TRUE
		4.68012	83.8206	TRUE		2.1846	8.39177	TRUE		2.65737	5.03307	TRUE		3.92516	8.40925	FALSE		4.70464	4.17322	TRUE		1.61426	0.207425	TRUE
		5.30321	111.981	TRUE		2.53825	25.8794	TRUE		4.13738	5.76512	TRUE		4.20214	0.415955	FALSE		3.80588	1.10953	TRUE		1.39982	0.444837	FALSE
		3.20589	142.887	TRUE		2.46544	7.86661	TRUE		3.47418	7.10944	TRUE		5.91809	1.06476	TRUE		4.68849	6.18008	TRUE		0.130881	0.415743	FALSE
		4.88825	67.8169	TRUE		0.693794	44.7577	TRUE		4.97593	6.34861	TRUE		3.56645	8.17818	FALSE		5.34641	3.27669	TRUE		1.61024	0.250695	FALSE
		3.96316	139.619	TRUE		2.09023	12.2905	TRUE		4.00175	6.89659	TRUE		5.57115	0.695856	TRUE		2.75435	3.37251	TRUE		0.229273	0.328615	FALSE
		0.97673	126.611	TRUE		2.07067	11.3319	TRUE		4.03339	5.81009	TRUE		5.38273	0.783267	TRUE		5.29747	5.61772	TRUE		1.3865	0.441551	FALSE
		3.00515	82.6618	TRUE		2.16281	10.1449	TRUE		5.29969	6.25472	TRUE		4.85472	0.518661	TRUE		3.46294	1.62222	TRUE		0.970713	0.379178	FALSE
		5.53216	98.5772	TRUE		1.25576	19.2199	TRUE		5.41303	5.95492	TRUE		4.75496	0.331149	FALSE		2.43359	1.4819	TRUE		0.920661	0.466056	FALSE
		1.12225	135.393	TRUE		2.28057	6.92879	TRUE		4.12965	6.72421	TRUE		4.00077	5.27973	FALSE		1.55263	2.80513	TRUE		0.293295	0.638368	FALSE
		3.53348	120.266	TRUE		2.27622	6.27755	TRUE		1.26905	7.90903	TRUE		3.85437	0.284448	FALSE		3.20233	6.8128	TRUE		0.296654	0.600854	FALSE
		2.75513	100.292	TRUE		1.70784	9.95009	TRUE		5.15236	7.0906	TRUE		4.48033	0.667999	FALSE		3.2665	3.95424	TRUE		0.219931	0.677845	FALSE
		1.09341	168.714	TRUE		1.9604	9.76108	TRUE		2.67373	7.75999	TRUE		4.05356	7.6594	FALSE		3.74846	1.56473	TRUE		1.50468	0.386668	FALSE
		1.62721	149.08	TRUE		2.34918	6.68593	TRUE		4.01064	6.71098	TRUE		4.41895	0.212073	TRUE		5.00315	3.83144	TRUE		1.00074	0.435277	FALSE
		5.70053	115.756	TRUE		2.07037	8.7584	TRUE		2.65148	7.26713	TRUE		3.89641	0.87665	FALSE		2.41787	2.86664	TRUE		0.537294	0.211521	FALSE
		6.00826	135.589	TRUE		1.70773	9.82528	TRUE		5.74728	6.17537	TRUE		5.41047	0.33795	FALSE		4.65676	5.52081	TRUE		0.952931	0.480439	FALSE
		4.47025	116.134	TRUE		1.59443	10.5186	TRUE		1.24671	7.43907	TRUE		4.7488	0.0632909	TRUE		1.11808	6.76421	TRUE		0.811405	0.654879	FALSE
		3.16349	134.282	TRUE		1.89203	2.82559	TRUE		2.65175	6.34628	TRUE		3.9531	0.633998	FALSE		1.57497	4.59003	TRUE		1.35597	0.502389	FALSE
		4.40428	134.734	TRUE		2.12751	7.73855	TRUE		5.14814	6.69824	TRUE		3.74618	0.64947	TRUE		1.16948	4.818	TRUE		0.468876	0.348265	FALSE
		3.68079	138.845	TRUE		1.89211	9.2061	TRUE		7.67665	5.65243	TRUE		5.00357	0.293214	FALSE		5.09653	3.45079	TRUE		0.910286	0.337629	FALSE
		3.82373	116.117	TRUE		1.93852	12.3138	TRUE		2.80063	6.62415	TRUE		4.66254	0.386639	FALSE		3.04125	6.98715	TRUE		1.7708	0.350943	FALSE
		1.07535	110.264	TRUE		2.27927	12.221	TRUE		2.76118	7.12661	TRUE		3.35195	0.443386	TRUE		3.21069	6.2768	TRUE		0.46256	0.346494	FALSE
		2.74593	70.6647	TRUE		2.70284	8.98946	TRUE		7.15242	4.58206	TRUE		3.50958	0.883916	TRUE		3.25215	2.65979	TRUE		1.86648	0.480074	FALSE
		3.83427	79.3987	TRUE		2.35712	11.6257	TRUE		10.2174	4.37472	TRUE		4.21202	0.875751	TRUE		3.7189	5.83242	TRUE		1.83699	0.461874	FALSE
		3.29229	143.633	TRUE		1.89972	12.201	TRUE		3.09972	7.06308	TRUE		3.75054	0.338101	TRUE		1.21938	6.4265	TRUE		0.0536718	0.382854	FALSE
		3.75973	80.2945	TRUE		1.81347	12.9168	TRUE		7.44919	5.74556	TRUE		2.48966	0.917183	FALSE		1.42733	4.44519	TRUE		1.04367	0.42118	FALSE
		5.5477	141.263	TRUE		2.07873	4.11515	TRUE		5.95291	5.97761	TRUE		3.21219	0.43089	TRUE		2.41834	5.32683	TRUE		1.58246	0.453118	FALSE
		4.83086	138.26	TRUE		2.34757	9.59925	TRUE		6.54704	6.70805	TRUE		3.65085	0.631882	FALSE		3.66312	3.70868	TRUE		0.746264	0.67343	FALSE
		3.35217	76.9585	TRUE		2.11921	11.6558	TRUE		4.68944	7.08675	TRUE		3.66962	0.801472	TRUE		2.06811	3.15457	TRUE		1.00095	0.0477588	TRUE
		3.65874	111.364	TRUE		2.46172	10.6429	TRUE		7.32125	6.74871	TRUE		2.38823	0.914704	TRUE		2.23985	5.62454	TRUE		1.27604	0.0336549	TRUE
		4.5403	114.764	TRUE		2.12984	11.4504	TRUE		4.38887	7.36903	TRUE		2.3468	1.04132	FALSE		2.4845	1.38569	TRUE		2.9695	0.254493	TRUE
		1.27622	90.5048	TRUE		1.42271	19.0879	TRUE		5.21723	7.62096	TRUE		1.88984	0.336877	FALSE		1.79998	6.39529	TRUE		1.43816	0.538737	FALSE
		3.68666	141.75	TRUE		1.38683	27.0483	TRUE				TRUE		1.69524	0.65487	FALSE		3.88919	5.31146	TRUE		1.97242	0.463588	FALSE
		3.48162	137.532	TRUE		2.70657	8.31307	TRUE		0.492567	7.83295	TRUE		1.91205	0.59237	TRUE		4.92371	2.97084	TRUE		0.653126	0.511116	FALSE
		1.30532	159.844	TRUE		2.3985	9.04291	TRUE		2.11844	7.33362	TRUE		1.69255	0.244327	TRUE		4.68491	3.02257	TRUE		2.28867	0.294992	FALSE
		4.11308	134.969	TRUE		2.01609	15.7038	TRUE		2.77735	6.16187	TRUE		2.5187	0.710734	FALSE		0.935291	8.35281	TRUE		2.25635	0.391852	FALSE
		3.06899	115.168	TRUE		2.06524	6.70057	TRUE				TRUE		2.00215	0.642656	TRUE		2.02979	7.20636	TRUE		1.32354	0.477227	FALSE
		3.79965	126.81	TRUE		2.49407	8.50255	TRUE		1.99694	7.58292	TRUE		1.4314	0.824555	TRUE		5.53433	4.56348	TRUE		0.847908	0.270378	FALSE
		0.899056	147.638	TRUE		2.18604	10.4526	TRUE		2.60506	6.23523	TRUE		0.86196	0.732124	TRUE		5.60762	2.6327	TRUE		0.825405	0.567696	FALSE
		4.56401	122.308	TRUE		1.88593	11.3019	TRUE		3.22268	6.09386	TRUE		0.668765	0.587216	TRUE		3.29711	3.52536	TRUE		1.03658	0.366783	FALSE
		3.56482	133.515	TRUE		1.51206	16.2892	TRUE		4.49211	5.51938	TRUE		1.35264	0.846606	TRUE		4.04609	6.03549	TRUE		1.07617	0.493002	FALSE
		3.39465	127.025	TRUE		2.07228	13.2522	TRUE		3.80056	4.14479	TRUE		0.861825	0.396949	TRUE		2.3102	4.49339	TRUE		3.42457	0.297268	FALSE
		4.27046	110.156	TRUE		1.67644	11.0864	TRUE		2.51761	5.99266	TRUE		1.06995	0.539748	TRUE		4.25161	1.09227	TRUE		1.72572	0.365842	FALSE
		3.62369	142.463	TRUE		1.44339	24.0083	TRUE		0.949327	8.40027	TRUE		0.549982	0.495147	TRUE		3.07848	2.7105	TRUE		1.59842	0.100914	TRUE
		1.3024	129.552	TRUE		2.27533	7.63172	TRUE		2.98791	7.75828	TRUE		0.710292	0.495532	TRUE		4.00951	2.548	TRUE		1.37348	0.0618964	TRUE
		3.22517	100.955	TRUE		1.93499	12.5713	TRUE		4.27725	6.78177	TRUE		0.708839	0.711627	TRUE		3.8854	1.16325	TRUE		1.53071	0.167673	TRUE
		3.50702	120.687	TRUE		1.69062	8.5741	TRUE		3.11395	6.1648	TRUE		0.350991	0.925701	TRUE		1.25561	4.81511	TRUE		1.66349	0.0737208	TRUE
		2.67679	88.6995	TRUE		1.31116	40.8629	TRUE		2.86877	7.49655	TRUE		1.16137	0.723384	TRUE		1.94337	5.88409	TRUE		2.35136	0.214757	TRUE
		3.88372	134.922	TRUE		1.31464	20.5477	TRUE		3.73256	7.3183	TRUE		0.108826	0.898935	TRUE		5.52019	2.3376	TRUE		2.55346	0.134984	TRUE
		4.43664	96.5779	TRUE		1.34004	24.1614	TRUE		2.86666	7.31693	TRUE		0.0361703	1.31909	FALSE		3.31906	6.35512	TRUE		1.41964	0.141853	TRUE
		1.27121	168.01	TRUE		1.24974	23.8172	TRUE		3.648	7.4292	TRUE		0.20866	4.45145	TRUE		2.46745	4.18681	TRUE		1.99324	0.271309	FALSE
		0.430947	158.887	TRUE		1.90838	11.1414	TRUE		6.47497	3.73025	TRUE		0.0454327	0.64832	TRUE		4.01918	5.68348	TRUE		1.44845	0.186077	FALSE
		0.637114	178.335	TRUE		1.057	30.6307	TRUE		3.05356	6.3678	TRUE		0.136945	5.21067	FALSE		1.92525	5.17788	TRUE		0.491381	0.574105	FALSE
		2.36612	81.1984	TRUE		1.76271	8.84637	TRUE		3.16559	6.79015	TRUE		0.678646	4.54767	TRUE		2.56568	3.4479	TRUE		1.51001	0.330164	FALSE
		0.675041	207.785	TRUE		2.42766	7.16703	TRUE		4.72299	4.96075	TRUE		0.669856	4.74769	TRUE		4.89604	5.33548	TRUE		0.647727	0.184208	FALSE
		5.23384	227.086	TRUE		2.40789	45.4811	TRUE		5.60072	6.1381	TRUE		0.796778	4.7454	TRUE		2.00593	7.18506	TRUE		0.493481	0.310816	FALSE
		7.21216	215.983	TRUE		2.27309	14.5822	TRUE		4.956	6.55382	TRUE		0.993936	3.70264	TRUE		2.29319	3.27333	TRUE		0.938128	0.455813	FALSE
		4.04247	131.153	TRUE		2.25435	16.424	TRUE		3.72863	6.79944	TRUE		0.692263	4.65945	TRUE		5.35842	2.0293	TRUE		1.00148	0.279215	FALSE
		3.4395	141.673	TRUE		2.22353	50.2673	TRUE		1.28809	7.76413	TRUE		0.810077	3.09147	TRUE		3.13483	4.76158	TRUE		1.09168	0.315658	FALSE
		0.777957	187.366	TRUE		0.9448	71.0292	TRUE		3.28623	7.39524	TRUE		0.924278	4.02405	TRUE		2.92383	4.07769	TRUE		0.904511	0.523536	FALSE
		2.65421	93.4471	TRUE		2.77801	8.37848	TRUE		3.46939	6.48507	TRUE		0.757752	4.40619	FALSE		2.98307	5.32183	TRUE		1.76459	0.523361	FALSE
		2.76617	72.7469	TRUE		1.23324	23.2178	TRUE		2.98903	6.9327	TRUE		1.79283	5.25843	TRUE		4.67611	6.14943	TRUE		1.41939	0.362928	FALSE
		2.75121	90.8097	TRUE		2.11286	13.7544	TRUE		7.02149	5.98509	TRUE		2.15935	4.56802	TRUE		1.4269	6.89821	TRUE		0.126668	0.779166	FALSE
		3.27327	104.921	TRUE		1.27286	33.6176	TRUE		4.025	7.10343	TRUE		2.10984	4.88015	FALSE		2.19333	5.4982	TRUE		0.99638	0.398287	FALSE
		3.04468	86.9766	TRUE		2.19905	36.936	TRUE		3.89485	7.51041	TRUE		2.37195	3.54188	TRUE		2.27329	4.86604	TRUE		0.797151	0.348486	FALSE
		2.63615	71.8291	TRUE		0.63081	72.7597	TRUE		2.57227	8.43488	TRUE		0.787103	4.05936	FALSE		2.07517	5.29229	TRUE		0.469714	0.407304	FALSE
		0.714329	150.859	TRUE		0.94266	41.3238	TRUE		3.52719	7.5206	TRUE		1.5941	4.62927	TRUE		2.97411	6.83809	TRUE		1.03895	0.399684	FALSE
		3.18889	120.196	TRUE		1.42404	30.3703	TRUE		1.88622	8.28171	TRUE		2.14389	3.51796	FALSE		4.6028	2.50269	TRUE		0.416503	0.399661	FALSE
		3.51163	130.498	TRUE		1.5321	21.6914	TRUE		2.15767	7.88407	TRUE		2.5165	3.88691	FALSE		0.952257	6.63516	TRUE		1.69317	0.422025	FALSE
		3.16037	100.387	TRUE		0.719738	59.1674	TRUE		1.76487	7.8694	TRUE		3.07569	4.12196	TRUE		2.67703	3.90046	TRUE		0.210172	0.354917	FALSE
		0.483268	166.279	TRUE		1.54246	24.1383	TRUE		2.24294	5.92625	TRUE		2.75012	3.63699	TRUE		2.12796	6.03484	TRUE		0.345295	0.528682	FALSE
		3.58286	133.165	TRUE		1.51576	17.5448	TRUE		4.85382	5.88997	TRUE		3.2085	5.18077	TRUE		3.08169	2.77934	TRUE		1.50474	0.214551	FALSE
		0.434301	167.494	TRUE		5.95538	32.4909	TRUE		1.60199	7.92002	TRUE		2.37125	2.76299	FALSE		1.30214	4.47383	TRUE		0.470795	0.374799	FALSE
		3.1207	94.5316	TRUE		0.749063	46.3509	TRUE		3.60411	6.2918	TRUE		3.91006	3.75998	TRUE		2.14698	4.12543	TRUE		0.573649	0.65375	FALSE
		0.402367	165.991	TRUE		2.13211	14.5269	TRUE		8.58776	3.96818	TRUE		3.15507	3.97532	TRUE		5.09336	2.37396	TRUE		0.353231	0.379006	FALSE
		3.13637	110.864	TRUE		1.12977	30.2251	TRUE		4.91387	6.97973	TRUE		2.49955	2.81	TRUE		1.46539	7.14562	TRUE		0.181161	0.848196	FALSE
		2.25564	127.528	TRUE		1.47495	20.4217	TRUE		5.06148	6.19884	TRUE		3.7787	4.46475	TRUE		4.24374	5.30135	TRUE		3.86417	0.314301	TRUE
		0.40401	160.909	TRUE		1.49536	26.1442	TRUE		4.13839	5.86233	TRUE		3.51955	5.08552	TRUE		1.75285	5.86914	TRUE		1.47885	0.127312	TRUE
		0.48162	174.917	TRUE		2.35734	20.9146	TRUE		11.6299	4.30426	TRUE		4.03492	4.79238	TRUE		6.41318	0.998162	TRUE		3.78898	0.225629	TRUE
		2.66308	79.4982	TRUE		2.43921	7.58864	TRUE		1.68091	7.04254	TRUE		3.71591	3.53881	FALSE		1.06141	6.69701	TRUE		1.59086	0.210804	TRUE
		3.67577	132.871	TRUE		1.69551	33.722	TRUE		1.54407	7.42022	TRUE		4.18621	4.10405	TRUE		2.16307	4.98685	TRUE		2.98551	0.217066	TRUE
		4.43231	119.39	TRUE		1.76942	9.96778	TRUE		2.03875	7.63047	TRUE		4.34663	3.79393	FALSE		5.45125	3.1774	TRUE		3.06333	0.154797	TRUE
		0.793074	117.086	TRUE		1.41633	13.4188	TRUE		0.88509	8.67367	TRUE		3.66607	3.64643	TRUE		1.13593	6.45983	TRUE		1.93765	0.0721023	TRUE
		3.4407	152.147	TRUE		0.540548	85.3429	TRUE		3.08906	7.20292	TRUE		3.83172	3.86366	TRUE		1.06532	7.20033	TRUE		2.11689	0.100772	TRUE
		1.44749	149.791	TRUE		1.17225	28.7606	TRUE		5.97012	4.19243	TRUE		3.22191	4.05041	TRUE		2.26213	6.07079	TRUE		2.88193	0.136131	TRUE
		4.12894	141.897	TRUE		1.72611	9.62711	TRUE		0.947845	8.60582	TRUE		4.53162	4.24849	TRUE		5.28699	2.70479	TRUE		2.92045	0.177229	TRUE
		0.45991	85.2007	TRUE		0.85974	34.182	TRUE		2.40682	6.88627	TRUE		4.06921	4.03131	TRUE		3.18201	2.64796	TRUE		3.46157	0.213003	TRUE
		0.962453	98.5954	TRUE		2.54493	14.6451	TRUE		2.26003	7.83826	TRUE		3.28015	3.23092	TRUE		2.58836	3.36442	TRUE		1.4866	0.482998	FALSE
		3.8753	93.5655	TRUE		2.41076	8.58701	TRUE		2.3525	6.65092	TRUE		3.94566	10.7219	TRUE		1.95492	7.1085	TRUE		1.07835	0.426963	FALSE
		2.69075	80.7062	TRUE		1.29565	34.2469	TRUE		3.49173	6.73569	TRUE		3.46929	10.3256	TRUE		3.71775	5.72278	TRUE		0.257299	0.412023	FALSE
		1.12488	153.585	TRUE		2.63346	8.89323	TRUE		2.77151	7.61126	TRUE		3.9988	4.06098	TRUE		3.15265	1.22101	TRUE		0.235813	0.818183	FALSE
		3.06297	136.876	TRUE		2.1704	11.4939	TRUE		3.00309	6.37537	TRUE		3.22388	10.555	TRUE		2.06504	5.13046	TRUE		1.3748	0.473226	FALSE
		4.30696	143.231	TRUE		1.4552	29.034	TRUE		4.45833	6.34885	TRUE		4.24149	14.4425	FALSE		3.79833	1.38549	TRUE		1.89786	0.350924	FALSE
		1.03622	136.224	TRUE		2.57611	8.3736	TRUE		3.15123	6.37497	TRUE		3.78689	13.5119	TRUE		3.17097	2.65492	TRUE		1.26596	0.521171	FALSE
		6.06454	156.968	TRUE		2.20745	12.064	TRUE		2.67707	7.54619	TRUE		3.43874	13.7947	TRUE		3.42781	2.87994	TRUE		1.9526	0.276489	FALSE
		0.742471	137.162	TRUE		2.46047	11.6838	TRUE		2.92539	7.57494	TRUE		3.69842	12.6482	TRUE		5.46071	1.89019	TRUE		1.68359	0.50804	FALSE
		3.6138	132.412	TRUE		1.27256	20.3986	TRUE		2.62574	7.51104	TRUE		2.84192	13.0981	TRUE		1.79672	7.29147	TRUE		0.424215	0.487989	FALSE
		0.535294	81.4248	TRUE		1.36645	22.4524	TRUE		2.73926	7.3901	TRUE		3.32809	11.2069	TRUE		3.60186	5.98224	TRUE		1.68126	0.339441	FALSE
		3.55748	87.9261	TRUE		2.27295	12.836	TRUE		3.93046	6.42553	TRUE		2.86028	12.9248	TRUE		1.98621	5.37522	TRUE		0.630501	0.51167	FALSE
		5.14571	131.196	TRUE		2.25659	14.4559	TRUE		1.44437	8.29993	TRUE		1.76957	11.8192	TRUE		3.64998	1.47101	TRUE		1.31169	0.216196	FALSE
		3.63814	80.8399	TRUE		1.04957	49.5621	TRUE		1.56083	8.29906	TRUE		2.50513	12.6253	TRUE		3.28603	3.01604	TRUE		1.64882	0.10281	TRUE
		2.78556	78.0807	TRUE		2.23943	11.7979	TRUE		3.03862	7.83453	TRUE		2.87502	13.0496	TRUE		5.4152	2.02273	TRUE		2.56577	0.243963	TRUE
		1.15561	151.284	TRUE		2.12144	11.6524	TRUE		5.38758	6.52373	TRUE		2.97227	14.3596	TRUE		4.06149	4.47198	TRUE		2.42565	0.219339	TRUE
		1.09821	147.087	TRUE		2.20382	10.2922	TRUE		2.86752	7.27836	TRUE		3.01446	12.7719	FALSE		0.825148	5.11827	TRUE		1.89212	0.155725	TRUE
		3.14375	135.8	TRUE		2.46306	5.91703	TRUE		6.67066	4.97396	TRUE		3.4191	11.596	TRUE		1.74476	4.67193	TRUE		2.07956	0.487766	FALSE
		0.304653	91.8011	TRUE		0.525155	57.3217	TRUE		4.15705	7.03878	TRUE		2.81986	12.4864	TRUE		5.47426	1.94178	TRUE		0.963947	0.27895	FALSE
		4.45828	139.084	TRUE		2.28008	8.69569	TRUE		1.74578	8.00556	TRUE		2.06691	10.2594	TRUE		1.84154	4.97935	TRUE		1.56623	0.295987	FALSE
		1.04716	136.834	TRUE		1.93385	10.4216	TRUE		4.00211	6.74175	TRUE		1.70522	10.0904	TRUE		1.80862	6.64233	TRUE		0.92205	0.438448	FALSE
		0.249315	162.196	TRUE		1.33941	26.1416	TRUE		2.77158	7.81828	TRUE		2.30947	10.525	TRUE		2.15929	4.60263	TRUE		2.49709	0.25399	FALSE
		4.82097	128.039	TRUE		1.85093	9.49699	TRUE		1.83862	8.34713	TRUE		2.1085	13.3121	FALSE		3.2254	2.84027	TRUE		1.30656	0.742988	FALSE
		4.2274	80.9167	TRUE		0.765018	54.3303	TRUE		3.17075	7.74535	TRUE		2.18178	12.9597	TRUE		1.29436	2.84371	TRUE		0.841475	0.348132	FALSE
		3.86263	109.811	TRUE		1.41572	15.0808	TRUE		5.11119	6.32774	TRUE		2.26147	13.0306	TRUE		4.29637	1.84351	TRUE		1.31128	0.483095	FALSE
		4.3493	116.727	TRUE		2.0612	9.57697	TRUE		1.822	6.94053	TRUE		0.930284	12.8848	TRUE		0.845152	5.40655	TRUE		0.215605	0.620807	FALSE
		5.74562	128.706	TRUE		0.65136	55.6982	TRUE		1.36008	7.64825	TRUE		1.21341	12.7239	TRUE		3.40869	5.78061	TRUE		2.13175	0.260039	FALSE
		4.65151	86.7756	TRUE		2.3717	12.6859	TRUE		3.14037	7.24116	TRUE		1.73421	11.1592	TRUE		1.16216	7.04901	TRUE		1.83996	0.535557	FALSE
		4.89888	128.979	TRUE		2.29466	10.5203	TRUE		7.86557	5.91054	TRUE		1.05339	11.617	TRUE		0.838913	5.24722	TRUE		0.362653	0.653781	FALSE
		4.3356	68.4182	TRUE		0.338459	71.0308	TRUE		4.03536	7.35459	TRUE		1.07027	11.4011	TRUE		4.99749	2.79678	TRUE		1.97204	0.394534	FALSE
		2.76161	76.5723	TRUE		2.27002	11.5387	TRUE		4.07394	6.98275	TRUE		0.514936	12.8754	TRUE		1.42528	5.93906	TRUE		0.608136	0.496	FALSE
		3.38142	83.2686	TRUE		2.22346	13.1168	TRUE		2.03754	8.02307	TRUE		0.691238	12.5972	TRUE		1.59399	5.7586	TRUE		1.70576	0.463959	FALSE
		3.85441	115.095	TRUE		1.21998	51.7951	TRUE		5.01823	7.18812	TRUE		0.373596	12.7844	TRUE		2.07717	5.46885	TRUE		2.28197	0.274266	TRUE
		4.75946	90.2664	TRUE		1.8978	10.7179	TRUE		4.91856	6.80619	TRUE		0.556258	12.584	TRUE		3.10807	1.13344	TRUE		3.0079	0.235886	TRUE
		3.9848	116.318	TRUE		3.22313	15.4016	TRUE		7.09144	6.05353	TRUE		0.248004	12.5454	TRUE		2.66603	6.69437	TRUE		2.09881	0.253371	TRUE
		2.64158	85.2332	TRUE		2.20275	15.7137	TRUE		4.69704	5.91057	TRUE		0.609002	12.7115	TRUE		2.228	4.84956	TRUE		1.18533	0.0707648	TRUE
		4.74579	103.494	TRUE		2.37646	9.44779	TRUE		2.40929	5.81737	TRUE		0.652864	11.9502	TRUE		2.60437	8.00306	TRUE		2.80539	0.230707	TRUE
		4.5334	127.709	TRUE		2.18444	12.4689	TRUE		3.10565	5.31791	TRUE		0.174254	14.3563	TRUE		4.86223	3.25123	TRUE		2.41413	0.19703	TRUE
		3.71519	112.221	TRUE		2.00315	10.496	TRUE		1.87479	6.94546	TRUE		0.0513755	17.1617	TRUE		2.52079	5.66589	TRUE		1.95047	0.195058	TRUE
		4.49624	77.7202	TRUE		2.18892	9.43564	TRUE		2.15343	8.25082	TRUE		0.506263	18.6729	TRUE		3.65378	4.41739	TRUE		2.71555	0.388725	TRUE
		3.00141	136.762	TRUE		2.05594	11.7333	TRUE		1.8227	7.11115	TRUE		0.226917	22.8517	TRUE		1.99964	4.48879	TRUE		1.37823	0.116161	TRUE
		3.55553	119.24	TRUE		2.23289	12.3334	TRUE		0.945157	7.95908	TRUE		0.863392	22.2787	TRUE		2.80179	6.47804	TRUE		1.60855	0.392464	FALSE
		2.44805	70.4877	TRUE		1.66913	46.9916	TRUE		2.5334	7.34782	TRUE		0.540242	20.9631	TRUE		2.37111	5.2336	TRUE		1.30464	0.523555	FALSE
		3.38531	119.008	TRUE		1.83705	11.5657	TRUE		0.856296	8.68182	TRUE		1.11859	18.7867	TRUE		3.45248	2.76352	TRUE		1.95359	0.27604	FALSE
		3.49119	101.746	TRUE		2.0716	11.219	TRUE		1.94781	7.57345	TRUE		0.299274	16.921	TRUE		2.22926	4.53488	TRUE		1.72954	0.3563	FALSE
		2.33115	139.328	TRUE		2.07552	15.6179	TRUE		0.966092	9.3279	TRUE		0.805635	18.8854	TRUE		5.59675	2.65228	TRUE		2.04062	0.338381	FALSE
		3.25886	128.824	TRUE		2.04901	11.285	TRUE		3.74177	6.35269	TRUE		0.855877	18.8357	TRUE		1.43746	7.16545	TRUE		1.99931	0.484972	FALSE
		3.33093	133.984	TRUE		2.17646	32.2666	TRUE		2.26147	7.11806	TRUE		1.14325	22.2997	TRUE		4.45633	5.4422	TRUE		1.40804	0.423294	FALSE
		3.51681	135.9	TRUE		0.783761	55.0459	TRUE		2.28148	7.26924	TRUE		1.06745	21.9829	TRUE		1.99576	2.83815	TRUE		1.75491	0.479439	FALSE
		3.1206	119.432	TRUE		1.29924	13.4782	TRUE		1.66407	8.39504	TRUE		0.871156	21.1179	TRUE		4.20862	4.55567	TRUE		1.9274	0.353262	FALSE
		3.21384	113.905	TRUE		1.6495	9.729	TRUE		2.76015	5.82043	TRUE		1.57643	20.2505	TRUE		3.25678	5.80613	TRUE		1.49358	0.335079	FALSE
		2.401	73.5291	TRUE		2.16207	10.5038	TRUE		2.42419	7.53842	TRUE		1.09394	20.6146	TRUE		2.37179	5.02212	TRUE		1.98609	0.345712	FALSE
		3.42232	107.827	TRUE		2.20108	8.19523	TRUE		3.69942	4.76777	TRUE		1.8109	18.3761	TRUE		2.35204	0.871128	TRUE		1.66836	0.405409	FALSE
		3.72138	115.793	TRUE		0.86157	39.8818	TRUE		4.33465	5.58441	TRUE		1.62856	17.8991	TRUE		1.95623	5.82423	TRUE		2.55141	0.539327	FALSE
		2.29648	87.4847	TRUE		1.53882	12.5584	TRUE		1.02948	8.45816	TRUE		1.07174	16.2371	TRUE		3.87966	7.18447	TRUE		1.9563	0.426457	FALSE
		3.48459	139.743	TRUE		2.07612	12.3895	TRUE		1.03658	8.20273	TRUE		2.15769	21.9003	TRUE		2.77582	5.74642	TRUE		2.40386	0.196799	TRUE
		3.7929	127.128	TRUE		1.00716	26.6612	TRUE		1.53252	6.17655	TRUE		2.0572	20.5681	TRUE		3.64314	3.15051	TRUE		2.28807	0.19861	TRUE
		3.57574	127.938	TRUE		2.19321	37.6194	TRUE		4.10457	6.97284	TRUE		2.25568	21.0049	TRUE		4.45362	5.05595	TRUE		2.99392	0.315298	TRUE
		0.314793	170.028	TRUE		2.022	22.7845	TRUE		3.37098	6.2363	TRUE		2.43903	20.7258	TRUE		4.14653	1.2311	TRUE		1.36866	0.0487879	TRUE
		3.62121	131.573	TRUE		2.11449	3.5747	TRUE		4.33078	4.47551	TRUE		1.93681	19.2807	TRUE		3.85189	5.61136	TRUE		2.91483	0.302384	TRUE
		3.42045	80.6378	TRUE		1.69881	35.2002	TRUE		2.97324	7.17781	TRUE		2.4269	18.7101	TRUE		2.10127	4.37488	TRUE		2.65223	0.165049	TRUE
		4.18593	131.234	TRUE		1.89162	4.55906	TRUE		2.82192	7.23344	TRUE		1.45455	17.0882	TRUE		3.93304	0.967852	TRUE		2.35513	0.162264	TRUE
		4.36885	149.173	TRUE		2.1432	16.9498	TRUE		5.36054	4.58111	TRUE		1.95824	19.4217	TRUE		2.71108	5.84853	TRUE		1.55912	0.0597555	TRUE
		3.73908	131.743	TRUE		1.3762	27.989	TRUE		3.6346	6.88502	TRUE		2.27311	22.9612	TRUE		4.67239	3.00168	TRUE		3.30331	0.235805	TRUE
		3.91594	150.624	TRUE		1.44812	32.8165	TRUE		4.99903	4.92688	TRUE		2.22888	22.3181	TRUE		5.27178	2.77718	TRUE		1.72997	0.160248	TRUE
		6.87738	81.3174	TRUE		2.44846	11.489	TRUE		3.01158	7.45817	TRUE		2.53616	24.9691	TRUE		2.25703	4.65365	TRUE		2.91504	0.240597	TRUE
		1.97227	154.328	TRUE		0.89293	25.2021	TRUE		1.54199	7.94314	TRUE		2.24326	21.239	FALSE		2.34528	4.38507	TRUE		1.70836	0.122367	TRUE
		4.11747	131.045	TRUE		1.27748	3.704	TRUE		2.83103	7.96672	TRUE		2.22016	25.0241	TRUE		2.52297	4.8559	TRUE		2.90557	0.414702	FALSE
		3.84111	128.324	TRUE		3.77286	41.0491	TRUE		3.93473	6.68777	TRUE		2.41245	24.8479	TRUE		1.68553	7.51356	TRUE		0.895046	0.513931	FALSE
		3.77543	137.451	TRUE		2.34428	32.5622	TRUE		3.78624	8.03402	TRUE		1.81789	23.6592	TRUE		4.83771	3.30131	TRUE		1.81772	0.294647	FALSE
		2.8342	82.9235	TRUE		2.23727	31.7833	TRUE		6.05874	6.32489	TRUE		2.20012	21.0393	TRUE		2.78338	0.98412	TRUE		2.09301	0.399798	FALSE
		5.36099	115.685	TRUE		0.704318	17.512	TRUE		3.1013	7.98363	TRUE		2.14149	26.645	TRUE		2.4266	3.2563	TRUE		1.10721	0.466642	FALSE
		3.77084	147.629	TRUE		3.25717	6.26766	TRUE		3.08891	7.80211	TRUE		2.15638	27.5365	TRUE		1.74093	4.3922	TRUE		1.90653	0.367459	FALSE
		3.56134	94.5374	TRUE		2.95344	18.1585	TRUE		1.71616	8.23408	TRUE		2.21023	29.6359	TRUE		2.92814	2.15847	TRUE		1.56763	0.343069	FALSE
		3.21532	101.379	TRUE		1.14376	29.8473	TRUE		9.32186	7.29504	TRUE		1.93576	27.6312	TRUE		2.35816	0.905152	TRUE		2.28165	0.243976	FALSE
		4.99304	76.1881	TRUE		1.35879	21.756	TRUE		4.09344	8.09396	TRUE		2.02947	25.6608	TRUE		4.82151	1.41737	TRUE		0.436533	0.239401	FALSE
		4.46786	117.062	TRUE		2.21488	35.0538	TRUE		7.1183	6.53798	TRUE		1.66341	27.4289	TRUE		0.837452	5.50274	TRUE		0.69508	0.387884	FALSE
		4.39719	74.0883	TRUE		2.32081	27.0997	TRUE		4.18574	8.0024	TRUE		1.42657	26.2523	TRUE		2.24469	2.50036	TRUE		0.109574	0.755101	FALSE
		5.04852	117.844	TRUE		1.29456	4.62932	TRUE		3.77284	7.89491	TRUE		1.23712	27.6988	FALSE		3.26372	5.05495	TRUE		2.16746	0.444846	FALSE
		2.67599	89.3497	TRUE		2.25976	27.9593	TRUE		4.8346	6.19538	TRUE		1.98465	30.7019	TRUE		1.95303	2.64622	TRUE		3.11743	0.327553	TRUE
		3.36722	122.373	TRUE		1.44292	2.87144	TRUE		3.61548	8.14612	TRUE		2.03321	28.3009	TRUE		4.1979	4.38229	TRUE		2.04165	0.178158	TRUE
		2.58354	92.6617	TRUE		3.03486	19.7277	TRUE		3.57627	8.02744	TRUE		1.71371	29.1116	TRUE		5.19737	1.58635	TRUE		3.34938	0.239947	TRUE
		3.8481	116.229	TRUE		2.28782	33.1309	TRUE		4.50403	7.41484	TRUE		2.04925	27.0466	TRUE		1.16788	8.11922	TRUE		1.65783	0.132768	TRUE
		2.62712	140.004	TRUE		0.653622	7.09115	TRUE		3.2394	6.82091	TRUE		1.22971	27.7872	TRUE		3.31459	7.56528	TRUE		1.59065	0.225063	TRUE
		2.79426	124.071	TRUE		2.65797	6.82767	TRUE		5.13214	9.04474	TRUE		1.44852	26.607	TRUE		2.53327	6.79419	TRUE		2.24795	0.160102	TRUE
		3.25634	83.9242	TRUE		1.03647	21.7275	TRUE		6.42104	5.60034	TRUE		1.25736	27.222	TRUE		3.47479	1.40138	TRUE		2.82071	0.244168	TRUE
		3.01799	113.155	TRUE		1.25615	24.9889	TRUE		5.95314	6.19939	TRUE		1.06238	27.1	TRUE		3.79804	2.33516	TRUE		2.56572	0.173838	TRUE
		3.53849	117.919	TRUE		1.11207	24.1409	TRUE		6.55494	6.80798	TRUE		1.16132	28.87	TRUE		6.0462	2.56543	TRUE		2.57074	0.193979	TRUE
		3.25339	127.779	TRUE		1.227	12.4664	TRUE		7.15888	5.82967	TRUE		1.61514	30.2255	TRUE		2.37223	6.32901	TRUE		3.01987	0.181424	TRUE
		3.3983	142.838	TRUE		2.65322	19.989	TRUE		3.70936	7.00146	TRUE		0.73952	27.2508	TRUE		1.67897	4.23792	TRUE		1.30762	0.0844255	TRUE
		2.89636	117.186	TRUE		1.12827	24.4824	TRUE		3.62319	7.52587	TRUE		1.04439	29.5208	FALSE		1.61401	1.17524	TRUE		0.290354	0.441339	FALSE
		3.38676	109.049	TRUE		1.7003	13.8813	TRUE		8.44498	4.87173	TRUE		1.52414	26.6139	TRUE		1.62285	4.38959	TRUE		2.30102	0.479291	FALSE
		3.13728	101.098	TRUE		5.15461	47.6379	TRUE		5.33937	7.49399	TRUE		0.95971	24.5669	TRUE		0.829041	6.97642	TRUE		0.514255	0.208035	FALSE
		3.69657	147.775	TRUE		1.192	40.5483	TRUE		10.6262	4.87551	TRUE		1.22263	25.7197	TRUE		3.20852	6.22961	TRUE		1.24066	0.414678	FALSE
		3.46569	85.6281	TRUE		2.23483	15.2776	TRUE		4.49794	7.76323	TRUE		0.158411	21.027	TRUE		2.03305	2.93679	TRUE		1.07528	0.398392	FALSE
		3.37529	129.867	TRUE		2.34185	10.6785	TRUE		5.69029	7.49557	TRUE		2.36226	4.15552	TRUE		1.95915	0.884886	TRUE		1.07718	0.459367	FALSE
		3.64377	123.102	TRUE		2.59616	9.43261	TRUE		2.90853	7.10185	TRUE		2.26095	3.99312	TRUE		3.99606	2.57404	TRUE		1.39682	0.251603	FALSE
		3.23837	74.6935	TRUE		2.13664	29.7224	TRUE		12.5714	5.66005	TRUE		2.47228	3.9848	TRUE		4.22291	3.01349	TRUE		0.53911	0.575778	FALSE
		4.44152	139.11	TRUE		1.49876	50.0783	TRUE		4.2682	9.02309	TRUE		2.02646	3.98335	TRUE		1.12994	5.13328	TRUE		0.167041	0.380068	FALSE
		3.15912	130.279	TRUE		0.539321	70.7646	TRUE		3.3188	6.2473	TRUE		1.85895	4.00022	TRUE		1.51445	6.40567	TRUE		1.52248	0.315527	FALSE
		3.01834	116.265	TRUE		0.763487	61.332	TRUE		5.08955	7.55881	TRUE		2.95366	3.81128	TRUE		1.5654	7.39144	TRUE		1.41783	0.552764	FALSE
		3.60354	127.988	TRUE		2.38015	15.5379	TRUE		5.02525	6.63228	TRUE		1.52842	2.98634	TRUE		3.19603	3.41676	TRUE		1.35971	0.37797	FALSE
		2.49378	92.0118	TRUE		1.79901	47.6566	TRUE		0.981155	6.46344	TRUE		2.56466	3.37501	TRUE		2.18719	4.942	TRUE		1.20485	0.55245	FALSE
		3.73209	132.493	TRUE		2.24741	12.55	TRUE		2.59831	5.93946	TRUE		2.32654	3.59758	TRUE		1.28788	5.95927	TRUE		0.794501	0.473515	FALSE
		3.52573	115.262	TRUE		2.22566	11.4334	TRUE		2.72718	6.05801	TRUE		2.35781	4.08266	TRUE		4.12633	3.71338	TRUE		0.141356	0.363968	FALSE
		2.60159	65.14	TRUE		0.572828	64.6928	TRUE		3.88896	6.17282	TRUE		2.90003	3.80499	TRUE		2.87334	1.02969	TRUE		2.00496	0.414784	FALSE
		3.16228	117.862	TRUE		2.19422	14.8473	TRUE		0.943021	6.24681	TRUE		2.92953	4.43239	TRUE		4.56143	1.568	TRUE		-7.04342e-05	0.38412	FALSE
		1.75133	164.473	TRUE		0.890124	41.6363	TRUE		5.00982	5.94485	TRUE		3.41051	3.79967	TRUE		4.32945	2.93415	TRUE		0.943873	0.373196	FALSE
		3.11902	106.676	TRUE		2.15056	12.6035	TRUE		2.87051	6.59263	TRUE		3.66787	3.76133	TRUE		4.32045	6.17837	TRUE		1.43136	0.538887	FALSE
		3.42495	130.458	TRUE		2.76291	7.93591	TRUE		0.579422	7.65988	TRUE		2.69763	3.11585	TRUE		1.20605	4.36732	TRUE		0.370268	0.516268	FALSE
		4.12562	85.3956	TRUE		1.31968	28.937	TRUE		4.56579	6.15892	TRUE		3.54581	3.99663	TRUE		1.48065	6.24165	TRUE		0.0260886	0.346655	FALSE
		3.92219	112.581	TRUE		1.04355	50.5755	TRUE		2.48898	3.93921	TRUE		4.18735	4.48555	TRUE		3.77988	7.38287	TRUE		2.61433	0.347445	FALSE
		2.30875	77.8974	TRUE		1.3896	27.1506	TRUE		3.79141	6.11294	TRUE		3.69357	3.56087	TRUE		5.38288	2.02764	TRUE		2.16301	0.180012	TRUE
		3.63861	138.17	TRUE		2.15116	11.6989	TRUE		3.00738	6.8882	TRUE		3.96556	4.16121	TRUE		2.66491	3.63237	TRUE		0.971634	0.0624129	TRUE
		3.71555	82.6376	TRUE		1.79138	9.69458	TRUE		4.28917	5.63628	TRUE		4.42653	3.61909	TRUE		3.92973	7.71774	TRUE		0.98738	0.129206	TRUE
		2.32933	88.1594	TRUE		2.09804	10.3642	TRUE		0.806531	6.82158	TRUE		3.459	4.80834	TRUE		3.05242	6.65986	TRUE		2.26138	0.205807	TRUE
		3.51463	114.421	TRUE		2.62779	23.6101	TRUE		2.99331	6.24998	TRUE		3.86253	10.4191	TRUE		3.92047	5.84207	TRUE		1.45357	0.0708702	TRUE
		3.83773	144.116	TRUE		1.65836	10.4755	TRUE		1.3118	5.60562	TRUE		4.12447	6.48078	TRUE		4.43017	2.08801	TRUE		1.91631	0.200909	TRUE
		3.46494	124.844	TRUE		1.84294	29.0249	TRUE		3.08785	6.42113	TRUE		3.42914	3.65826	TRUE		1.93501	6.92945	TRUE		2.63027	0.248137	TRUE
		3.86188	144.695	TRUE		2.1159	8.99872	TRUE		3.92562	5.60555	TRUE		4.413	11.7374	TRUE		3.38358	5.37632	TRUE		1.44326	0.504302	FALSE
		3.19318	80.5841	TRUE		0.482045	52.9039	TRUE		2.61165	7.22568	TRUE		4.62684	7.19616	TRUE		2.51863	5.67865	TRUE		1.27787	0.579406	FALSE
		3.4277	137.425	TRUE		1.38452	15.8777	TRUE		1.76802	3.89123	TRUE		3.08221	12.0273	TRUE		2.14336	2.85644	TRUE		2.64197	0.404979	FALSE
		3.28357	108.085	TRUE		2.16876	6.12541	TRUE		1.23617	6.10399	TRUE		4.05893	12.8192	TRUE		2.73397	3.09332	TRUE		1.22034	0.191906	FALSE
		3.36945	108.675	TRUE		1.89047	8.76475	TRUE		2.46506	5.89763	TRUE		3.41827	12.0574	TRUE		2.82512	4.77158	TRUE		0.13259	0.323614	FALSE
		3.7326	104.166	TRUE		1.37668	46.0959	TRUE		1.30119	7.20647	TRUE		3.30079	11.1589	TRUE		2.10136	4.63916	TRUE		-0.0206988	0.622629	FALSE
		3.46157	133.285	TRUE		1.0661	44.9389	TRUE		2.48604	6.47534	TRUE		2.07462	10.3025	TRUE		2.48674	6.27979	TRUE		0.405212	0.396448	FALSE
		4.16297	98.0806	TRUE		1.71012	10.0778	TRUE		3.49008	6.58838	TRUE		2.91048	10.2929	TRUE		4.89261	1.69021	TRUE		0.761	0.213583	FALSE
		3.10669	131.557	TRUE		1.23002	70.2269	TRUE		4.61471	5.61474	TRUE		3.08069	11.8198	TRUE		3.09675	5.94439	TRUE		0.887512	0.399547	FALSE
		3.34996	129.82	TRUE		3.02238	58.8475	TRUE		6.45701	4.95437	TRUE		3.10411	12.5408	TRUE		3.15755	1.80093	TRUE		1.75303	0.435549	FALSE
		3.46984	137.663	TRUE		3.9903	74.2721	TRUE		5.70025	5.97387	TRUE		3.26752	12.936	TRUE		1.55957	1.02832	TRUE		0.122352	0.760519	FALSE
		3.41375	106.544	TRUE		1.42528	49.7925	TRUE		2.41277	7.26313	TRUE		2.2969	12.346	FALSE		1.84041	0.83614	TRUE		-0.0224403	0.396806	FALSE
		4.10749	68.6169	TRUE		0.470148	64.0664	TRUE		2.46627	6.91357	TRUE		2.80872	12.291	TRUE		3.67472	5.36079	TRUE		1.15843	0.374308	FALSE
		2.21815	167.512	TRUE		1.04568	38.8356	TRUE		1.91177	7.49627	TRUE		1.90376	9.93885	TRUE		11.0115	8.6204	TRUE		1.89599	0.342252	FALSE
		1.31611	176.261	TRUE		2.10265	11.1776	TRUE		3.97725	6.43476	TRUE		1.93057	9.67853	FALSE		1.16386	5.29043	TRUE		1.56089	0.505845	FALSE
		4.51035	67.9299	TRUE		1.88393	13.8634	TRUE		3.00684	7.18622	TRUE		2.06959	11.9651	TRUE		1.15433	7.27816	TRUE		0.328822	0.514855	FALSE
		3.92964	112.222	TRUE		0.588914	109.017	TRUE		7.41527	5.25741	TRUE		2.64358	12.5817	TRUE		2.07146	6.75937	TRUE		1.64146	0.328261	FALSE
		3.3208	142.69	TRUE		1.3935	27.7472	TRUE		4.99726	5.20384	TRUE		2.00442	12.9566	TRUE		5.12735	4.11997	TRUE		1.55001	0.33929	FALSE
		3.46149	113.007	TRUE		1.85302	20.053	TRUE		2.79671	7.36009	TRUE		1.94099	12.0922	TRUE		9.05693	7.04418	TRUE		0.31265	0.447743	FALSE
		1.53802	159.819	TRUE		1.42551	20.3776	TRUE		4.67666	6.65786	TRUE		1.88107	12.0237	TRUE		5.52168	4.68241	TRUE		0.825765	0.573268	FALSE
		3.60931	141.142	TRUE		1.23746	21.9835	TRUE		2.96799	7.32897	TRUE		1.28108	11.426	TRUE		1.78755	4.16012	TRUE		0.557648	0.584522	FALSE
		2.89127	77.0423	TRUE		1.92436	39.1716	TRUE		6.67511	5.48299	TRUE		1.2604	11.0866	TRUE		1.31262	2.88884	TRUE		0.452191	0.330036	FALSE
		3.25464	118.859	TRUE		2.0012	32.7916	TRUE		6.09724	6.04829	TRUE		1.34632	10.8935	TRUE		4.62857	2.61602	TRUE		1.44981	0.256176	FALSE
		3.18081	144.284	TRUE		1.82164	38.2845	TRUE		5.52276	5.45076	TRUE		1.20234	12.6325	TRUE		1.39867	4.33948	TRUE		2.20905	0.262416	FALSE
		3.51666	94.4947	TRUE		0.561427	41.8449	TRUE		7.42986	5.96958	TRUE		1.71126	12.8115	FALSE		5.50253	3.39484	TRUE		0.413808	0.531011	FALSE
		3.78277	141.815	TRUE		2.87752	16.568	TRUE		7.01265	4.72403	TRUE		1.3431	12.4977	TRUE		3.21043	0.78017	TRUE		1.34986	0.361862	FALSE
		3.50419	136.168	TRUE		1.23481	29.4823	TRUE		9.55331	2.93076	TRUE		1.85436	13.2998	TRUE		1.93601	3.94666	TRUE		0.93122	0.57298	FALSE
		2.39444	87.729	TRUE		1.17688	43.8538	TRUE		4.82782	6.7831	TRUE		0.896691	11.1513	TRUE		4.04299	1.36168	TRUE		1.77139	0.505647	FALSE
		3.56938	72.6062	TRUE		1.0807	42.2035	TRUE		5.00017	5.81142	TRUE		0.979405	10.7051	TRUE		1.33201	6.98754	TRUE		0.071396	0.561495	FALSE
		2.53033	91.3127	TRUE		1.12653	29.8238	TRUE		8.94083	3.61668	TRUE		1.19034	11.7226	FALSE		1.778	4.81617	TRUE		1.58464	0.350664	FALSE
		4.90546	118.293	TRUE		2.08649	14.5946	TRUE		5.99409	6.541	TRUE		1.30937	10.3051	TRUE		1.81241	0.740217	TRUE		0.058279	0.597612	FALSE
		0.821407	112.326	TRUE		0.652841	49.0459	TRUE		6.10429	6.1178	TRUE		0.800537	12.6358	TRUE		1.53967	6.30256	TRUE		1.59683	0.0723656	TRUE
		1.30431	143.101	TRUE		0.435809	75.62	TRUE		1.52453	7.56841	TRUE		0.291698	13.1241	TRUE		1.21197	4.28497	TRUE		1.09661	0.0785248	TRUE
		5.86661	135.854	TRUE		1.86841	38.6224	TRUE		8.04654	5.52869	TRUE		0.664054	12.0591	TRUE		1.99151	5.82988	TRUE		2.40107	0.243874	TRUE
		3.51532	125.363	TRUE		3.7252	12.4378	TRUE		7.41043	6.07335	TRUE		0.0507811	16.9815	TRUE		4.83691	2.60793	TRUE		2.34056	0.324155	TRUE
		1.32854	113.838	TRUE		3.07864	29.3695	TRUE		7.45816	5.47133	TRUE		0.0874751	14.5097	TRUE		4.53518	1.55229	TRUE		1.35314	0.0881866	TRUE
		4.39589	77.928	TRUE		0.902094	46.3931	TRUE		2.48991	4.54688	TRUE		0.100292	22.0986	TRUE		2.63913	4.95336	TRUE		1.29447	0.0600938	TRUE
		2.55385	82.1066	TRUE		2.55208	35.7113	TRUE		3.63174	7.39314	TRUE		0.224748	18.7617	TRUE		2.97014	7.69125	TRUE		1.44354	0.0984485	TRUE
		3.53047	134.61	TRUE		0.495522	66.7598	TRUE		3.57051	7.71045	TRUE		0.209848	18.8391	TRUE		2.0059	5.12534	TRUE		1.72942	0.133099	TRUE
		3.11076	117.362	TRUE		2.778	24.8868	TRUE		4.70355	6.27671	TRUE		0.136387	18.4306	TRUE		3.33844	5.32101	TRUE		2.95289	0.320346	TRUE
		1.37893	72.2458	TRUE		2.17474	15.9476	TRUE		4.15075	6.82911	TRUE		0.801663	19.7894	TRUE		1.92163	8.33214	TRUE		1.46837	0.390544	FALSE
		0.851919	113.353	TRUE		2.17314	14.9073	TRUE		7.58174	9.48612	TRUE		1.16606	23.667	TRUE		2.17959	5.36391	TRUE		1.50714	0.296838	FALSE
		0.826022	99.9569	TRUE		0.731756	58.3352	TRUE		3.06159	6.78676	TRUE		0.244059	19.6862	TRUE		2.74549	2.73524	TRUE		2.02821	0.370758	FALSE
		2.05628	130.135	TRUE		1.48079	47.2439	TRUE		3.81398	5.69993	TRUE		0.641524	20.4514	TRUE		3.77412	6.60581	TRUE		0.927148	0.257196	FALSE
		4.45359	94.0013	TRUE		2.8748	20.0853	TRUE		5.8436	4.80235	TRUE		0.977778	20.3992	TRUE		4.02056	6.84619	TRUE		1.8597	0.410357	FALSE
		1.07867	154.455	TRUE		1.8175	9.0522	TRUE		1.6965	7.66788	TRUE		1.21772	19.6897	TRUE		1.8877	3.1866	TRUE		1.04538	0.264874	FALSE
		1.41833	151.332	TRUE		2.14608	9.56473	TRUE		3.73114	6.26624	TRUE		1.45168	17.4126	TRUE		2.4246	7.27234	TRUE		1.92275	0.407373	FALSE
		2.90151	111.874	TRUE		1.40036	21.54	TRUE		3.89291	6.66561	TRUE		0.93352	18.118	TRUE		2.7163	6.42754	TRUE		1.39064	0.392167	FALSE
		2.961	126.276	TRUE		1.24655	21.8638	TRUE		4.46004	5.79263	TRUE		1.19065	18.9637	TRUE		3.51336	4.74926	TRUE		0.714986	0.337476	FALSE
		2.67479	164.046	TRUE		1.1249	49.1381	TRUE		5.21224	6.23631	TRUE		1.88689	22.3559	TRUE		1.39274	3.44348	TRUE		2.04574	0.445986	FALSE
		2.39801	78.8668	TRUE		1.62569	38.8935	TRUE		2.07629	6.89049	TRUE		1.05897	20.8068	TRUE		5.20055	5.24312	TRUE		1.8814	0.36515	FALSE
		2.90894	118.455	TRUE		1.18532	19.0251	TRUE		3.35102	6.5055	TRUE		1.69535	20.8416	TRUE		2.15119	6.4715	TRUE		1.88079	0.381577	FALSE
		2.43376	67.9842	TRUE		2.99261	19.4396	TRUE		0.871082	7.21109	TRUE		1.58191	19.4873	TRUE		4.97331	6.01136	TRUE		0.679801	0.19806	FALSE
		2.37359	75.7738	TRUE		3.15987	15.9006	TRUE		4.63987	6.11019	TRUE		0.883646	18.3484	TRUE		1.33531	4.85526	TRUE		0.941685	0.229455	FALSE
		4.17107	74.0012	TRUE		1.96701	12.0798	TRUE		2.17433	6.7664	TRUE		1.6576	18.5005	TRUE		5.34641	4.954	TRUE		2.07786	0.368708	FALSE
		2.05575	79.1833	TRUE		1.15302	17.6452	TRUE		5.40571	6.28385	TRUE		2.13395	18.2862	TRUE		3.40552	2.62937	TRUE		2.06848	0.440428	FALSE
		1.93094	138.26	TRUE		2.88055	18.016	TRUE		1.75858	7.96348	TRUE		1.70469	16.0432	TRUE		2.97654	4.52741	TRUE		2.15446	0.419267	FALSE
		3.8511	103.083	TRUE		2.11026	11.7469	TRUE		3.58872	6.8633	TRUE		2.35304	22.4915	TRUE		3.82887	4.91282	TRUE		0.876023	0.402107	FALSE
		3.01132	102.446	TRUE		1.29677	26.5982	TRUE		3.81915	6.9272	TRUE		2.78036	21.1276	TRUE		2.04416	7.2386	TRUE		1.28646	0.125856	TRUE
		1.56278	88.7596	TRUE		1.89142	8.75173	TRUE		3.79542	7.03665	TRUE		2.08365	21.5262	TRUE		4.96396	4.39757	TRUE		0.8817	0.127566	TRUE
		1.186	67.9552	TRUE		2.33044	7.71825	TRUE		4.20628	7.0126	TRUE		2.45815	21.0861	TRUE		5.3268	2.55685	TRUE		0.979384	0.265997	TRUE
		3.04096	128.04	TRUE		2.47601	5.57911	TRUE		4.33969	6.65972	TRUE		2.13371	25.0005	TRUE		2.07672	7.14852	TRUE		1.23925	0.123225	TRUE
		2.98433	127.31	TRUE		2.61705	13.7583	TRUE		6.20667	6.24946	TRUE		2.5148	18.2615	TRUE		1.36551	6.9215	TRUE		1.46459	0.313668	FALSE
		2.14496	90.3951	TRUE		2.12929	19.7343	TRUE		5.68412	6.57736	TRUE		2.31946	23.3316	TRUE		3.14138	3.03068	TRUE		1.35555	0.292972	FALSE
		4.40228	74.5818	TRUE		1.18393	51.636	TRUE		5.5941	6.31457	TRUE		2.24379	22.2521	TRUE		3.36118	5.00577	TRUE		1.88371	0.432251	FALSE
		3.78288	63.7588	TRUE		2.74794	26.5799	TRUE		5.97973	6.24724	TRUE		3.13075	21.0224	TRUE		1.35579	5.67337	TRUE		0.814108	0.142953	FALSE
		1.2433	66.877	TRUE		3.06291	16.894	TRUE		4.34197	6.22859	TRUE		2.09816	29.7284	TRUE		1.57483	7.22693	TRUE		0.878403	0.328804	FALSE
		3.56166	84.0138	TRUE		1.39699	21.7173	TRUE		1.17733	8.29978	TRUE		1.90724	27.0746	TRUE		1.55565	7.08191	TRUE		2.09223	0.39642	FALSE
		2.89346	126.696	TRUE		1.94163	11.4817	TRUE		1.86257	7.14334	TRUE		1.77385	26.343	TRUE		3.88934	2.83943	TRUE		1.75535	0.374325	FALSE
		2.63353	65.6581	TRUE		2.48754	10.4023	TRUE		7.65565	4.76318	TRUE		2.23488	25.8682	TRUE		1.87675	5.759	TRUE		0.767326	0.229012	FALSE
		3.95218	97.8277	TRUE		3.12539	15.7867	TRUE		6.45097	6.48917	TRUE		2.14638	25.1461	TRUE		5.95633	4.34127	TRUE		0.822928	0.227883	FALSE
		3.63294	78.0913	TRUE		2.06158	11.7106	TRUE		6.38714	6.25936	TRUE		2.12254	24.7316	TRUE		4.95937	5.39553	TRUE		1.26301	0.27224	FALSE
		0.783167	118.464	TRUE		1.22911	24.5484	TRUE		6.5554	6.17939	TRUE		1.37816	24.7314	TRUE		1.51494	5.33422	TRUE		0.706509	0.191543	FALSE
		3.99763	90.2917	TRUE		3.3724	14.5851	TRUE		6.44527	6.51425	TRUE		2.13235	31.9625	TRUE		4.99842	6.37428	TRUE		1.66494	0.340228	FALSE
		3.96831	105.82	TRUE		2.6019	20.3512	TRUE		7.7527	6.02398	TRUE		1.15089	31.1615	TRUE		4.63827	3.05203	TRUE		1.96503	0.333063	FALSE
		3.54569	61.8502	TRUE		1.43289	13.2517	TRUE		6.94198	6.37472	TRUE		1.21646	31.1939	FALSE		2.86752	1.61725	TRUE		1.16011	0.266962	FALSE
		3.51706	137.062	TRUE		2.52697	19.0134	TRUE		6.1924	6.76596	TRUE		1.18766	26.4751	TRUE		4.20508	4.17605	TRUE		0.784735	0.233071	FALSE
		3.01919	73.896	TRUE		1.36339	53.2386	TRUE		1.24636	8.02782	TRUE		1.71824	26.0165	TRUE		1.36188	2.9734	TRUE		0.589362	0.170566	FALSE
		2.08452	145.398	FALSE		1.86515	29.5628	TRUE		4.52676	4.89581	TRUE		1.09617	24.0573	TRUE		4.26142	2.45631	TRUE		0.95343	0.232945	FALSE
		3.09154	170.369	FALSE		2.34303	14.8606	TRUE		6.49054	6.64147	TRUE		1.38198	24.5913	TRUE		3.59153	6.3845	TRUE		0.672865	0.147465	FALSE
		1.49396	119.405	FALSE		0.55198	60.4457	TRUE		3.86776	6.34115	TRUE		0.619565	23.6592	TRUE		3.4007	7.01278	TRUE		0.795259	0.237909	FALSE
		2.8487	138.574	FALSE		2.97341	17.7107	TRUE		0.615075	8.03343	TRUE		0.571084	30.8273	TRUE		2.2279	6.84575	TRUE		1.07619	0.270074	FALSE
		2.66836	147.976	FALSE		2.69487	23.4851	TRUE		5.55409	6.80784	TRUE		0.172627	27.4694	TRUE		1.43948	8.13501	TRUE		1.23432	0.277528	FALSE
		2.4023	149.997	FALSE		2.21073	34.0866	TRUE		8.77065	5.29526	TRUE		0.113551	27.6923	TRUE		0.568573	5.71324	TRUE		0.551827	0.213209	FALSE
		2.76995	134.878	FALSE		2.09382	12.9619	TRUE		7.28547	6.52615	TRUE		0.596144	27.7099	TRUE		1.94854	5.86978	TRUE		2.02689	0.399501	FALSE
		3.17089	141.886	FALSE		2.69814	43.905	TRUE		10.4861	5.41065	TRUE		0.0723574	24.9471	TRUE		3.19543	6.66511	TRUE		0.546959	0.190069	FALSE
		2.15915	151.707	FALSE		0.262694	62.5262	TRUE		4.54885	7.29351	TRUE		0.375857	24.6091	TRUE		2.69083	6.65416	TRUE		1.71398	0.355792	FALSE
		1.33554	182.147	FALSE		3.19865	13.4538	TRUE		6.46477	6.67197	TRUE		0.464732	30.8912	TRUE		3.0719	5.79962	TRUE		1.02583	0.128574	TRUE
		2.88043	115.221	FALSE		3.31589	12.3412	TRUE		9.11431	6.36195	TRUE		0.470483	32.0258	TRUE		1.48187	7.38204	TRUE		1.71282	0.344887	TRUE
		1.44889	168.935	FALSE		2.75058	15.6407	TRUE		4.09291	7.01983	TRUE		0.0405026	32.7266	TRUE		4.92978	2.03458	TRUE		0.931127	0.0810548	TRUE
		0.543972	70.7183	FALSE		5.00945	29.212	TRUE		3.55161	7.45845	TRUE		0.0924338	38.3688	TRUE		5.03392	4.31697	TRUE		0.946036	0.0857148	TRUE
		1.74678	111.508	FALSE		0.549468	56.0227	TRUE		1.8622	6.99999	TRUE		0.683446	37.2146	FALSE		2.2112	4.4052	TRUE		0.788705	0.0286275	TRUE
		2.2542	161.414	FALSE		2.18148	25.4245	TRUE		1.71405	8.14171	TRUE		0.327143	34.9906	TRUE		3.34836	5.34168	TRUE		1.08544	0.116589	TRUE
		0.922554	79.9074	FALSE		2.02893	11.2032	TRUE		1.44263	7.62408	TRUE		0.683863	35.6784	TRUE		7.8377	8.92446	TRUE		1.25599	0.102877	TRUE
		2.37712	146.7	FALSE		2.89644	13.929	TRUE		2.27025	7.54781	TRUE		0.986555	36.8368	TRUE		2.13667	5.21304	TRUE		1.11898	0.07546	TRUE
		0.924194	103.51	FALSE		0.601414	54.9708	TRUE		1.06277	8.41023	TRUE		0.505118	34.2455	TRUE		2.90265	3.22057	TRUE		0.906038	0.0892281	TRUE
		0.638037	176.674	FALSE		0.347256	49.799	TRUE		0.867193	8.02193	TRUE		0.984142	30.9458	TRUE		5.6067	1.67248	TRUE		1.2965	0.112229	TRUE
		1.19052	111.237	FALSE		0.935277	43.3524	TRUE		3.46639	7.08436	TRUE		0.551512	38.7353	TRUE		1.56213	6.10661	TRUE		1.24509	0.0727173	TRUE
		1.11187	154.585	FALSE		2.1241	24.7382	TRUE		1.77961	3.61452	TRUE		0.841805	45.4599	TRUE		2.71433	5.5225	TRUE		1.2878	0.118688	TRUE
		1.27829	150.448	FALSE		2.31716	16.0712	TRUE		1.00389	8.66329	TRUE		0.861132	46.4628	TRUE		2.49333	4.63902	TRUE		0.658835	0.0596401	TRUE
		1.25599	81.4382	FALSE		1.93168	10.2546	TRUE		2.58049	7.89731	TRUE		1.16579	36.5648	FALSE		1.0774	3.18686	TRUE		2.23416	0.233382	TRUE
		1.13914	90.1465	FALSE		1.55414	10.7303	TRUE		2.56066	7.63152	TRUE		0.588769	43.4893	TRUE		4.7872	9.09209	TRUE		1.23599	0.263938	FALSE
		1.59106	150.592	FALSE		3.17488	11.5268	TRUE		0.72767	8.28471	TRUE		0.261811	41.241	TRUE		2.44062	5.64105	TRUE		0.730318	0.20074	FALSE
		0.542036	180.472	FALSE		5.99096	54.1509	TRUE		2.06796	4.16367	TRUE		0.712498	37.3842	FALSE		5.48255	5.18953	TRUE		0.85312	0.220049	FALSE
		0.647554	158.182	FALSE		4.82627	73.6915	TRUE		0.866617	7.83916	TRUE		0.75583	40.0438	TRUE		3.48285	2.6949	TRUE		0.870268	0.122773	FALSE
		2.20205	116.951	FALSE		3.02253	19.0733	TRUE		2.84139	6.7414	TRUE		0.760395	50.6474	FALSE		2.03479	5.78711	TRUE		0.570792	0.16681	FALSE
		1.60171	109.349	FALSE		5.12157	43.8619	TRUE		2.80869	7.62311	TRUE		1.00752	43.5312	TRUE		2.18552	6.46415	TRUE		0.486263	0.171688	FALSE
		2.36177	130.231	FALSE		5.13531	39.9212	TRUE		5.62238	6.7924	TRUE		1.06965	40.2373	FALSE		4.55339	6.29976	TRUE		0.842795	0.206669	FALSE
		1.22975	112.791	FALSE		2.81077	19.5886	TRUE		0.800585	8.8259	TRUE		0.50667	43.6595	TRUE		3.07173	4.35009	TRUE		1.62977	0.313351	FALSE
		0.435495	96.1495	FALSE		3.26763	15.5987	TRUE		1.16151	7.3846	TRUE		0.224813	40.1266	TRUE		2.27823	5.24641	TRUE		0.594853	0.183976	FALSE
		1.17949	80.5764	FALSE		2.37501	32.5056	TRUE		2.17565	4.93901	TRUE		0.678127	40.579	TRUE		2.81443	3.1571	TRUE		1.2523	0.261675	FALSE
		1.09318	146.781	FALSE		2.87539	23.4848	TRUE		3.97088	8.11654	TRUE		0.603068	49.7163	TRUE		4.86731	2.91787	TRUE		1.84706	0.387256	FALSE
		1.17168	110.94	FALSE		3.09897	16.0376	TRUE		6.114	5.14188	TRUE		0.0685186	45.2674	TRUE		5.31839	2.71777	TRUE		0.876869	0.214788	FALSE
		3.3457	136.538	FALSE		3.00357	19.358	TRUE		1.42422	8.75382	TRUE		0.0687008	37.5958	TRUE		3.42728	1.83968	TRUE		0.793402	0.605906	FALSE
		2.09264	129.482	FALSE		2.73279	17.5758	TRUE		5.28026	6.10744	TRUE		0.363619	51.9994	FALSE		4.7833	2.52316	TRUE		0.635731	0.136559	FALSE
		2.9538	150.097	FALSE		3.21857	17.7807	TRUE		4.76032	9.97801	TRUE		0.394881	52.3734	TRUE		3.10213	2.69218	TRUE		1.90346	0.401549	FALSE
		1.52603	149.777	FALSE		1.84079	39.9507	TRUE		1.06211	7.99985	TRUE		0.129548	52.1599	TRUE		2.18033	5.63072	TRUE		1.63197	0.330633	FALSE
		2.44485	120.363	FALSE		1.2496	46.948	TRUE		7.05983	6.14466	TRUE		0.262826	46.3578	TRUE		2.00319	5.90365	TRUE		0.050729	0.374526	FALSE
		1.02284	162.041	FALSE		2.5974	24.123	TRUE		7.17239	5.04316	TRUE		0.398277	45.6157	TRUE		4.03987	5.83508	TRUE		0.767785	0.127526	FALSE
		3.03388	137.894	FALSE		2.49614	21.693	TRUE		2.69376	7.82254	TRUE		0.0646742	42.095	FALSE		1.70044	3.34494	TRUE		0.7402	0.202047	FALSE
		2.23908	147.075	FALSE		2.82662	14.9919	TRUE		1.6496	8.1278	TRUE		0.280734	52.893	TRUE		1.29484	7.36232	TRUE		1.85267	0.34569	FALSE
		2.10764	124.034	FALSE		0.642958	48.0993	TRUE		3.50511	6.99517	TRUE		0.042573	54.695	TRUE		2.03679	3.19565	TRUE		1.83885	0.329468	FALSE
		0.63972	82.3983	FALSE		2.10491	28.8462	TRUE		1.19616	8.35587	TRUE		0.29744	39.212	TRUE		3.14503	4.3499	TRUE		1.14171	0.377834	FALSE
		0.398864	72.271	FALSE		1.42123	40.405	TRUE		0.531233	7.44189	TRUE		0.104241	36.8587	TRUE		6.21693	2.56203	TRUE		0.913859	0.374895	FALSE
		2.01379	168.641	FALSE		2.50361	22.1373	TRUE		1.7533	8.01786	TRUE		0.261352	39.7797	TRUE		5.27026	5.1576	TRUE		1.37358	0.127187	TRUE
		0.790858	80.6216	FALSE		3.34462	10.5126	TRUE		4.21058	7.75106	TRUE		0.487977	44.7274	TRUE		3.81398	6.4122	TRUE		2.06482	0.0803229	TRUE
		1.1686	153.122	FALSE		3.24565	12.1879	TRUE		0.604787	8.86838	TRUE		0.337294	40.6146	TRUE		4.96982	4.07491	TRUE		0.923783	0.458803	FALSE
		1.15244	143.596	FALSE		3.37276	23.4727	TRUE		1.47683	6.91557	TRUE		0.854092	40.2009	TRUE		1.61069	6.6086	TRUE		1.34829	0.481953	FALSE
		2.7038	155.232	FALSE		2.91632	27.0986	TRUE		0.564993	7.88378	TRUE		0.72156	36.8106	FALSE		1.53003	6.43352	TRUE		0.0914429	0.448226	FALSE
		1.64282	111.082	FALSE		0.90538	49.1532	TRUE		2.55866	5.35117	TRUE		0.948152	37.4174	TRUE		2.24564	4.46493	TRUE		2.21726	0.464566	FALSE
		1.72831	85.4088	FALSE		2.19973	45.3798	TRUE		3.08079	7.00814	TRUE		0.925219	37.3358	FALSE		4.03508	2.1268	TRUE		1.79858	0.0647487	TRUE
		0.509041	71.0906	FALSE		1.96183	53.2018	TRUE		2.64657	7.03381	TRUE		1.72897	37.9833	TRUE		2.5826	2.40152	TRUE		1.00072	0.125865	TRUE
		0.771627	83.2007	FALSE		0.961468	51.735	TRUE		1.74851	7.27713	TRUE		0.814459	39.5277	TRUE		3.93476	2.80565	TRUE		1.32584	0.0575254	TRUE
		2.76729	123.329	FALSE		0.714339	48.0103	TRUE		0.952766	8.31769	TRUE		0.908666	40.5207	TRUE		2.13402	4.59358	TRUE		0.89549	0.108013	TRUE
		2.51263	146.67	FALSE		3.60035	16.2067	TRUE		2.15086	6.31391	TRUE		1.3133	32.5596	TRUE		1.10884	3.55048	TRUE		1.79614	0.0600225	TRUE
		0.631359	77.19	FALSE		3.44209	19.5743	TRUE		0.733247	6.38153	TRUE		1.48949	30.3912	FALSE		5.0936	4.90723	TRUE		0.969772	0.0686198	TRUE
		1.36796	77.8275	FALSE		2.59911	27.4963	TRUE		6.64376	3.74398	TRUE		1.65293	32.8684	TRUE		4.24793	7.08435	TRUE		2.76779	0.122726	TRUE
		1.02408	143.473	FALSE		3.30478	16.4805	TRUE		2.32714	8.33654	TRUE		1.55169	29.2897	TRUE		5.24403	2.68159	TRUE		0.69868	0.16533	FALSE
		0.619012	152.514	FALSE		4.43459	35.0434	TRUE		2.8993	7.50747	TRUE		1.23448	29.5047	FALSE		1.78458	5.20017	TRUE		0.985735	0.232669	FALSE
		0.881827	95.6274	FALSE		5.66828	33.1475	TRUE		0.641304	8.66101	TRUE		2.01362	37.1646	TRUE		4.42479	2.64139	TRUE		0.879078	0.217987	FALSE
		0.655961	168.652	FALSE		2.58897	27.9956	TRUE		2.19977	8.58479	TRUE		1.02253	35.8882	FALSE		0.804756	7.00135	TRUE		1.51584	0.288609	FALSE
		2.38826	152.389	FALSE		2.93793	20.4037	TRUE		2.75118	6.31858	TRUE		1.32365	31.399	TRUE		1.75011	5.09334	TRUE		1.42539	0.293951	FALSE
		1.08102	85.3681	FALSE		3.23797	14.8234	TRUE		4.20509	4.99893	TRUE		1.48823	33.0229	TRUE		4.31551	4.48178	TRUE		0.766268	0.197513	FALSE
		2.44053	104.767	FALSE		2.89565	20.4027	TRUE		0.391791	7.91555	TRUE		0.770523	30.1669	TRUE		1.81925	5.03369	TRUE		0.563826	0.175005	FALSE
		1.06539	156.612	FALSE		2.73677	23.2758	TRUE		1.23824	6.2899	TRUE		1.2224	28.7709	TRUE		4.73899	2.26746	TRUE		1.00125	0.226907	FALSE
		0.611874	93.9797	FALSE		2.73315	14.796	TRUE		2.1217	7.72116	TRUE		1.74021	33.2142	TRUE		1.74631	7.94728	TRUE		1.58295	0.332485	FALSE
		0.807147	74.2401	FALSE		3.29481	14.4819	TRUE		3.31433	7.1303	TRUE		0.485932	28.5898	FALSE		5.51903	2.75004	TRUE		1.93926	0.3544	FALSE
		1.2221	148.34	FALSE		2.10387	11.3836	TRUE		3.3497	6.19811	TRUE		1.09872	36.8085	TRUE		2.49899	4.54469	TRUE		0.625201	0.170341	FALSE
		0.73695	181.532	FALSE		3.14554	14.9882	TRUE		1.01484	8.23493	TRUE		1.02389	35.1345	FALSE		4.46061	1.52824	TRUE		0.685291	0.137553	FALSE
		2.0233	169.958	FALSE		3.08375	16.1617	TRUE		3.12421	7.5066	TRUE		0.533444	33.8677	TRUE		1.3828	5.16751	TRUE		1.04528	0.231764	FALSE
		2.10795	144.643	FALSE		2.87722	15.2692	TRUE		2.53359	6.13285	TRUE		1.06194	30.8394	TRUE		5.20021	0.456964	TRUE		1.81711	0.410918	FALSE
		0.700461	154.379	FALSE		2.45031	24.1761	TRUE		4.8184	4.79554	TRUE		0.233674	28.9211	TRUE		2.69532	2.62626	TRUE		1.80041	0.390528	FALSE
		2.11788	135.126	FALSE		2.27274	29.7323	TRUE		0.960895	7.38094	TRUE		0.438597	26.3041	FALSE		2.40454	2.86275	TRUE		1.46609	0.274818	FALSE
		2.60123	123.83	FALSE		3.11713	25.4992	TRUE		2.6361	4.71559	TRUE		0.0310046	29.0543	TRUE		5.62227	4.37686	TRUE		1.21941	0.241606	FALSE
		0.35178	72.3357	FALSE		2.6853	17.5764	TRUE		1.95051	7.28017	TRUE		0.233181	34.6607	TRUE		2.53488	2.6691	TRUE		0.773023	0.35619	FALSE
		1.35295	138.664	FALSE		2.19511	27.3589	TRUE		1.06725	8.91527	TRUE		0.355774	29.964	TRUE		4.60614	6.79104	TRUE		1.57078	0.313244	FALSE
		0.85371	94.5186	FALSE		2.19246	12.7687	TRUE		1.26053	6.75644	TRUE		0.145226	30.881	FALSE		0.992649	4.78264	TRUE		0.537362	0.16215	FALSE
		1.6579	89.7286	FALSE		2.28273	10.0699	TRUE		1.6544	7.20493	TRUE		0.692174	24.794	FALSE		3.63696	5.94238	TRUE		0.889124	0.506497	FALSE
		0.477199	197.105	FALSE		6.92163	105.467	TRUE		0.810207	8.40933	TRUE		0.238987	25.1407	TRUE		1.52816	6.70091	TRUE		0.887549	0.373808	FALSE
		1.03134	152.267	FALSE		3.76564	15.7633	TRUE		2.16924	6.77454	TRUE		0.31439	25.4459	TRUE		1.26949	6.46652	TRUE		1.99838	0.392821	FALSE
		0.339127	179.006	FALSE		2.77983	28.2644	TRUE		0.962535	8.1431	TRUE		0.771249	24.0618	FALSE		1.5466	2.93436	TRUE		0.937134	0.393421	FALSE
		0.345507	196.523	FALSE		3.06223	23.1	TRUE		4.30876	6.51808	TRUE		0.597129	20.9856	FALSE		3.4454	1.51561	TRUE		0.620597	0.142781	FALSE
		0.44116	200.302	FALSE		3.78281	14.4987	TRUE		3.71943	6.09282	TRUE		0.514673	22.9399	TRUE		3.98953	8.1988	TRUE		1.09848	0.229718	FALSE
		1.02854	133.856	FALSE		3.77387	25.0343	TRUE		3.22521	6.16572	TRUE		1.42938	24.7405	TRUE		1.73905	3.36983	TRUE		0.808805	0.209132	FALSE
		0.557369	147.181	FALSE		2.44487	38.1127	TRUE		1.81938	8.33266	TRUE		1.24838	24.3183	FALSE		5.24917	3.61395	TRUE		1.91674	0.388404	FALSE
		0.818249	157.58	FALSE		3.00447	23.6432	TRUE		2.28676	6.8784	TRUE		0.795436	25.8671	TRUE		1.99553	7.32845	TRUE		1.65402	0.347804	FALSE
		0.336504	81.2092	FALSE		2.57867	26.1173	TRUE		2.17422	6.60503	TRUE		1.22784	23.6768	TRUE		1.79276	8.08968	TRUE		2.07755	0.0797288	TRUE
		0.351104	168.955	FALSE		3.62829	16.9683	TRUE		2.28281	8.51373	TRUE		1.18475	23.1186	FALSE		2.01764	7.74256	TRUE		1.69951	0.0467375	TRUE
		0.443288	182.589	FALSE		3.25646	16.2234	TRUE		1.55121	7.98673	TRUE		1.66087	20.3709	TRUE		2.68648	2.83129	TRUE		1.82069	0.0556104	TRUE
		0.401915	171.756	FALSE		1.63963	44.6396	TRUE		3.54605	4.85541	TRUE		1.32477	21.9796	FALSE		1.33641	6.82868	TRUE		1.09289	0.126135	TRUE
		1.24493	85.9119	FALSE		3.40909	21.412	TRUE		6.10027	5.41952	TRUE		2.61072	26.8401	TRUE		1.73617	5.39606	TRUE		1.72691	0.0570701	TRUE
		0.423947	157.805	FALSE		2.939	22.0163	TRUE		2.47313	8.16073	TRUE		1.49677	25.4891	TRUE		2.73709	5.37961	TRUE		1.84568	0.0570409	TRUE
		0.681716	85.8655	FALSE		3.57438	13.7413	TRUE		4.87293	6.68318	TRUE		2.9042	18.9663	FALSE		1.27759	5.87069	TRUE		1.37259	0.0262796	TRUE
		0.632058	136.195	FALSE		1.62598	51.9715	TRUE		0.794597	8.04315	TRUE		2.64096	22.7251	TRUE		1.71172	3.56579	TRUE		1.98106	0.110128	TRUE
		0.567168	182.042	FALSE		2.97599	15.6676	TRUE		2.4134	6.65525	TRUE		2.18276	22.7699	TRUE		1.79426	7.03913	TRUE		1.8959	0.129458	TRUE
		0.434528	155.885	FALSE		2.43325	23.7562	TRUE		3.31587	9.01621	TRUE		2.32958	21.9587	TRUE		2.23629	3.23722	TRUE		1.31374	0.0748912	TRUE
		0.522185	184.505	FALSE		3.08046	18.0601	TRUE		1.82107	6.32373	TRUE		1.70379	23.2687	TRUE		2.4001	5.22219	TRUE		1.98706	0.070806	TRUE
		0.509709	172.776	FALSE		3.31928	14.1987	TRUE		2.58352	7.90564	TRUE		1.58319	22.1924	FALSE		1.6992	3.21087	TRUE		1.87189	0.0662463	TRUE
		0.393035	175.313	FALSE		2.62581	23.4808	TRUE		3.08503	7.59885	TRUE		3.5359	18.8371	FALSE		1.3356	7.28153	TRUE		1.61161	0.0914403	TRUE
		0.405323	159.373	FALSE		2.84031	20.3289	TRUE		2.60109	6.27097	TRUE		3.25636	16.3947	TRUE		4.14358	2.79277	TRUE		2.13415	0.0664382	TRUE
		0.570578	166.568	FALSE		2.56209	17.338	TRUE		2.1986	8.85987	TRUE		3.42651	18.2402	FALSE		1.79143	6.04924	TRUE		2.6059	0.0420091	TRUE
		0.462832	169.621	FALSE		3.26233	12.1307	TRUE		1.00748	8.38784	TRUE		3.38094	17.1807	TRUE		3.16411	8.06275	TRUE		1.37499	0.0821597	TRUE
		2.55007	180.091	FALSE		3.4047	11.8937	TRUE		1.59057	7.98397	TRUE		3.20333	16.1484	FALSE		4.85109	1.67308	TRUE		1.11456	0.110282	TRUE
		1.12757	149.106	FALSE		3.16763	15.3706	TRUE		1.79286	3.57372	TRUE		2.49212	14.8128	TRUE		1.84799	7.46307	TRUE		1.1321	0.121772	TRUE
		0.85352	119.311	FALSE		2.23466	48.3742	TRUE		4.12302	3.86903	TRUE		2.97487	14.604	TRUE		1.55008	6.91529	TRUE		1.55317	0.0258623	TRUE
		0.364717	172.299	FALSE		3.76635	13.5228	TRUE		2.64469	9.75206	TRUE		2.89809	14.8034	TRUE		1.79173	6.90306	TRUE		1.18828	0.10293	TRUE
		2.26078	166.917	FALSE		4.79132	37.5044	TRUE		2.01214	8.68879	TRUE		2.73647	17.7595	FALSE		1.34258	4.7645	TRUE		0.887209	0.153919	FALSE
		0.522147	172.73	FALSE		3.33159	20.5808	TRUE		3.0843	6.43091	TRUE		3.45817	19.0514	TRUE		2.90971	4.95414	TRUE		0.698145	0.159105	FALSE
		0.410481	148.34	FALSE		5.06097	43.7041	TRUE		2.97894	6.40943	TRUE		2.15908	17.5549	FALSE		3.79501	5.70751	TRUE		0.705772	0.146135	FALSE
		2.38115	157.668	FALSE		2.72788	17.6399	TRUE		3.10029	8.24392	TRUE		2.85536	15.7739	FALSE		2.04239	3.59348	TRUE		1.44135	0.246005	FALSE
		0.489193	163.509	FALSE		2.68891	39.3563	TRUE		0.553858	7.06179	TRUE		3.11069	16.5438	TRUE		2.36462	0.628546	TRUE		0.889771	0.123728	FALSE
		0.512888	190.994	FALSE		2.9461	30.287	TRUE		1.10412	8.01539	TRUE		1.88527	15.0541	FALSE		1.90959	3.50554	TRUE		0.996282	0.224167	FALSE
		0.441497	166.671	FALSE		2.43211	23.2686	TRUE		3.09222	7.04199	TRUE		2.10251	14.9453	TRUE		0.951578	6.29588	TRUE		1.16079	0.26166	FALSE
		0.272197	101.855	FALSE		1.94071	42.9582	TRUE		5.84498	8.73265	TRUE		2.48985	16.9217	FALSE		3.74198	1.73557	TRUE		0.660358	0.179936	FALSE
		0.460053	174.306	FALSE		3.41054	13.2655	TRUE		2.69782	6.81926	TRUE		1.45846	17.3947	FALSE		2.34694	6.21281	TRUE		0.737145	0.14664	FALSE
		0.577019	189.701	FALSE		2.68925	72.7403	TRUE		5.80325	7.75169	TRUE		1.93372	16.7417	TRUE		4.29699	5.58152	TRUE		0.955837	0.224019	FALSE
		0.536858	193.271	FALSE		3.28059	14.5694	TRUE		4.49362	7.21202	TRUE		1.57726	17.6752	TRUE		1.40257	6.48898	TRUE		0.994155	0.276358	FALSE
		0.592284	89.3093	FALSE		3.04873	13.1289	TRUE		3.75569	7.13808	TRUE		1.12169	16.5788	TRUE		1.4625	3.07463	TRUE		1.06648	0.225325	FALSE
		0.291275	163.995	FALSE		3.2019	12.5566	TRUE		2.66058	4.28288	TRUE		1.00743	15.8455	TRUE		4.41952	2.18406	TRUE		1.56085	0.286831	FALSE
		0.4349	171.623	FALSE		2.1201	29.8682	TRUE		0.217482	7.46109	TRUE		1.57657	14.5618	TRUE		2.32238	7.10883	TRUE		2.05251	0.417836	FALSE
		1.68037	143.984	FALSE		2.59572	42.9016	TRUE		1.45767	7.47388	TRUE		1.29833	15.4134	TRUE		4.39362	1.02514	TRUE		0.762082	0.174026	FALSE
		2.24272	118.877	FALSE		1.86079	48.8122	TRUE		0.566528	7.37054	TRUE		1.06866	15.9411	FALSE		4.77147	3.62309	TRUE		1.18159	0.243642	FALSE
		2.05504	123.885	FALSE		0.808527	63.7376	TRUE		0.693913	7.26769	TRUE		0.649972	17.9199	TRUE		2.70902	3.26324	TRUE		1.3446	0.276547	FALSE
		1.01408	128.738	FALSE		1.56449	27.8964	TRUE		2.15128	7.50262	TRUE		0.803831	17.8905	FALSE		2.39723	4.73568	TRUE		1.64639	0.298855	FALSE
		1.065	86.6252	FALSE		3.88424	17.0424	TRUE		0.754987	8.51421	TRUE		0.967577	15.3552	FALSE		1.31179	8.45145	TRUE		0.605388	0.185401	FALSE
		1.12471	59.1725	FALSE		3.64432	19.2194	TRUE		0.665365	7.42972	TRUE		0.447106	16.5747	TRUE		5.27873	3.3078	TRUE		1.21696	0.262811	FALSE
		2.1966	107.732	FALSE		8.93477	40.5692	TRUE		1.04827	6.7556	TRUE		0.659017	16.4683	FALSE		2.21597	5.67827	TRUE		1.30131	0.124796	TRUE
		1.54418	123.895	FALSE		2.13808	36.9193	TRUE		2.36776	7.36768	TRUE		0.70625	16.3683	TRUE		4.42622	3.92908	TRUE		1.08095	0.0422329	TRUE
		1.76659	133.438	FALSE		3.41061	13.5489	TRUE		0.940818	8.05105	TRUE		1.23726	15.8957	TRUE		3.13585	7.66058	TRUE		1.53101	0.0978221	TRUE
		1.04374	69.2081	FALSE		2.41646	29.1916	TRUE		0.925864	8.52336	TRUE		0.738957	17.7772	FALSE		1.22457	5.82395	TRUE		2.50767	0.0574197	TRUE
		1.87091	137.109	FALSE		1.93132	37.6809	TRUE		1.17964	8.11654	TRUE		0.0589356	14.9304	TRUE		2.72241	6.03705	TRUE		1.60486	0.106488	TRUE
		1.75714	74.7562	FALSE		2.08994	39.065	TRUE		0.987112	8.18449	TRUE		0.0509848	15.5338	FALSE		5.32979	3.35424	TRUE		1.41567	0.0955425	TRUE
		1.87553	86.1691	FALSE		3.3125	14.1363	TRUE		0.94683	8.19672	TRUE		0.292833	8.51844	TRUE		3.59047	3.92162	TRUE		1.58634	0.104073	TRUE
		1.21608	131.755	FALSE		2.63338	18.623	TRUE		1.13953	8.76685	TRUE		0.191792	10.2851	TRUE		3.40116	4.53787	TRUE		1.21811	0.0353915	TRUE
		1.81994	99.197	FALSE		2.74674	15.4701	TRUE		0.821543	8.00497	TRUE		0.388702	9.89386	FALSE		2.49228	4.66497	TRUE		1.54309	0.106935	TRUE
		1.5739	130.962	FALSE		2.68609	21.7276	TRUE		1.09916	8.07857	TRUE		0.0793955	9.1511	TRUE		3.6159	4.92079	TRUE		1.21157	0.04429	TRUE
		1.65254	82.7611	FALSE		2.74368	23.8079	TRUE		2.98169	6.77338	TRUE		0.131812	8.18704	TRUE		3.27111	2.7955	TRUE		1.74361	0.0586004	TRUE
		1.80369	122.592	FALSE		2.15504	33.0632	TRUE		0.954969	7.96761	TRUE		0.879283	7.57023	FALSE		3.07588	4.89317	TRUE		1.22779	0.122036	TRUE
		1.36192	121.544	FALSE		1.01174	12.0265	TRUE		1.04616	7.73381	TRUE		0.795512	7.8063	FALSE		3.63834	4.36835	TRUE		1.54288	0.0363069	TRUE
		2.05092	120.551	FALSE		1.07421	16.947	TRUE		1.67596	5.53306	TRUE		0.728701	8.18905	TRUE		2.53626	3.6243	TRUE		1.81339	0.106741	TRUE
		2.38567	119.679	FALSE		2.05556	15.2626	TRUE		1.01626	7.911	TRUE		0.792892	8.64074	TRUE		5.47483	2.43263	TRUE		2.02212	0.0847429	TRUE
		0.884523	134.571	FALSE		1.46343	13.7911	TRUE		0.194243	7.85766	TRUE		0.816517	8.39225	TRUE		2.53995	5.61166	TRUE		1.58292	0.0937167	TRUE
		2.29021	122.286	FALSE		1.26924	3.12833	TRUE		0.72109	8.59282	TRUE		0.803843	7.32186	FALSE		1.23981	5.0448	TRUE		2.34378	0.0548979	TRUE
		0.643671	124.344	FALSE		2.36966	41.7439	TRUE		1.44355	7.64349	TRUE		1.35096	7.45306	TRUE		2.42495	6.27565	TRUE		1.75786	0.0372439	TRUE
		1.3902	150.952	FALSE		2.84759	8.82577	TRUE		0.381327	8.04945	TRUE		1.73118	7.09554	FALSE		2.00155	0.919696	TRUE		1.196	0.0390253	TRUE
		2.14864	122.835	FALSE		2.96857	7.24453	TRUE		0.286799	8.34087	TRUE		1.13727	7.48723	TRUE		4.49184	3.93529	TRUE		1.30804	0.118098	TRUE
		2.43031	122.851	FALSE		2.0846	19.3174	TRUE		1.43066	3.78172	TRUE		2.19871	7.54734	FALSE		2.69899	2.35226	TRUE		2.56626	0.259639	TRUE
		0.687097	137.635	FALSE		1.59047	32.1273	TRUE		1.9282	6.72765	TRUE		1.65943	9.76663	TRUE		2.84064	4.82017	TRUE		1.90297	0.0881003	TRUE
		1.01038	155.447	FALSE		1.52429	13.8518	TRUE		0.66259	8.09953	TRUE		1.11851	8.56682	TRUE		1.91098	6.88493	TRUE		2.22927	0.069789	TRUE
		0.581947	106.012	FALSE		2.79132	25.8538	TRUE		0.232336	7.75339	TRUE		2.2745	9.03618	TRUE		5.29574	5.72594	TRUE		2.25959	0.0646508	TRUE
		2.46215	136.525	FALSE		0.921417	5.44967	TRUE		1.09222	8.40151	TRUE		2.68462	8.921	FALSE		2.43485	3.17528	TRUE		2.0045	0.0480334	TRUE
		2.27631	119.697	FALSE		1.19824	24.1894	TRUE		1.97449	7.21109	TRUE		2.24951	7.68532	FALSE		4.77345	3.93573	TRUE		1.75389	0.0663143	FALSE
		0.503656	171.35	FALSE		1.97226	34.7447	TRUE		2.30096	7.24037	TRUE		2.46488	6.8969	TRUE		1.18679	0.995525	TRUE		0.892387	0.146656	FALSE
		1.37044	85.9434	FALSE		1.4648	13.3874	TRUE		2.80493	6.49255	TRUE		2.56369	6.93362	TRUE		2.24021	4.03065	TRUE		0.65901	0.190802	FALSE
		1.71964	102.201	FALSE		1.53677	30.5409	TRUE		1.37392	8.14382	TRUE		3.48038	8.43316	TRUE		4.69155	5.10629	TRUE		0.789306	0.199463	FALSE
		3.11681	127.532	FALSE		2.4503	4.78719	TRUE		2.29021	6.77098	TRUE		3.04509	8.82355	TRUE		1.65961	2.55786	TRUE		0.973546	0.13466	FALSE
		1.12769	131.477	FALSE		2.11727	4.17516	TRUE		2.94196	7.74017	TRUE		2.73427	9.3035	TRUE		3.54511	2.78511	TRUE		0.99064	0.233731	FALSE
		2.24527	136.814	FALSE		1.6616	15.1214	TRUE		5.89239	5.16476	TRUE		3.68336	7.91918	FALSE		2.61792	5.20439	TRUE		2.14226	0.392685	FALSE
		1.20605	158.399	FALSE		2.19198	31.2567	TRUE		3.05793	7.1431	TRUE		2.3246	8.50627	FALSE		4.50963	6.29797	TRUE		1.33028	0.260183	FALSE
		2.03867	105.16	FALSE		3.05546	5.77534	TRUE		2.1055	3.7422	TRUE		2.91439	7.63659	FALSE		4.80316	2.00586	TRUE		1.30848	0.263878	FALSE
		0.848639	136.089	FALSE		2.77957	7.39737	TRUE		0.82251	8.39783	TRUE		3.18667	6.67747	FALSE		5.25183	5.68014	TRUE		1.74846	0.0904914	FALSE
		0.444525	165.227	FALSE		2.90403	5.60489	TRUE		0.808334	8.18818	TRUE		3.8093	7.0381	TRUE		1.91806	5.88137	TRUE		2.18683	0.373653	FALSE
		2.01235	163.928	FALSE		2.28834	8.41351	TRUE		2.23858	4.17606	TRUE		5.90405	1.12233	FALSE		3.8533	7.59699	TRUE		0.750813	0.140511	FALSE
		0.329128	82.7272	FALSE		0.555635	7.23832	TRUE		1.19117	9.05148	TRUE		3.98302	7.71168	FALSE		2.10858	3.2339	TRUE		0.955466	0.140451	FALSE
		0.538276	188.71	FALSE		2.34071	12.9522	TRUE		3.34277	6.45356	TRUE		4.0253	8.4559	TRUE		3.03191	7.37988	TRUE		0.768599	0.14833	FALSE
		1.22112	62.5794	FALSE		3.77547	13.6965	TRUE		0.914819	7.97418	TRUE		3.77238	8.0688	TRUE		2.42734	5.52573	TRUE		1.85619	0.368097	FALSE
		1.14061	155.488	FALSE		2.66672	27.5657	TRUE		0.87884	8.3084	TRUE		3.99263	8.68315	FALSE		4.50584	5.65118	TRUE		0.748735	0.211116	FALSE
		2.09634	132.07	FALSE		1.84622	92.0557	TRUE		2.80369	14.6869	TRUE		4.58234	8.0384	TRUE		4.00638	2.523	TRUE		1.52838	0.03001	TRUE
		1.81326	121.537	FALSE		1.8621	38.2369	TRUE		0.292087	7.20309	TRUE		3.62756	7.82822	FALSE		5.15048	6.01713	TRUE		1.2492	0.0724685	TRUE
		1.33036	144.251	FALSE		2.44343	45.7451	TRUE		0.82661	7.85869	TRUE		4.00224	0.301343	TRUE		1.70553	8.73649	TRUE		1.74788	0.0372615	TRUE
		2.28437	143.263	FALSE		2.74232	27.8289	TRUE		0.902299	6.87918	TRUE		5.93771	0.622627	FALSE		4.59992	5.53183	TRUE		1.77375	0.0545918	TRUE
		1.27289	89.5156	FALSE		3.04108	17.5113	TRUE		1.2005	8.42989	TRUE		5.63278	0.957719	FALSE		3.74528	4.93296	TRUE		1.38619	0.0868627	TRUE
		2.65747	154.608	FALSE		5.32074	153.061	TRUE		0.267572	6.51777	TRUE		3.55358	7.20144	TRUE		3.71387	3.07422	TRUE		2.3686	0.250435	TRUE
		0.920209	74.1252	FALSE		2.13309	34.7934	TRUE		6.81901	7.85607	TRUE		4.14889	0.6132	TRUE		4.06385	5.05726	TRUE		2.2209	0.0372363	TRUE
		2.76596	188.057	FALSE		2.08202	26.4521	TRUE		2.3361	5.34029	FALSE		4.66847	0.651343	TRUE		2.31557	6.78006	TRUE		2.17139	0.0536927	TRUE
		1.226	139.26	FALSE		4.30376	34.8223	TRUE		4.87822	3.30693	FALSE		4.50501	0.505906	FALSE		1.99161	5.07546	TRUE		2.58381	0.196517	TRUE
		0.528763	159.771	FALSE		0.741093	62.4019	TRUE		4.0213	4.09249	FALSE		3.72017	0.439114	TRUE		2.50136	2.75019	TRUE		1.28301	0.0919718	TRUE
		2.22879	146.918	FALSE		1.66195	19.7825	TRUE		3.35226	5.72923	FALSE		3.65509	0.488005	FALSE		1.41688	2.942	TRUE		2.07568	0.0730528	TRUE
		2.23768	130.776	FALSE		2.80934	15.7124	TRUE		4.74758	3.46099	FALSE		4.56622	0.476402	FALSE		1.38661	6.71376	TRUE		2.62398	0.0552472	TRUE
		2.68964	124.937	FALSE		1.2792	25.7393	TRUE		3.38161	4.24433	FALSE		4.36292	0.347948	TRUE		4.0597	5.83516	TRUE		2.24268	0.0683316	TRUE
		0.625931	181.226	FALSE		2.10788	13.6386	TRUE		4.70797	4.84695	FALSE		3.76509	0.259848	FALSE		3.81385	4.69823	TRUE		2.16004	0.0517102	TRUE
		0.597048	160.7	FALSE		3.86044	18.4534	TRUE		2.57962	5.34958	FALSE		3.62458	0.436534	FALSE		5.36551	1.35844	TRUE		1.39922	0.0989032	TRUE
		2.12894	137.431	FALSE		2.67099	34.004	TRUE		4.51298	3.35763	FALSE		3.99803	0.18949	TRUE		1.52107	6.52509	TRUE		1.77732	0.0334907	TRUE
		0.502992	189.455	FALSE		2.40635	33.0271	TRUE		3.93876	5.38438	FALSE		4.01971	0.505687	FALSE		1.90158	6.50672	TRUE		1.26986	0.0245923	TRUE
		0.60404	195.034	FALSE		2.72614	33.7592	TRUE		3.72025	5.05564	FALSE		4.18573	0.272221	FALSE		2.98876	6.01625	TRUE		1.51929	0.0211615	TRUE
		1.25439	141.333	FALSE		2.73659	26.7235	TRUE		1.31216	6.26758	FALSE		3.47547	0.132647	FALSE		4.24063	4.83807	TRUE		2.2748	0.052728	TRUE
		0.42953	146.486	FALSE		1.65921	23.5226	TRUE		6.82727	2.98888	FALSE		3.47326	0.181576	FALSE		2.65508	4.66228	TRUE		1.79777	0.307385	FALSE
		1.17082	109.465	FALSE		3.10898	22.0086	TRUE		2.97774	5.81257	FALSE		4.11096	0.58294	FALSE		1.66597	4.27568	TRUE		2.16525	0.273054	FALSE
		0.523912	174.179	FALSE		1.31698	23.9936	TRUE		4.98439	3.85689	FALSE		2.82835	0.135681	TRUE		1.21576	7.35916	TRUE		0.767534	0.15009	FALSE
		2.67248	124.647	FALSE		2.03052	31.9437	TRUE		4.83695	5.1205	FALSE		2.24113	0.839272	FALSE		4.58889	3.33492	TRUE		1.72585	0.324573	FALSE
		0.430588	175.481	FALSE		1.60673	62.7838	TRUE		6.91339	3.96042	FALSE		2.47407	0.352942	TRUE		5.78332	6.0284	TRUE		0.846198	0.213402	FALSE
		0.47641	162.874	FALSE		1.96941	51.5497	TRUE		3.57921	4.76764	FALSE		3.0888	0.280877	FALSE		4.00739	3.83403	TRUE		0.635053	0.186198	FALSE
		0.316961	168.478	FALSE		2.49048	32.8437	TRUE		4.94629	3.8184	FALSE		1.99732	0.320683	FALSE		1.48993	7.59342	TRUE		1.53138	0.101944	TRUE
		0.463237	145.705	FALSE		2.13781	14.898	TRUE		3.54795	5.63378	FALSE		1.37059	0.21907	FALSE		3.50752	6.60664	TRUE		2.33511	0.128014	TRUE
		0.264641	161.807	FALSE		0.738014	65.2064	TRUE		6.83325	4.39006	FALSE		2.30937	0.568886	TRUE		4.0765	2.69251	TRUE		2.15614	0.065595	TRUE
		1.89587	136.906	FALSE		1.17934	31.2641	TRUE		4.97787	5.20644	FALSE		2.45782	0.6901	TRUE		1.68634	5.59395	TRUE		2.23818	0.193758	TRUE
		1.3188	77.6666	FALSE		2.01077	17.2916	TRUE		5.07835	4.10378	FALSE		1.49867	0.375786	FALSE		3.87991	5.71555	TRUE		2.63197	0.12546	TRUE
		1.3568	83.5624	FALSE		1.14266	31.3925	TRUE		6.80798	5.79166	FALSE		1.22121	0.555981	FALSE		5.35943	3.31264	TRUE		1.02215	0.0425682	TRUE
		1.23065	136.085	FALSE		2.4022	40.1049	TRUE		4.35791	5.18183	FALSE		1.66183	0.333851	FALSE		1.83583	3.36621	TRUE		2.09607	0.246043	TRUE
		2.01113	130.252	FALSE		1.64634	17.3698	TRUE		5.77903	4.39825	FALSE		1.51042	0.236409	FALSE		3.0226	6.88925	TRUE		1.73598	0.110469	TRUE
		0.275066	165.481	FALSE		6.30923	50.0097	TRUE		6.68248	3.29497	FALSE		1.24204	0.658309	TRUE		0.971257	7.3301	TRUE		1.15925	0.0448819	TRUE
		0.53059	189.234	FALSE		1.80615	54.4643	TRUE		7.3962	4.19361	FALSE		0.666526	0.21522	FALSE		3.71372	2.61496	TRUE		1.46112	0.0834251	TRUE
		1.8988	139.121	FALSE		2.22282	95.3385	TRUE		0.887246	7.29254	FALSE		0.490007	0.260274	FALSE		4.73943	6.74658	TRUE		1.27886	0.0962128	TRUE
		1.10886	111.72	FALSE		2.54452	38.8515	TRUE		6.75669	5.15429	FALSE		0.92784	0.354206	FALSE		1.36137	7.93723	TRUE		1.59861	0.0306191	TRUE
		0.437921	131.186	FALSE		2.67314	24.3409	TRUE		4.18268	3.97777	FALSE		1.65156	0.63394	TRUE		5.01505	2.51913	TRUE		1.70271	0.115427	TRUE
		0.855662	135.384	FALSE		3.68339	15.186	TRUE		4.6051	5.52053	FALSE		0.683235	0.573013	FALSE		2.36155	3.72777	TRUE		1.05706	0.0390364	TRUE
		0.485461	157.677	FALSE		1.9107	55.5638	TRUE		7.15459	4.13473	FALSE		0.771043	0.316181	FALSE		3.0191	2.89764	TRUE		1.55735	0.0817138	TRUE
		1.94339	132.988	FALSE		2.96286	59.2924	TRUE		7.87971	4.23382	FALSE		0.949422	0.438199	TRUE		3.42594	3.26862	TRUE		1.28202	0.0862649	TRUE
		0.277692	184.588	FALSE		0.663248	20.9247	TRUE		8.54601	5.35894	FALSE		0.323082	0.17786	FALSE		5.93467	3.69338	TRUE		2.26858	0.130472	TRUE
		0.277954	163.571	FALSE		2.69134	31.1729	TRUE		3.5692	3.24353	FALSE		0.0755984	0.137102	TRUE		2.67784	4.39119	TRUE		0.969338	0.283054	FALSE
		1.77195	148.939	FALSE		0.639752	46.3887	TRUE		2.63165	5.17052	FALSE		0.429914	0.71934	FALSE		2.1021	3.73545	TRUE		0.698524	0.646813	FALSE
		0.451539	156.403	FALSE		2.12223	11.2577	TRUE		4.93918	4.16757	FALSE		0.117478	0.23931	FALSE		4.20496	6.46765	TRUE		0.979376	0.276155	FALSE
		0.654467	134.075	FALSE		2.68376	19.2503	TRUE		11.846	3.36186	FALSE		0.255731	3.86211	TRUE		3.57858	3.64078	TRUE		0.820753	0.592841	FALSE
		0.418609	157.385	FALSE		2.47017	35.4494	TRUE		1.74043	8.43773	FALSE		0.217258	4.86919	FALSE		2.4196	3.2481	TRUE		1.03218	0.353606	FALSE
		1.17296	100.233	FALSE		1.46426	46.3962	TRUE		7.19128	3.61205	FALSE		0.490213	3.42817	FALSE		1.24372	7.22214	TRUE		0.088741	0.354236	FALSE
		0.343657	135.851	FALSE		1.98959	34.9077	TRUE		5.15208	4.4825	FALSE		0.441273	2.91097	FALSE		3.31454	3.4904	TRUE		1.00557	0.278164	FALSE
		0.431142	166.34	FALSE		2.56658	19.4978	TRUE		2.00992	4.60441	FALSE		0.586133	3.93838	FALSE		3.05312	1.75146	TRUE		1.3528	0.254725	FALSE
		0.863458	141.319	FALSE		2.3812	34.787	TRUE		7.56549	3.23815	FALSE		1.09716	3.62888	FALSE		2.60911	1.5132	TRUE		1.78088	0.25783	FALSE
		1.01665	100.132	FALSE		1.9858	14.6494	TRUE		4.72927	3.24587	FALSE		1.4419	3.98873	FALSE		5.54502	1.901	TRUE		0.159697	0.35001	FALSE
		0.787121	90.6914	FALSE		1.58682	22.8208	TRUE		7.76966	4.05857	FALSE		0.652816	3.01474	TRUE		4.141	5.33324	TRUE		1.30471	0.247949	FALSE
		0.999926	131.1	FALSE		3.38187	15.0338	TRUE		10.7805	3.54904	FALSE		1.29275	4.56953	FALSE		2.42889	5.22913	TRUE		0.17056	0.333833	FALSE
		0.296602	144.374	FALSE		3.55411	18.4177	TRUE		5.62682	5.31149	FALSE		1.08742	4.14676	FALSE		3.66965	5.65829	TRUE		1.23364	0.505341	FALSE
		1.20307	85.0084	FALSE		2.44854	19.7755	TRUE		5.76846	3.36281	FALSE		1.53449	4.07145	FALSE		5.5159	2.74981	TRUE		1.25122	0.347074	FALSE
		0.972961	121.814	FALSE		1.38018	24.892	TRUE		5.33986	3.32552	FALSE		1.04525	3.17691	FALSE		3.18521	5.58705	TRUE		1.3459	0.0988841	TRUE
		0.549375	144.478	FALSE		2.72298	16.5164	TRUE		8.95648	3.35216	FALSE		2.08255	4.15377	FALSE		2.22611	4.13761	TRUE		0.900396	0.0308369	TRUE
		0.303067	147.548	FALSE		2.59765	19.2979	TRUE		10.9298	4.96492	FALSE		1.26108	3.51558	FALSE		4.90619	5.79482	TRUE		0.880073	0.0425612	TRUE
		0.356802	123.429	FALSE		2.57796	21.2842	TRUE		3.14252	4.525	FALSE		1.37258	4.63937	FALSE		5.75761	0.991874	TRUE		1.10865	0.0759013	TRUE
		0.868513	85.4269	FALSE		3.06989	19.5374	TRUE		8.7271	2.71605	FALSE		1.96099	3.80554	FALSE		3.51938	2.02189	TRUE		1.63108	0.112785	TRUE
		0.370887	170.102	FALSE		1.56153	27.688	TRUE		2.24496	5.83105	FALSE		2.39846	4.0968	TRUE		2.32224	3.89877	TRUE		0.977986	0.0458451	TRUE
		0.255416	128.101	FALSE		2.9371	17.578	TRUE		3.65274	4.11798	FALSE		1.82861	4.68442	TRUE		4.8025	2.57934	TRUE		1.82325	0.127859	TRUE
		0.287098	146.446	FALSE		1.50813	27.0971	TRUE		0.744765	7.36789	FALSE		2.76795	3.60104	FALSE		3.68336	2.65645	TRUE		1.99904	0.12899	TRUE
		0.889332	105.869	FALSE		2.36723	31.82	TRUE		4.46092	4.59891	FALSE		2.34102	4.3317	FALSE		3.58594	4.65688	TRUE		1.13504	0.0721681	TRUE
		0.40117	158.039	FALSE		3.14551	21.1104	TRUE		3.10131	3.85526	FALSE		2.53705	3.36153	FALSE		2.89144	2.83986	TRUE		2.45458	0.205308	TRUE
		0.405714	148.975	FALSE		2.40523	33.1723	TRUE		2.52407	5.78344	FALSE		3.08608	3.92903	FALSE		5.13173	2.45111	TRUE		1.43813	0.0890124	TRUE
		1.22631	89.0849	FALSE		1.38989	27.1168	TRUE		2.25791	5.68902	FALSE		3.66595	3.01096	FALSE		2.86214	3.62426	TRUE		1.15934	0.0919043	TRUE
		0.594166	119.299	FALSE		2.43022	26.0819	TRUE		3.95285	3.31381	FALSE		2.25664	2.77892	FALSE		4.01722	4.3306	TRUE		2.43277	0.174132	TRUE
		1.1544	89.2033	FALSE		2.24548	32.4539	TRUE		5.37018	3.53629	FALSE		3.98568	3.6081	FALSE		3.81919	5.90919	TRUE		1.12865	0.0265585	TRUE
		0.361272	137.333	FALSE		2.27529	14.5172	TRUE		3.19551	4.27006	FALSE		3.22248	3.02121	TRUE		3.42291	2.43947	TRUE		2.12825	0.130337	TRUE
		0.383268	154.973	FALSE		3.08191	28.4779	TRUE		1.30548	6.40357	FALSE		3.37098	3.23173	FALSE		1.86998	6.44851	TRUE		0.959439	0.0412186	TRUE
		0.426617	156.015	FALSE		0.706468	59.8081	TRUE		1.13369	6.24512	FALSE		3.34427	8.72839	FALSE		1.86943	7.60181	TRUE		1.66299	0.0216003	TRUE
		0.336768	162.439	FALSE		1.55319	21.1039	TRUE		3.30191	3.6986	FALSE		4.8136	3.88789	FALSE		1.16907	3.49013	TRUE		0.961358	0.0402657	TRUE
		0.974919	130.064	FALSE		2.48559	12.3688	TRUE		3.19833	5.26523	FALSE		3.91915	3.57901	FALSE		3.46419	0.68965	TRUE		0.823601	0.0556386	TRUE
		0.586584	96.6534	FALSE		0.582461	7.35526	TRUE		3.02175	5.19202	FALSE		3.67357	3.23819	FALSE		2.51545	5.78008	TRUE		1.51238	0.0997421	TRUE
		0.756492	136.538	FALSE		0.887373	23.311	TRUE		4.41104	5.30107	FALSE		3.80329	4.01333	FALSE		5.32013	4.42926	TRUE		1.46718	0.0543468	TRUE
		0.375995	83.6119	FALSE		2.54047	3.46659	TRUE		4.18482	5.19883	FALSE		4.34211	5.71348	FALSE		1.21269	6.62602	TRUE		1.00933	0.0500995	TRUE
		0.446912	72.7755	FALSE		3.03349	6.46664	TRUE		2.7642	5.86276	FALSE		4.22546	3.9579	FALSE		1.64302	6.71413	TRUE		1.08718	0.103923	TRUE
		0.350984	145.826	FALSE		1.95753	12.403	TRUE		5.11625	3.27902	FALSE		4.12426	3.435	FALSE		1.40831	4.99113	TRUE		1.11984	0.272795	TRUE
		0.547042	131.74	FALSE		2.10186	36.7057	TRUE		5.58057	3.47643	FALSE		3.28375	3.26538	FALSE		2.10654	2.73764	TRUE		1.33416	0.0880327	TRUE
		0.813254	144.19	FALSE		2.52371	9.33131	TRUE		7.30574	3.82572	FALSE		3.98734	3.32007	FALSE		4.81399	5.54041	TRUE		1.41361	0.0971161	TRUE
		0.369929	143.808	FALSE		2.61506	3.12384	TRUE		5.22893	3.22835	FALSE		4.28494	10.4513	FALSE		3.98452	6.75791	TRUE		1.19335	0.0208313	TRUE
		0.361411	164.033	FALSE		3.12145	5.96002	TRUE		5.47351	5.15857	FALSE		3.18778	12.4477	FALSE		4.27266	2.67043	TRUE		0.919663	0.0232375	TRUE
		0.448415	76.5049	FALSE		1.62081	2.35022	TRUE		3.40887	5.68212	FALSE		3.53984	12.3137	FALSE		4.45004	4.52209	TRUE		1.21385	0.097972	TRUE
		0.487886	83.578	FALSE		2.58005	17.2478	TRUE		5.4942	5.48249	FALSE		3.12423	12.7265	FALSE		5.1448	2.4433	TRUE		1.12083	0.0766357	TRUE
		0.244285	83.6202	FALSE		2.49918	8.61523	TRUE		3.26442	5.78605	FALSE		3.44425	11.9973	TRUE		4.48598	3.93342	TRUE		1.5656	0.277605	FALSE
		0.249916	154.907	FALSE		2.06198	16.9822	TRUE		3.49286	5.28733	FALSE		2.8162	11.5968	TRUE		2.88921	2.66684	TRUE		2.04999	0.261086	FALSE
		0.209131	66.9364	FALSE		2.2155	32.0703	TRUE		4.99341	4.51408	FALSE		2.53531	11.6651	TRUE		2.3276	4.5517	TRUE		1.23047	0.494905	FALSE
		0.421547	174.215	FALSE		0.562064	5.71529	TRUE		2.62384	3.76044	FALSE		4.093	12.9107	FALSE		3.18745	3.17399	TRUE		0.727505	0.146182	FALSE
		1.05191	151.841	FALSE		2.7569	6.12845	TRUE		5.49652	4.35101	FALSE		2.32087	13.4876	FALSE		3.80095	4.74818	TRUE		1.53393	0.268626	FALSE
		1.12057	155.155	FALSE		0.753954	4.94191	TRUE		8.73833	3.27624	FALSE		3.24814	14.3729	FALSE		2.03764	4.2363	TRUE		1.61408	0.272634	FALSE
		0.620024	84.7252	FALSE		2.66379	7.96097	TRUE		3.93153	5.62229	FALSE		2.8754	11.9912	FALSE		4.74378	5.19347	TRUE		1.97299	0.254955	FALSE
		0.993389	108.943	FALSE		1.68869	1.87854	TRUE		2.2788	5.78433	FALSE		2.18957	11.7493	FALSE		4.73987	7.41996	TRUE		0.880467	0.20362	FALSE
		2.37633	148.321	FALSE		2.19965	27.8597	TRUE		5.68536	4.89616	FALSE		2.08669	11.0103	TRUE		4.35822	6.97901	TRUE		1.07658	0.283063	FALSE
		2.69847	157.293	FALSE		2.07712	8.99585	TRUE		5.79635	5.05096	FALSE		1.97328	10.8521	FALSE		1.59967	7.60099	TRUE		1.42376	0.264708	FALSE
		1.59909	73.6544	FALSE		1.93805	31.6042	TRUE		2.80838	3.67001	FALSE		1.81461	10.7154	FALSE		5.69972	3.25042	TRUE		1.33668	0.0329904	TRUE
		2.78829	150.123	FALSE		1.89364	33.986	TRUE		4.46329	3.56567	FALSE		2.11026	13.3671	TRUE		1.37889	5.33515	TRUE		1.19467	0.0527219	TRUE
		2.66694	138.937	FALSE		3.59167	7.66468	TRUE		3.47381	2.99016	FALSE		2.12239	12.4478	FALSE		4.49097	6.62682	TRUE		1.38583	0.0932123	TRUE
		2.21952	141.88	FALSE		1.45908	15.9444	TRUE		5.88778	4.87228	FALSE		1.56714	11.2371	FALSE		5.37587	4.20203	TRUE		1.47648	0.0626445	TRUE
		2.41564	153.678	FALSE		2.142	5.5067	TRUE		4.0508	5.78794	FALSE		1.84197	12.0233	FALSE		2.39446	6.28483	TRUE		1.84449	0.114983	TRUE
		2.58771	139.639	FALSE		2.63922	30.8552	TRUE		9.60891	3.88164	FALSE		1.00009	10.8516	FALSE		2.06766	6.81017	TRUE		1.15255	0.0401514	TRUE
		1.40434	123.971	FALSE		1.89899	38.2147	TRUE		9.69699	3.38	FALSE		1.73318	10.4531	FALSE		5.41075	3.17951	TRUE		1.98573	0.251214	TRUE
		3.58074	164.596	FALSE		1.88504	15.006	TRUE		6.00799	5.25924	FALSE		2.23636	11.5596	FALSE		4.16822	5.42904	TRUE		2.17333	0.231946	TRUE
		0.656671	154.597	FALSE		1.40848	27.4669	TRUE		4.36564	5.59978	FALSE		1.19572	12.7299	FALSE		1.71921	3.36149	TRUE		2.43566	0.160863	TRUE
		2.18614	157.684	FALSE		3.07721	22.4632	TRUE		8.74211	3.71437	FALSE		0.970258	12.8274	FALSE		5.13537	1.51714	TRUE		1.3096	0.0894974	TRUE
		2.53102	137.289	FALSE		2.46373	4.31233	TRUE		3.59572	4.99527	FALSE		1.22433	13.1928	FALSE		5.24101	1.9311	TRUE		1.7034	0.109235	TRUE
		2.70061	134.069	FALSE		1.95437	15.4882	TRUE		4.96889	4.96234	FALSE		0.850626	12.7634	FALSE		1.4241	7.69872	TRUE		1.82989	0.123147	TRUE
		1.35839	139.92	FALSE		1.38466	33.0387	TRUE		1.6395	6.9342	FALSE		0.258177	11.7531	FALSE		5.47957	4.30783	TRUE		1.29899	0.0766317	TRUE
		1.84231	148.574	FALSE		1.02285	15.7548	TRUE		7.36821	4.8224	FALSE		0.941329	9.94567	FALSE		1.59757	6.58459	TRUE		1.4367	0.0253193	TRUE
		0.8682	187.927	FALSE		1.23911	16.8297	TRUE		10.3103	4.28058	FALSE		0.246097	10.7729	FALSE		4.56658	5.1997	TRUE		1.1742	0.0289479	TRUE
		1.77145	102.313	FALSE		1.69127	15.3551	TRUE		3.35746	4.10111	FALSE		0.0687519	13.3518	FALSE		4.12259	7.18997	TRUE		1.76756	0.0555423	TRUE
		0.787137	82.7461	FALSE		1.83764	10.9772	TRUE		4.77273	3.30736	FALSE		0.231317	13.3804	TRUE		0.936181	7.85364	TRUE		2.37598	0.203035	TRUE
		1.70498	115.225	FALSE		1.97153	2.7776	TRUE		1.86384	4.32005	FALSE		0.0578023	12.4235	FALSE		2.82023	7.70511	TRUE		0.97116	0.109057	TRUE
		1.95004	165.164	FALSE		3.04283	8.4435	TRUE		4.57818	3.31663	FALSE		0.448588	21.8559	FALSE		3.47893	3.23901	TRUE		1.75164	0.0556155	TRUE
		0.8379	114.143	FALSE		1.24512	27.1985	TRUE		10.7435	3.87371	FALSE		0.633939	19.3082	FALSE		2.10679	7.29383	TRUE		2.40207	0.131135	TRUE
		1.91775	150.961	FALSE		0.97896	10.8074	TRUE		5.04152	3.23063	FALSE		1.23618	19.0587	FALSE		5.37043	2.3181	TRUE		2.27468	0.223392	TRUE
		1.86824	108.682	FALSE		0.987434	16.9108	TRUE		3.38412	5.10415	FALSE		0.874359	18.4722	FALSE		2.04587	7.77282	TRUE		1.77909	0.0579872	TRUE
		2.67642	98.8118	FALSE		1.80635	12.6011	TRUE		5.06174	5.24055	FALSE		0.193073	18.4128	FALSE		5.72075	4.82943	TRUE		1.06149	0.110578	TRUE
		1.14107	119.339	FALSE		2.46848	30.3039	TRUE		6.3872	2.89689	FALSE		0.789492	21.5637	FALSE		2.34933	4.92847	TRUE		1.66345	0.0556063	TRUE
		0.454552	192.845	FALSE		1.65019	28.172	TRUE		13.2062	4.11037	FALSE		0.950888	22.3201	FALSE		1.78176	8.00827	TRUE		1.66164	0.0465565	TRUE
		2.30879	136.213	FALSE		0.987415	15.9918	TRUE		10.3206	4.91608	FALSE		0.873486	19.8764	TRUE		3.33258	6.85605	TRUE		0.983222	0.0395016	TRUE
		0.697868	155.714	FALSE		1.97894	10.1611	TRUE		9.17107	4.60089	FALSE		1.67238	21.5119	FALSE		2.19531	6.44756	TRUE		1.67774	0.0809602	TRUE
		1.36236	87.3145	FALSE		1.73021	44.3048	TRUE		4.69443	5.03144	FALSE		1.50203	17.8538	TRUE		3.13454	6.79343	TRUE		1.06343	0.289137	FALSE
		1.10219	113.497	FALSE		2.61788	18.3023	TRUE		4.54254	3.64802	FALSE		1.25569	20.2291	FALSE		4.80518	2.19511	TRUE		1.26738	0.2798	FALSE
		1.17851	87.376	FALSE		1.94825	34.6406	TRUE		3.99169	4.76232	FALSE		1.13548	19.8386	TRUE		2.17511	6.29508	TRUE		1.63426	0.270631	FALSE
		1.28962	153.878	FALSE		3.46396	50.6074	TRUE		2.43641	4.60977	FALSE		1.36342	17.0608	FALSE		5.39066	2.32555	TRUE		1.05072	0.284287	FALSE
		0.403144	193.687	FALSE		2.57757	37.1211	TRUE		3.47074	6.09102	FALSE		2.77879	20.6378	FALSE		2.20446	3.10989	TRUE		1.97733	0.269373	FALSE
		1.23166	156.133	FALSE		1.98226	35.5161	TRUE		2.22707	4.58115	FALSE		1.60024	19.6213	FALSE		4.79316	5.22868	TRUE		1.12716	0.271577	FALSE
		1.46433	75.0733	FALSE		1.68497	13.5512	TRUE		1.9873	6.36566	FALSE		1.90097	20.7284	FALSE		2.41616	6.57433	TRUE		1.42798	0.26348	FALSE
		2.32462	138.491	FALSE		3.13412	6.42562	TRUE		3.62646	4.86124	FALSE		1.02432	21.3663	TRUE		4.88425	3.01752	TRUE		0.975698	0.271246	FALSE
		1.69331	108.316	FALSE		2.22786	22.0889	TRUE		2.97675	3.73165	FALSE		1.8476	19.5103	TRUE		1.34567	7.53134	TRUE		1.45109	0.318001	FALSE
		1.11943	118.248	FALSE		1.31007	31.5446	TRUE		1.39168	6.08991	FALSE		2.59731	20.0396	FALSE		1.76192	7.36056	TRUE		0.677239	0.148661	FALSE
		2.45485	143.553	FALSE		1.44162	28.9024	TRUE		1.65976	5.92717	FALSE		2.30166	22.6791	FALSE		1.50571	5.61179	TRUE		0.905348	0.275395	FALSE
		2.29986	143.786	FALSE		0.532848	8.51243	TRUE		3.33128	5.6161	FALSE		2.90933	28.5888	FALSE		2.07928	5.61568	TRUE		2.05523	0.263758	FALSE
		1.14434	111.442	FALSE		2.60948	27.0573	TRUE		2.93485	4.74	FALSE		2.34077	27.9783	FALSE		3.85288	7.57288	TRUE		0.892134	0.266826	FALSE
		1.12989	154.001	FALSE		0.824431	6.69451	TRUE		3.68626	5.16975	FALSE		2.05704	29.1552	FALSE		4.00973	6.11642	TRUE		1.78756	0.353948	FALSE
		1.25164	146.813	FALSE		1.86688	31.0634	TRUE		3.22863	3.90145	FALSE		2.21201	20.5087	FALSE		3.79077	4.72589	TRUE		1.94815	0.252416	FALSE
		2.89746	153.011	FALSE		1.78638	16.6498	TRUE		3.22399	3.70331	FALSE		1.73799	25.5946	FALSE		2.47627	3.24725	TRUE		1.7973	0.43907	FALSE
		1.6643	171.179	FALSE		2.36076	8.76735	TRUE		2.63591	4.65164	FALSE		2.0353	24.7906	FALSE		2.7672	3.85516	TRUE		1.67577	0.325879	FALSE
		1.55103	155.778	FALSE		1.80768	9.66364	TRUE		2.90036	4.3092	FALSE		1.93787	25.0028	FALSE		3.49162	5.59608	TRUE		1.51862	0.0246036	TRUE
		2.9847	143.131	FALSE		2.11724	2.64979	TRUE		3.01003	4.68388	FALSE		1.62048	21.7742	FALSE		1.8954	5.34444	TRUE		2.45966	0.124417	TRUE
		2.29081	113.801	FALSE		1.74519	23.7678	TRUE		4.8581	5.57989	FALSE		2.10748	28.969	FALSE		1.65272	1.4403	TRUE		1.52876	0.0370191	TRUE
		1.33589	142.504	FALSE		2.19305	11.4411	TRUE		2.39572	4.51572	FALSE		1.25673	30.9738	FALSE		3.59969	1.93163	TRUE		2.33514	0.140469	TRUE
		1.23123	104.837	FALSE		2.36024	36.5456	TRUE		4.40533	5.36087	FALSE		1.44447	25.3626	TRUE		1.89367	4.78374	TRUE		1.53269	0.099533	TRUE
		0.601193	81.8928	FALSE		1.18423	10.7847	TRUE		1.24495	6.56427	FALSE		1.49851	28.1731	FALSE		4.20287	2.4634	TRUE		1.28206	0.111225	TRUE
		2.24466	129.749	FALSE		1.37089	1.50533	TRUE		5.11715	3.32658	FALSE		1.4853	28.6578	FALSE		4.34403	4.89197	TRUE		1.58072	0.189042	TRUE
		0.559226	166.004	FALSE		1.88992	12.1308	TRUE		3.39267	3.29888	FALSE		0.716993	23.6865	FALSE		2.38982	3.70176	TRUE		2.10557	0.141036	TRUE
		0.515376	153.257	FALSE		1.96846	33.4458	TRUE		1.27987	6.78935	FALSE		1.34329	24.9003	FALSE		2.34753	6.03202	TRUE		1.22474	0.05728	TRUE
		0.768316	144.817	FALSE		3.08172	13.9902	TRUE		5.11616	4.60499	FALSE		0.761412	29.7057	FALSE		1.67235	7.38046	TRUE		1.64118	0.210781	TRUE
		1.67425	103.509	FALSE		1.22435	28.3753	TRUE		7.26796	2.94178	FALSE		1.09528	30.817	FALSE		4.30775	6.59542	TRUE		1.46128	0.0799149	TRUE
		1.26851	149.912	FALSE		2.05566	18.4537	TRUE		3.90884	4.47685	FALSE		0.192425	30.5915	FALSE		5.04916	2.41434	TRUE		2.45735	0.147993	TRUE
		0.725137	153.222	FALSE		2.24769	34.8102	TRUE		5.43138	4.66862	FALSE		0.541584	27.7939	TRUE		4.50761	4.41703	TRUE		0.885362	0.104651	TRUE
		0.733011	199.747	FALSE		3.3092	30.5998	TRUE		5.60093	3.96443	FALSE		0.288163	25.2793	FALSE		3.60705	6.09696	TRUE		2.3759	0.197759	TRUE
		1.56953	89.9933	FALSE		2.24609	4.8821	TRUE		2.94458	3.27421	FALSE		0.251134	23.5567	FALSE		2.26933	4.38655	TRUE		1.74055	0.119184	TRUE
		1.29844	121.69	FALSE		2.46413	32.5139	TRUE		3.87537	4.40923	FALSE		0.714069	25.4066	TRUE		1.44157	7.53907	TRUE		1.2984	0.024378	TRUE
		2.14091	148.665	FALSE		2.31054	53.9341	TRUE		3.37853	5.33034	FALSE		0.110089	29.7812	FALSE		1.93228	5.05768	TRUE		1.09431	0.0311634	TRUE
		2.54758	117.27	FALSE		3.06319	18.7426	TRUE		3.29714	5.50539	FALSE		0.299152	31.1172	FALSE		1.61696	7.18376	TRUE		1.3059	0.100594	TRUE
		1.14362	131.942	FALSE		1.88947	72.0814	TRUE		3.9795	3.47524	FALSE		0.183814	33.6558	FALSE		2.64167	3.01619	TRUE		1.61412	0.0609603	TRUE
		1.40738	69.3738	FALSE		2.41253	16.3388	TRUE		1.48651	6.4596	FALSE		0.168919	38.3449	FALSE		0.964018	4.92465	TRUE		2.99022	0.0474936	TRUE
		2.46498	154.11	FALSE		2.20731	36.3263	TRUE		4.18558	3.53224	FALSE		0.209525	35.4469	FALSE		2.69773	4.05368	TRUE		0.851556	0.212309	FALSE
		3.16563	166.902	FALSE		2.30901	15.0019	TRUE		6.05509	5.13549	FALSE		0.353486	34.7467	FALSE		3.10275	5.49104	TRUE		1.90664	0.346083	FALSE
		0.639079	154.461	FALSE		1.62162	12.4322	TRUE		6.31734	3.19256	FALSE		0.542072	32.6996	FALSE		3.07249	2.89596	TRUE		1.89807	0.247658	FALSE
		2.32624	150.231	FALSE		1.48978	27.7361	TRUE		2.54749	5.29554	FALSE		0.330553	30.8866	FALSE		2.18169	5.35933	TRUE		1.44316	0.323087	FALSE
		1.32867	134.147	FALSE		1.23079	31.8952	TRUE		1.91606	6.18802	FALSE		0.372819	30.2667	FALSE		2.54307	7.68297	TRUE		1.18586	0.298634	FALSE
		1.20875	72.966	FALSE		1.34544	13.271	TRUE		4.38802	3.46726	FALSE		1.15128	34.8198	FALSE		4.0394	7.69121	TRUE		1.57843	0.2677	FALSE
		0.951258	155.411	FALSE		1.56183	11.2155	TRUE		3.09216	4.11105	FALSE		0.956216	42.414	FALSE		2.18915	7.88652	TRUE		1.71991	0.452842	FALSE
		1.44125	141.387	FALSE		1.25347	26.4428	TRUE		4.32394	5.49084	FALSE		1.27036	39.4334	FALSE		1.4235	7.58802	TRUE		0.773152	0.154941	FALSE
		2.30496	125.69	FALSE		0.645204	62.4472	TRUE		4.48233	4.16524	FALSE		1.07695	42.7443	FALSE		2.08214	6.69396	TRUE		1.91591	0.423928	FALSE
		0.851683	82.2617	FALSE		1.72466	7.62917	TRUE		6.54353	3.72002	FALSE		1.18481	38.6872	FALSE		1.98988	3.42894	TRUE		1.98285	0.45074	FALSE
		0.561674	173.242	FALSE		0.950864	13.1683	TRUE		7.09467	3.79394	FALSE		1.0668	41.6431	FALSE		4.36369	5.97417	TRUE		1.20067	0.244388	FALSE
		2.02957	134.579	FALSE		1.2276	22.4911	TRUE		5.30747	3.84715	FALSE		0.829366	40.0566	FALSE		0.839386	6.10506	TRUE		1.72987	0.32945	FALSE
		2.17716	137.508	FALSE		1.52754	11.5959	TRUE		2.17868	5.83485	FALSE		1.1536	47.2822	FALSE		4.63576	4.31066	TRUE		1.09704	0.299108	FALSE
		1.13853	121.327	FALSE		1.31599	19.7282	TRUE		4.07563	5.47209	FALSE		0.961253	44.4898	FALSE		2.01107	2.58534	TRUE		1.84166	0.441545	FALSE
		0.721033	143.545	FALSE		3.00515	4.89049	TRUE		7.44408	5.0705	FALSE		0.314125	46.4778	FALSE		3.00119	4.47927	TRUE		1.76107	0.394942	FALSE
		2.39214	137.76	FALSE		1.81002	9.31572	TRUE		2.6523	5.61656	FALSE		0.382562	43.2518	FALSE		3.22694	6.71303	TRUE		1.64642	0.295335	FALSE
		1.3804	132.145	FALSE		2.57637	24.1598	FALSE		1.89101	6.66697	FALSE		0.133897	40.9987	TRUE		2.15042	5.04274	TRUE		1.53739	0.372173	FALSE
		2.23006	133.311	FALSE		0.342935	55.6945	FALSE		4.66924	4.94872	FALSE		0.416227	37.3184	FALSE		3.93386	7.21142	TRUE		1.64428	0.340707	FALSE
		0.432203	78.5341	FALSE		2.05228	49.9115	FALSE		4.65843	3.87478	FALSE		0.0630476	39.4642	FALSE		3.46374	3.96715	TRUE		0.930539	0.254869	FALSE
		0.693216	90.3399	FALSE		1.64508	44.9509	FALSE		4.99092	4.85493	FALSE		0.216875	47.9899	FALSE		4.21242	2.47827	TRUE		1.06557	0.306909	FALSE
		1.97769	157.083	FALSE		1.81515	31.9601	FALSE		12.4015	4.34793	FALSE		0.207057	47.6935	FALSE		1.19433	4.83403	TRUE		1.73926	0.403909	FALSE
		2.79517	144.003	FALSE		1.67369	28.9654	FALSE		6.20804	3.36683	FALSE		0.273074	44.755	FALSE		2.73776	4.30333	TRUE		0.902114	0.28583	FALSE
		1.19314	74.6887	FALSE		2.6855	39.0649	FALSE		9.68277	3.06643	FALSE		0.389958	55.434	FALSE		3.56914	6.73483	TRUE		0.976683	0.0421126	TRUE
		2.70506	143.528	FALSE		1.80242	36.2004	FALSE		2.74205	5.98561	FALSE		0.348097	51.5377	FALSE		3.83903	6.72807	TRUE		1.43236	0.0605413	TRUE
		1.27225	147.778	FALSE		1.75802	47.3892	FALSE		8.309	4.12575	FALSE		0.258462	47.4475	FALSE		1.96075	5.62887	TRUE		1.76989	0.0445829	TRUE
		0.492661	164.4	FALSE		2.28497	45.9934	FALSE		5.98332	3.4709	FALSE		0.131153	45.7303	FALSE		1.49688	8.20002	TRUE		1.85182	0.128554	TRUE
		2.2409	118.09	FALSE		1.86439	39.592	FALSE		3.6993	3.94973	FALSE		0.203165	42.2518	FALSE		3.08012	4.76865	TRUE		1.48267	0.0662806	TRUE
		2.00514	114.709	FALSE		0.544437	46.5617	FALSE		6.15449	4.19883	FALSE		0.0339798	52.5408	FALSE		3.29779	6.91097	TRUE		2.1422	0.201037	TRUE
		2.39213	183.071	FALSE		2.01145	45.0241	FALSE		6.28119	5.26571	FALSE		0.101197	50.5432	FALSE		5.59439	3.16242	TRUE		1.39536	0.123735	TRUE
		0.435044	94.0031	FALSE		0.720193	63.1907	FALSE		4.17779	4.46141	FALSE		0.163862	35.9886	FALSE		1.97735	5.16989	TRUE		0.985742	0.0691187	TRUE
		0.976174	144.616	FALSE		1.36792	46.6641	FALSE		2.81423	5.94428	FALSE		0.717171	42.9153	FALSE		4.5465	1.6794	TRUE		2.04894	0.0495359	TRUE
		1.10804	125.182	FALSE		3.46037	17.8694	FALSE		3.93646	4.01649	FALSE		0.521312	41.9913	FALSE		3.54973	5.94214	TRUE		0.942106	0.0371674	TRUE
		2.15945	149.672	FALSE		0.834171	51.6091	FALSE		3.28801	5.54265	FALSE		0.661872	36.3461	FALSE		4.56604	4.17514	TRUE		2.31966	0.163134	TRUE
		1.10462	138.856	FALSE		1.63223	34.0292	FALSE		5.23484	3.31982	FALSE		0.622746	37.1013	FALSE		2.09805	6.49808	TRUE		1.10046	0.0300274	TRUE
		1.21608	142.532	FALSE		1.7368	57.6828	FALSE		8.84179	4.58679	FALSE		0.465004	38.7997	FALSE		2.46582	4.79341	TRUE		1.31726	0.0779747	TRUE
		0.419604	154.651	FALSE		1.69955	51.0814	FALSE		12.1795	3.04567	FALSE		0.272704	40.9738	FALSE		5.08231	4.50843	TRUE		0.951553	0.292819	FALSE
		0.51946	189.103	FALSE		2.24757	31.5446	FALSE		7.60755	3.37222	FALSE		0.692286	39.6325	FALSE		1.31298	7.09741	TRUE		1.39267	0.273041	FALSE
		0.601399	141.821	FALSE		0.578092	37.7807	FALSE		7.00613	3.26516	FALSE		1.02975	38.0029	FALSE		1.27328	6.35229	TRUE		1.7304	0.313256	FALSE
		1.63613	134.354	FALSE		1.95134	33.3363	FALSE		2.58111	4.97198	FALSE		1.47719	30.7089	FALSE		1.81561	4.76212	TRUE		1.00666	0.277291	FALSE
		2.39735	145.276	FALSE		2.42579	30.9576	FALSE		2.64143	3.67451	FALSE		1.58983	29.5287	FALSE		1.408	6.83743	TRUE		0.834279	0.520044	FALSE
		3.40168	150.834	FALSE		1.31833	20.8827	FALSE		4.50895	3.92424	FALSE		1.53813	29.0253	FALSE		2.91971	3.09581	TRUE		1.0944	0.281364	FALSE
		1.66266	156.001	FALSE		4.56554	163.161	FALSE		4.41525	3.60716	FALSE		1.5528	28.0583	FALSE		3.31755	2.93521	TRUE		0.952072	0.285432	FALSE
		1.13524	168.175	FALSE		1.23048	43.8464	FALSE		3.5979	5.39409	FALSE		1.58867	38.6081	FALSE		1.7866	5.49809	TRUE		1.73554	0.465943	FALSE
		1.18207	139.124	FALSE		2.47128	57.0357	FALSE		2.39236	5.97263	FALSE		1.71025	33.825	FALSE		1.24325	5.4765	TRUE		1.0503	0.299991	FALSE
		1.33325	144.544	FALSE		2.1163	63.6125	FALSE		2.95982	7.45078	FALSE		1.49631	34.8384	FALSE		4.25028	6.76673	TRUE		1.9619	0.273191	FALSE
		1.16126	76.6189	FALSE		1.02524	27.8006	FALSE		2.88287	4.00532	FALSE		1.772	33.543	FALSE		2.37868	8.05237	TRUE		1.01189	0.271925	FALSE
		1.36348	147.041	FALSE		1.42008	42.4221	FALSE		4.07719	4.40078	FALSE		1.33524	29.6409	FALSE		1.81942	7.37694	TRUE		1.12094	0.3152	FALSE
		1.59277	133.636	FALSE		1.02629	24.5162	FALSE		4.35736	5.65534	FALSE		1.26942	30.095	FALSE		2.16922	6.39911	TRUE		1.16703	0.0758067	TRUE
		3.2654	131.986	FALSE		1.47386	75.8447	FALSE		1.76633	6.27075	FALSE		1.14632	29.8837	FALSE		3.14254	6.30064	TRUE		1.32784	0.0355611	TRUE
		1.39465	88.29	FALSE		1.82138	65.7795	FALSE		4.4556	3.41554	FALSE		0.457562	26.6575	FALSE		2.45909	4.34351	TRUE		1.24478	0.111958	TRUE
		2.70626	127	FALSE		0.776422	49.1818	FALSE		2.64209	5.73245	FALSE		0.333703	34.5218	FALSE		3.03026	5.01081	TRUE		1.22808	0.0309931	TRUE
		1.09951	114.138	FALSE		2.12995	33.29	FALSE		1.30574	6.2081	FALSE		0.854774	35.0646	FALSE		4.25344	6.44227	TRUE		1.79291	0.15613	TRUE
		0.835861	113.219	FALSE		2.96106	35.1895	FALSE		5.36106	5.35207	FALSE		0.576059	31.6852	FALSE		2.2535	6.29355	TRUE		1.10269	0.0616138	TRUE
		3.24477	137.738	FALSE		0.883558	61.3038	FALSE		3.08266	5.22384	FALSE		0.79349	30.3496	FALSE		2.17633	5.11753	TRUE		1.79235	0.11536	TRUE
		1.52336	139.008	FALSE		0.69517	43.85	FALSE		4.93929	3.64761	FALSE		0.246676	28.5583	FALSE		1.49026	7.92038	TRUE		1.02232	0.0482894	TRUE
		1.28521	120.469	FALSE		0.315105	47.6826	FALSE		3.47992	4.06615	FALSE		0.201048	26.8286	FALSE		1.7105	7.2238	TRUE		1.05332	0.126674	TRUE
		1.13057	136.347	FALSE		3.26225	41.7499	FALSE		3.47092	4.09885	FALSE		0.203115	33.01	FALSE		1.125	7.34606	TRUE		2.31646	0.247857	TRUE
		2.59136	96.1692	FALSE		0.896955	57.0574	FALSE		1.90715	5.89264	FALSE		0.195403	28.9409	FALSE		1.46757	5.55	TRUE		2.06508	0.353147	TRUE
		0.919695	114.74	FALSE		2.44126	19.3256	FALSE		5.2148	4.51447	FALSE		0.3139	21.9491	FALSE		5.82797	2.21215	TRUE		1.08439	0.0450762	TRUE
		2.0908	101.181	FALSE		2.36013	46.7653	FALSE		2.70796	5.86125	FALSE		0.287223	26.4704	FALSE		4.22514	5.77822	TRUE		1.7248	0.0871511	TRUE
		2.03093	134.259	FALSE		2.32911	36.7363	FALSE		2.21282	5.58797	FALSE		0.351976	24.6186	FALSE		5.4262	2.808	TRUE		2.36483	0.14942	TRUE
		0.937683	162.358	FALSE		0.562573	62.8289	FALSE		3.99785	3.96277	FALSE		0.570834	25.061	FALSE		2.24624	1.16553	FALSE		1.86112	0.0472597	TRUE
		2.24793	175.26	FALSE		1.58688	36.9897	FALSE		3.10104	6.7579	FALSE		0.553827	21.3937	FALSE		1.9703	0.7194	FALSE		1.00409	0.0575554	TRUE
		1.56362	135.806	FALSE		0.494322	36.272	FALSE		3.76558	5.98211	FALSE		0.741701	22.0345	FALSE		2.61689	1.36044	FALSE		1.62073	0.146911	TRUE
		1.30218	76.0528	FALSE		1.78565	124.11	FALSE		3.87343	5.85262	FALSE		1.10883	24.9201	FALSE		5.0619	0.597291	FALSE		2.75619	0.160724	TRUE
		1.301	159.924	FALSE		2.91302	31.6506	FALSE		2.8302	5.47746	FALSE		0.652086	26.7807	FALSE		2.77444	1.71679	FALSE		1.78451	0.118893	TRUE
		2.16956	113.192	FALSE		2.79253	31.5915	FALSE		2.17401	5.52835	FALSE		1.50262	24.4272	FALSE		2.52599	0.87446	FALSE		2.32756	0.177592	TRUE
		2.0147	88.9789	FALSE		1.26505	47.1909	FALSE		4.81769	4.45427	FALSE		0.927698	23.8846	FALSE		1.31943	1.17174	FALSE		1.81241	0.324178	FALSE
		2.7052	98.5073	FALSE		0.802296	50.602	FALSE		1.46295	6.65435	FALSE		1.29329	23.5348	FALSE		1.86889	1.14483	FALSE		1.8707	0.355069	FALSE
		2.3895	135.345	FALSE		8.15763	55.4403	FALSE		2.22598	5.82514	FALSE		1.49948	20.9009	TRUE		1.89939	7.17303	FALSE		1.07796	0.3158	FALSE
		2.27512	88.8734	FALSE		2.11868	46.0487	FALSE		7.93639	4.72775	FALSE		1.08475	22.1308	TRUE		5.35235	0.808299	FALSE		1.22445	0.290024	FALSE
		2.29549	121.705	FALSE		0.205615	43.5568	FALSE		7.22889	3.82755	FALSE		2.16235	26.5643	TRUE		3.2776	0.607631	FALSE		1.69086	0.455221	FALSE
		3.15932	140.638	FALSE		2.89547	25.2818	FALSE		3.05521	4.55121	FALSE		1.26622	24.027	TRUE		1.3029	2.86443	FALSE		1.3393	0.350972	FALSE
		2.12861	129.059	FALSE		0.467458	65.7178	FALSE		4.16462	5.64134	FALSE		2.00197	25.0596	FALSE		1.27084	1.56273	FALSE		1.95331	0.461459	FALSE
		2.0244	120.666	FALSE		2.97878	33.4543	FALSE		2.72978	5.66183	FALSE		2.96024	16.9179	FALSE		1.3711	1.37086	FALSE		0.688988	0.193899	FALSE
		2.48728	144.314	FALSE		0.766049	47.5029	FALSE		8.03658	3.30481	FALSE		1.6491	22.407	FALSE		2.07498	1.54577	FALSE		1.00175	0.282456	FALSE
		0.661279	115.05	FALSE		2.38578	49.2674	FALSE		9.11141	4.51174	FALSE		2.91939	16.9375	FALSE		1.54577	1.34923	FALSE		0.930269	0.25096	FALSE
		2.89299	124.497	FALSE		1.47761	46.6916	FALSE		6.47146	4.64879	FALSE		1.54742	22.3577	FALSE		2.45848	3.03946	FALSE		1.10023	0.297715	FALSE
		0.695302	166.359	FALSE		2.07231	39.9728	FALSE		8.95459	5.02375	FALSE		2.59621	24.6658	FALSE		2.01664	0.544245	FALSE		1.80767	0.341328	FALSE
		2.36431	122.938	FALSE		1.19746	58.441	FALSE		2.46587	5.92356	FALSE		2.09609	26.246	FALSE		2.72089	0.70111	FALSE		1.91812	0.460526	FALSE
		1.33256	78.2547	FALSE		0.719419	48.8198	FALSE		7.17304	4.5911	FALSE		3.05619	18.3595	FALSE		2.30681	1.54265	FALSE		1.73658	0.278602	FALSE
		0.902578	152.786	FALSE		0.728806	66.0067	FALSE		5.17294	5.7308	FALSE		3.21391	18.1294	FALSE		1.94736	1.05677	FALSE		1.01631	0.284755	FALSE
		0.904408	154.55	FALSE		0.880667	44.2952	FALSE		9.55802	4.76288	FALSE		2.64968	15.2835	FALSE		0.549845	1.59373	FALSE		1.26718	0.237277	FALSE
		1.17892	146.27	FALSE		1.59637	48.0519	FALSE		11.9202	4.16502	FALSE		2.77268	15.0346	FALSE		0.821909	7.21267	FALSE		1.35362	0.334562	FALSE
		0.873434	71.0566	FALSE		3.95078	104.294	FALSE		11.1183	5.14431	FALSE		2.46333	14.3266	FALSE		2.4092	0.736557	FALSE		1.20554	0.196322	FALSE
		0.941995	95.1151	FALSE		1.32061	60.3916	FALSE		4.75501	3.2078	FALSE		2.07254	13.463	FALSE		2.53154	3.07068	FALSE		1.99954	0.133671	TRUE
		1.3351	149.043	FALSE		1.83769	51.2121	FALSE		5.41381	5.20059	FALSE		2.71156	17.1568	FALSE		3.34114	0.549466	FALSE		1.80836	0.0562962	TRUE
		1.19511	121.848	FALSE		0.901813	26.3975	FALSE		9.99644	4.34195	FALSE		1.62367	16.5093	FALSE		2.37504	1.12647	FALSE		1.81033	0.238866	TRUE
		1.0785	64.5108	FALSE		0.816872	64.9323	FALSE		14.8981	4.10667	FALSE		2.26608	15.719	FALSE		1.43687	2.92329	FALSE		1.37207	0.0208644	TRUE
		2.12128	140.297	FALSE		2.08003	35.2644	FALSE		5.27106	3.7136	FALSE		1.51846	15.7706	FALSE		1.7688	3.06792	FALSE		0.891481	0.281886	FALSE
		2.04891	144.984	FALSE		0.683684	48.1727	FALSE		6.36898	3.739	FALSE		3.01844	16.7215	FALSE		2.93945	1.25805	FALSE		0.71738	0.651137	FALSE
		2.44179	125.28	FALSE		1.06606	58.1677	FALSE		4.57357	5.71886	FALSE		2.84838	15.7643	FALSE		4.82078	9.1584	FALSE		0.636167	0.664026	FALSE
		1.23501	134.995	FALSE		2.30948	28.4655	FALSE		1.23518	6.15879	FALSE		1.51515	14.6933	FALSE		0.996193	6.60081	FALSE		1.93859	0.355189	FALSE
		1.49945	143.873	FALSE		-0.0902464	-3.20199	FALSE		3.38811	5.59349	FALSE		1.18395	13.3929	FALSE		2.65053	1.30846	FALSE		0.680291	0.493213	FALSE
		0.960915	138.892	FALSE		3.83818	21.948	FALSE		2.20849	5.99809	FALSE		2.00517	18.1147	FALSE		1.66587	6.56785	FALSE		0.538595	0.440579	FALSE
		1.23772	91.2586	FALSE		3.02735	36.3274	FALSE		5.76984	4.83913	FALSE		1.36361	16.5972	FALSE		1.25565	2.54013	FALSE		0.341145	0.474612	FALSE
		2.03079	136.848	FALSE		2.00901	44.4204	FALSE		3.71537	3.91834	FALSE		1.42687	15.9312	FALSE		2.83916	1.14136	FALSE		0.0637893	0.633315	FALSE
		2.2015	132.975	FALSE		1.98108	41.5351	FALSE		3.79338	5.63466	FALSE		1.38814	15.4137	FALSE		3.48344	1.0312	FALSE		1.05577	0.408114	FALSE
		2.28405	123.659	FALSE		1.3691	42.46	FALSE		4.30988	3.81775	FALSE		1.63101	14.9649	FALSE		5.59442	0.367806	FALSE		0.746041	0.19293	FALSE
		1.54973	75.3464	FALSE		0.222274	49.1304	FALSE		3.07804	4.06107	FALSE		0.90248	15.2745	FALSE		2.90104	2.95712	FALSE		0.559167	0.62491	FALSE
		0.487777	89.667	FALSE		2.3881	52.2311	FALSE		3.35904	4.34541	FALSE		1.054	14.2996	FALSE		1.98739	2.81081	FALSE		1.85715	0.382756	FALSE
		2.47999	155.003	FALSE		2.60812	39.1957	FALSE		4.40012	3.34663	FALSE		1.94809	17.6421	FALSE		4.93299	0.758162	FALSE		1.48585	0.326684	FALSE
		2.11407	135.737	FALSE		2.08018	42.2027	FALSE		6.08657	3.37699	FALSE		1.24364	17.9669	FALSE		1.45711	3.54096	FALSE		0.407237	0.367366	FALSE
		1.15335	135.485	FALSE		1.51301	40.2615	FALSE		2.2209	4.91572	FALSE		1.04334	15.8056	FALSE		1.51363	1.33197	FALSE		1.69097	0.0246744	TRUE
		1.91708	136.389	FALSE		2.93655	32.677	FALSE		2.42303	3.66642	FALSE		0.800932	15.8654	FALSE		3.49193	1.69484	FALSE		2.09103	0.0846256	TRUE
		1.33158	107.831	FALSE		3.59549	16.7047	FALSE		5.16751	5.85387	FALSE		0.435577	14.058	FALSE		4.34515	0.722652	FALSE		1.87017	0.141494	TRUE
		2.08636	142.954	FALSE		1.32002	42.0042	FALSE		3.47048	3.72889	FALSE		0.198678	13.7278	FALSE		1.33771	4.74382	FALSE		2.08943	0.0690267	TRUE
		0.821795	162.282	FALSE		1.31183	49.5948	FALSE		2.9987	3.48017	FALSE		0.547631	13.3542	FALSE		1.7267	3.31514	FALSE		2.34987	0.306531	TRUE
		0.94209	150.123	FALSE		3.3801	20.9692	FALSE		5.94237	4.53475	FALSE		0.203773	17.3357	FALSE		2.49289	1.18996	FALSE		1.20077	0.0479259	TRUE
		1.30813	89.5032	FALSE		0.81043	59.4972	FALSE		4.56052	5.48602	FALSE		0.0595901	16.4729	FALSE		4.85176	0.723875	FALSE		2.39051	0.20979	TRUE
		1.02291	146.597	FALSE		2.82977	28.9201	FALSE		6.86516	5.4166	FALSE		0.202275	7.49583	FALSE		0.835239	5.17222	FALSE		1.75154	0.0790514	TRUE
		1.24775	135.967	FALSE		2.90075	29.7146	FALSE		3.7336	3.73183	FALSE		0.452348	8.27566	FALSE		1.4375	2.5199	FALSE		1.27172	0.0920253	TRUE
		1.35913	153.321	FALSE		1.77381	47.422	FALSE		7.16336	4.77059	FALSE		0.511063	8.26045	FALSE		1.9224	0.948685	FALSE		1.8824	0.158131	TRUE
		1.40869	125.795	FALSE		2.19269	35.1378	FALSE		6.74116	6.01913	FALSE		0.459647	7.97043	FALSE		1.60622	1.15833	FALSE		2.66559	0.163298	TRUE
		1.11324	133.101	FALSE		0.492516	45.3984	FALSE		7.60473	4.92839	FALSE		0.931478	8.19147	FALSE		4.97802	0.609385	FALSE		1.47658	0.111206	TRUE
		1.16123	80.887	FALSE		0.538356	39.3784	FALSE		3.12251	3.90632	FALSE		0.735655	7.73936	FALSE		2.86876	0.659739	FALSE		1.80159	0.0931907	TRUE
		2.30322	128.732	FALSE		1.68888	56.5668	FALSE		7.78435	4.03024	FALSE		1.30394	9.18372	FALSE		5.84707	0.435924	FALSE		2.21826	0.15181	TRUE
		1.25877	134.601	FALSE		0.294024	47.8176	FALSE		5.8342	4.41239	FALSE		0.36351	9.11005	FALSE		3.0274	0.592845	FALSE		0.969716	0.0599071	TRUE
		2.23077	128.938	FALSE		0.918267	49.1911	FALSE		4.55924	5.63833	FALSE		1.28704	7.6639	FALSE		4.60652	0.507733	FALSE		0.943292	0.0490196	TRUE
		2.16152	123.488	FALSE		0.600842	44.7289	FALSE		8.31677	4.60852	FALSE		0.718821	9.32831	FALSE		0.650757	1.23043	FALSE		0.977253	0.303981	FALSE
		1.00497	97.83	FALSE		1.59927	49.4372	FALSE		9.53658	3.70743	FALSE		1.23895	8.1165	FALSE		1.76112	2.48004	FALSE		1.58528	0.49836	FALSE
		1.70159	101.074	FALSE		1.60301	63.4561	FALSE		8.7044	4.76761	FALSE		0.681241	7.5304	FALSE		0.904103	0.958547	FALSE		0.944257	0.301025	FALSE
		2.22556	140.217	FALSE		2.63621	38.8122	FALSE		2.17393	6.70659	FALSE		0.941495	6.89079	FALSE		1.77376	2.86785	FALSE		1.71228	0.422073	FALSE
		0.713371	105.024	FALSE		2.04401	56.9864	FALSE		9.35433	3.15155	FALSE		1.3405	7.04604	FALSE		4.11403	2.89216	FALSE		1.54892	0.365788	FALSE
		0.910129	128.391	FALSE		0.32594	56.2709	FALSE		8.47644	4.30798	FALSE		2.47546	8.58097	FALSE		1.39228	1.27679	FALSE		1.70069	0.360952	FALSE
		0.955077	176.22	FALSE		0.569059	64.2022	FALSE		4.58395	4.90129	FALSE		2.50545	8.9821	FALSE		2.67593	2.23849	FALSE		1.96947	0.489427	FALSE
		3.15011	141.088	FALSE		2.75919	37.9061	FALSE		4.9442	5.46035	FALSE		2.23586	8.59329	FALSE		3.52823	1.77907	FALSE		1.12754	0.375127	FALSE
		1.27679	132.216	FALSE		0.954733	23.0271	FALSE		10.7681	2.93406	FALSE		3.09821	8.76745	FALSE		1.06485	3.21678	FALSE		1.88342	0.409998	FALSE
		1.21222	79.0998	FALSE		0.799117	60.6365	FALSE		4.74006	5.47301	FALSE		1.71892	7.92947	FALSE		3.20716	2.29364	FALSE		1.25288	0.28616	FALSE
		1.50739	132.99	FALSE		0.396104	55.1048	FALSE		9.51242	4.45008	FALSE		2.94003	7.32899	FALSE		4.54144	0.491999	FALSE		1.62997	0.286246	FALSE
		0.893173	160.036	FALSE		1.06875	59.197	FALSE		5.28315	4.95787	FALSE		3.3088	7.60905	FALSE		2.60058	0.298459	FALSE		0.569622	0.601981	FALSE
		3.10807	137.226	FALSE		1.57983	42.6725	FALSE		7.06823	4.85043	FALSE		2.48299	7.36762	FALSE		3.1138	3.70581	FALSE		1.48864	0.294619	FALSE
		2.27858	136.937	FALSE		0.934642	57.9367	FALSE		8.0131	4.47603	FALSE		3.21919	8.69465	FALSE		5.24549	1.9259	FALSE		0.890691	0.303633	FALSE
		2.50644	122.021	FALSE		1.97421	42.3943	FALSE		5.86567	6.04858	FALSE		3.3376	9.00412	FALSE		2.6885	2.48073	FALSE		1.85335	0.478425	FALSE
		0.980134	133.469	FALSE		1.65218	44.654	FALSE		4.91129	5.66	FALSE		3.74365	9.19892	FALSE		2.06471	2.79084	FALSE		0.618757	0.155464	FALSE
		1.43156	66.2726	FALSE		2.33912	38.1881	FALSE		7.17453	4.19537	FALSE		3.04458	8.77399	FALSE		2.25829	7.72148	FALSE		1.53914	0.282923	FALSE
		1.64312	143.647	FALSE		1.89794	29.7893	FALSE		8.9548	3.57658	FALSE		3.64103	8.21388	FALSE		0.355167	5.69077	FALSE		1.80727	0.451459	FALSE
		2.83532	143.589	FALSE		1.20382	35.747	FALSE		8.26379	4.46807	FALSE		3.62118	7.59617	FALSE		1.11467	6.27847	FALSE		1.093	0.058837	TRUE
		1.28327	76.9985	FALSE		1.4233	41.9803	FALSE		12.5732	4.11787	FALSE		3.02891	6.74477	FALSE		3.4266	2.62142	FALSE		2.23619	0.134693	TRUE
		1.15918	140.374	FALSE		2.4535	43.0781	FALSE		8.95612	4.74028	FALSE		3.3436	7.82016	FALSE		1.67483	1.29995	FALSE		1.04467	0.0635978	TRUE
		1.14929	82.1765	FALSE		0.379792	47.6111	FALSE		2.20191	6.88962	FALSE		3.70163	8.31795	FALSE		3.39149	0.536619	FALSE		1.59919	0.11874	TRUE
		1.04344	156.79	FALSE		0.541363	58.7197	FALSE		8.80842	4.38845	FALSE		3.32318	8.79274	TRUE		4.97815	0.751309	FALSE		2.0233	0.142327	TRUE
		0.68892	118.987	FALSE		1.70751	54.2066	FALSE		3.00416	5.91783	FALSE		4.98763	1.01947	FALSE		2.3404	1.46324	FALSE		2.28265	0.153899	TRUE
		1.64853	115.618	FALSE		1.04195	42.8667	FALSE		9.31592	6.61399	FALSE		3.97647	8.07213	FALSE		4.79243	1.85774	FALSE		1.69488	0.184846	TRUE
		2.26813	130.617	FALSE		0.735173	65.3518	FALSE		9.58126	3.8246	FALSE		5.20553	1.39877	FALSE		3.02626	1.13468	FALSE		0.982369	0.0727246	TRUE
		1.03362	158.046	FALSE		1.91229	41.9714	FALSE		7.41177	4.54093	FALSE		5.36144	0.717505	FALSE		1.85761	3.03377	FALSE		2.52691	0.189294	TRUE
		1.48732	76.3073	FALSE		0.758574	56.6442	FALSE		12.7438	4.71726	FALSE		4.9955	0.643488	FALSE		1.08199	6.58371	FALSE		2.44505	0.228388	TRUE
		2.34196	114.35	FALSE		0.498262	17.2258	FALSE		2.18165	3.7648	FALSE		4.75387	0.529897	FALSE		1.0486	6.2791	FALSE		1.69889	0.169247	TRUE
		1.06364	150.244	FALSE		1.77287	47.9661	FALSE		1.48827	5.58448	FALSE		5.63863	0.634954	FALSE		1.50143	5.44652	FALSE		0.207147	0.354001	FALSE
		1.18826	79.2855	FALSE		7.42536	45.9333	FALSE		3.62072	3.79459	FALSE		5.34007	0.234105	FALSE		7.11463	0.563796	FALSE		1.66421	0.398403	FALSE
		0.987668	148.007	FALSE		0.288853	56.3801	FALSE		3.14833	5.6643	FALSE		4.91846	0.239529	FALSE		4.07791	5.25241	FALSE		0.688023	0.202822	FALSE
		0.697247	114.403	FALSE		1.25245	45.9299	FALSE		4.74504	4.50298	FALSE		5.3431	0.230284	FALSE		1.85648	3.35228	FALSE		1.43925	0.296749	FALSE
		3.2043	147.969	FALSE		0.714273	74.9713	FALSE		4.27645	4.39587	FALSE		5.37742	0.233654	FALSE		2.68137	6.13179	FALSE		1.09779	0.313516	FALSE
		2.19809	141.559	FALSE		1.0771	55.9241	FALSE		2.18738	5.61273	FALSE		4.73784	0.149844	FALSE		4.21519	4.3052	FALSE		1.78542	0.417302	FALSE
		1.298	148.681	FALSE		1.80417	30.9153	FALSE		4.4868	4.49404	FALSE		4.82373	0.176322	FALSE		3.00299	7.49932	FALSE		1.0553	0.301613	FALSE
		1.2281	137.347	FALSE		0.518118	50.1636	FALSE		4.47311	4.59787	FALSE		4.96873	0.0900105	FALSE		3.38223	0.582519	FALSE		1.87345	0.438557	FALSE
		0.85871	155.469	FALSE		0.631133	22.186	FALSE		1.45354	5.93191	FALSE		4.02602	0.741461	FALSE		1.81027	5.05344	FALSE		1.55457	0.292898	FALSE
		0.835224	157.922	FALSE		2.78422	40.8402	FALSE		3.67751	3.87507	FALSE		4.87053	0.447297	FALSE		1.56725	5.76203	FALSE		1.6579	0.289653	FALSE
		0.93366	138.143	FALSE		2.24094	28.4771	FALSE		2.74938	3.77879	FALSE		3.60198	0.787788	FALSE		1.35187	7.81891	FALSE		1.97977	0.481083	FALSE
		1.83085	106.238	FALSE		0.650639	46.5425	FALSE		1.13876	6.32722	FALSE		3.72482	0.931505	FALSE		1.13156	3.60745	FALSE		0.751765	0.201122	FALSE
		2.16119	88.6072	FALSE		0.631386	48.2333	FALSE		2.41101	3.36898	FALSE		3.82756	0.955433	FALSE		2.01138	1.10385	FALSE		1.19453	0.318607	FALSE
		2.10503	141.19	FALSE		2.92551	32.5852	FALSE		3.01518	5.13258	FALSE		3.75685	0.66701	TRUE		1.56665	1.445	FALSE		1.25676	0.33644	FALSE
		1.13784	78.5014	FALSE		1.56713	43.5461	FALSE		4.04636	4.36624	FALSE		2.7065	0.720316	FALSE		3.37136	2.32855	FALSE		1.49745	0.339906	FALSE
		1.32725	126.667	FALSE		0.717211	62.5925	FALSE		1.7125	5.76357	FALSE		3.13651	0.511176	FALSE		5.10968	0.436711	FALSE		1.28087	0.327375	FALSE
		2.32888	142.336	FALSE		1.67613	47.3546	FALSE		1.75711	4.09686	FALSE		2.99433	0.79631	FALSE		5.06771	0.43391	FALSE		0.8858	0.671738	FALSE
		1.27277	74.8129	FALSE		0.656709	45.8253	FALSE		4.36003	3.85238	FALSE		3.16746	0.123504	FALSE		4.7164	0.49737	FALSE		1.15183	0.402114	FALSE
		2.36618	115.264	FALSE		1.41877	29.6093	FALSE		3.43131	3.57406	FALSE		2.93047	0.155955	FALSE		1.45771	1.23252	FALSE		1.79997	0.372904	FALSE
		2.2179	139.782	FALSE		0.673569	42.4771	FALSE		4.83136	4.36968	FALSE		2.41628	1.10956	FALSE		3.51284	0.968021	FALSE		1.79568	0.35203	FALSE
		2.05687	144.673	FALSE		1.4975	40.5759	FALSE		3.26108	3.61285	FALSE		1.86943	0.451333	FALSE		4.72655	1.74865	FALSE		0.905081	0.605938	FALSE
		1.73831	104.805	FALSE		1.06368	43.9454	FALSE		5.08191	5.44708	FALSE		2.54656	0.542691	FALSE		2.75773	3.81816	FALSE		0.949222	0.585789	FALSE
		0.992644	107.282	FALSE		0.617789	64.3023	FALSE		1.57357	4.01242	FALSE		2.27808	1.05436	FALSE		1.90181	5.31935	FALSE		1.82076	0.127245	TRUE
		0.958911	115.375	FALSE		0.294574	43.8881	FALSE		5.48191	5.44906	FALSE		1.8588	0.549545	FALSE		5.62884	3.23783	FALSE		1.73303	0.103454	TRUE
		0.969756	77.4508	FALSE		3.01332	43.5723	FALSE		5.86554	5.99511	FALSE		3.25524	0.516846	FALSE		2.89649	3.2872	FALSE		0.5721	0.314374	FALSE
		2.21001	143.012	FALSE		0.671118	49.0273	FALSE		6.98288	4.66519	FALSE		2.0379	0.913406	FALSE		1.50628	1.52529	FALSE		1.84524	0.414862	FALSE
		2.1883	126.075	FALSE		0.54076	50.3632	FALSE		5.88196	3.75133	FALSE		1.80754	0.663036	FALSE		0.550463	8.05347	FALSE		1.01962	0.272153	FALSE
		1.12692	75.818	FALSE		0.579027	62.7172	FALSE		3.42468	5.55548	FALSE		1.95713	0.515961	FALSE		1.25068	1.42153	FALSE		1.34954	0.0483767	TRUE
		2.1753	144.18	FALSE		0.434285	41.2111	FALSE		6.89301	4.66613	FALSE		2.6049	1.29451	FALSE		1.08011	2.78757	FALSE		1.02266	0.0718097	TRUE
		3.22011	151.64	FALSE		0.830777	20.9178	FALSE		8.01789	3.22309	FALSE		1.62509	0.213423	FALSE		1.13148	3.17969	FALSE		1.13964	0.0534477	TRUE
		1.77538	100.215	FALSE		0.540181	20.5239	FALSE		7.09896	4.32198	FALSE		1.65606	0.280454	FALSE		1.1185	4.8972	FALSE		1.74533	0.207793	TRUE
		1.89419	130.594	FALSE		0.716693	26.737	FALSE		1.54389	6.16883	FALSE		1.6339	0.427349	FALSE		1.23094	6.04244	FALSE		1.47858	0.108082	TRUE
		1.65316	117.276	FALSE		1.49058	33.146	FALSE		7.78378	4.09811	FALSE		1.39023	0.397925	FALSE		2.0727	2.24209	FALSE		1.66251	0.0640552	TRUE
		2.0005	122.229	FALSE		1.1944	59.2362	FALSE		8.46376	4.15492	FALSE		1.09749	0.217562	FALSE		2.13922	2.7236	FALSE		1.13632	0.038864	TRUE
		2.19895	121.227	FALSE		2.48952	39.4924	FALSE		6.58974	3.50981	FALSE		0.841362	0.512809	FALSE		1.65826	0.827177	FALSE		1.57819	0.149885	TRUE
		2.48461	114.149	FALSE		2.68096	38.7035	FALSE		8.86227	3.32509	FALSE		0.744014	0.679685	FALSE		2.74195	2.49751	FALSE		1.84031	0.134383	TRUE
		2.39119	106.641	FALSE		2.57019	36.6807	FALSE		4.42577	4.69929	FALSE		0.38886	0.856647	FALSE		1.3011	1.33524	FALSE		2.02337	0.278294	TRUE
		2.84718	138.813	FALSE		2.54907	40.0989	FALSE		5.18246	4.1226	FALSE		0.442283	0.690807	FALSE		1.69662	1.53494	FALSE		1.30904	0.11063	TRUE
		1.87569	140.422	FALSE		3.1613	29.8808	FALSE		4.38812	3.50962	FALSE		0.888816	0.48154	FALSE		1.8369	1.14458	FALSE		1.90202	0.449896	FALSE
		1.2621	71.1931	FALSE		1.33728	45.8733	FALSE		4.20875	3.33702	FALSE		0.141499	0.879493	FALSE		4.34155	0.580333	FALSE		1.86079	0.348866	FALSE
		0.684956	110.943	FALSE		2.70631	16.8338	FALSE		6.46016	4.31924	FALSE		0.075611	4.74495	FALSE		3.82359	2.52873	FALSE		1.44696	0.253622	FALSE
		2.26327	96.3361	FALSE		1.35812	26.5437	FALSE		8.87496	4.47598	FALSE		0.310183	3.42374	FALSE		1.31819	2.84346	FALSE		1.76105	0.321284	FALSE
		2.11686	128.144	FALSE		2.56638	35.0523	FALSE		7.45284	3.14667	FALSE		0.404226	4.09272	FALSE		0.822525	4.16163	FALSE		1.664	0.388877	FALSE
		0.368066	90.9109	FALSE		1.75264	42.1588	FALSE		8.49529	5.7129	FALSE		0.277955	4.13929	FALSE		2.22835	3.62992	FALSE		2.09063	0.291804	FALSE
		3.01814	145.454	FALSE		1.64301	42.6168	FALSE		6.17854	4.10966	FALSE		0.513389	3.96188	FALSE		3.05999	1.6051	FALSE		0.766931	0.684568	FALSE
		3.00563	130.701	FALSE		1.28685	48.3384	FALSE		7.41435	4.7112	FALSE		0.311977	4.18545	FALSE		2.99268	0.528715	FALSE		2.07956	0.267221	FALSE
		1.03931	150.987	FALSE		1.0387	55.7577	FALSE		7.04969	4.61483	FALSE		1.41342	3.97953	FALSE		2.68155	3.37647	FALSE		1.06637	0.306306	FALSE
		1.406	67.7027	FALSE		0.136447	49.3267	FALSE		9.27051	5.4415	FALSE		0.223639	4.36304	FALSE		1.6988	1.09949	FALSE		1.65154	0.42016	FALSE
		2.04407	92.4471	FALSE		0.908525	42.656	FALSE		4.34473	3.29439	FALSE		0.954546	4.2173	FALSE		2.43084	0.691942	FALSE		0.94758	0.299586	FALSE
		1.09106	140.685	FALSE		1.88658	30.4478	FALSE		7.51074	3.5744	FALSE		0.958396	4.04366	FALSE		2.08536	0.951286	FALSE		1.36794	0.280515	FALSE
		1.06178	74.0697	FALSE		0.469822	46.8946	FALSE		4.71452	4.50036	FALSE		1.55092	5.21976	FALSE		2.3246	0.738188	FALSE		1.67162	0.35395	FALSE
		2.10884	128.644	FALSE		0.6096	44.0522	FALSE		6.43658	4.06247	FALSE		1.30893	3.99303	FALSE		1.75554	1.49794	FALSE		1.64181	0.273101	FALSE
		2.06944	114.975	FALSE		0.558277	41.492	FALSE		4.19759	5.32333	FALSE		1.81815	4.76513	FALSE		0.712817	6.90415	FALSE		1.15899	0.289117	FALSE
		3.19457	140.441	FALSE		2.34393	31.099	FALSE		8.81218	2.84532	FALSE		1.93264	3.83014	FALSE		1.84299	1.21471	FALSE		1.72134	0.45877	FALSE
		3.19626	149.896	FALSE		1.30067	42.8731	FALSE		2.75098	5.43676	FALSE		1.32713	3.56814	TRUE		3.76989	7.70694	FALSE		1.87967	0.0680473	FALSE
		3.23501	145.615	FALSE		1.39175	38.731	FALSE		8.50866	3.00478	FALSE		1.41869	4.3715	FALSE		2.59674	0.804069	FALSE		1.53149	0.412627	FALSE
		2.09732	83.0976	FALSE		1.91148	42.5251	FALSE		2.34478	5.66822	FALSE		2.09851	4.6947	FALSE		2.80164	0.486554	FALSE		1.06891	0.313188	FALSE
		0.950139	92.8371	FALSE		2.32063	38.1118	FALSE		9.51992	3.05114	FALSE		2.05661	3.9021	FALSE		2.34081	0.625811	FALSE		1.20857	0.351978	FALSE
		0.695817	106.782	FALSE		1.10695	42.0332	FALSE		9.38938	4.24013	FALSE		1.93995	3.95638	FALSE		2.43082	3.52501	FALSE		1.37436	0.370044	FALSE
		1.11612	73.4501	FALSE		2.34457	24.7893	FALSE		9.15483	3.73431	FALSE		1.76437	4.33847	FALSE		1.69696	3.11746	FALSE		0.812658	0.621558	FALSE
		0.833377	88.7939	FALSE		0.777162	21.1721	FALSE		14.1592	3.49635	FALSE		2.0852	4.32986	FALSE		1.9958	1.54601	FALSE		1.48481	0.287955	FALSE
		2.39652	117.379	FALSE		2.04062	22.1131	FALSE		9.16364	4.12889	FALSE		2.82832	3.88957	FALSE		1.87555	1.36244	FALSE		1.42324	0.285117	FALSE
		0.405319	199.66	FALSE		2.24929	19.0557	FALSE		10.3987	4.43022	FALSE		2.74451	3.90127	FALSE		2.09113	1.69551	FALSE		1.24354	0.195194	FALSE
		1.29603	137.611	FALSE		1.29056	50.9368	FALSE		12.527	4.61967	FALSE		1.56138	3.68099	FALSE		3.59899	1.51694	FALSE		0.119118	0.781758	FALSE
		0.821242	156.529	FALSE		2.49911	26.1651	FALSE		10.7887	3.82786	FALSE		3.19238	4.10973	FALSE		4.67167	1.47724	FALSE		0.513775	0.573674	FALSE
		1.117	84.2657	FALSE		0.387242	50.6933	FALSE		6.7359	4.26723	FALSE		2.27024	3.55175	FALSE		2.29246	0.562915	FALSE		1.29401	0.299678	FALSE
		0.56242	161.607	FALSE		2.53285	45.6702	FALSE		5.95043	4.59043	FALSE		3.97804	4.63283	FALSE		5.00771	0.465387	FALSE		1.83238	0.493812	FALSE
		1.24167	122.913	FALSE		0.636567	19.9116	FALSE		8.06118	4.01289	FALSE		4.00502	3.98881	FALSE		4.80309	0.529357	FALSE		1.91164	0.416966	TRUE
		0.945078	107.605	FALSE		1.03589	50.0947	FALSE		3.08561	5.48284	FALSE		3.1686	4.3775	FALSE		2.29749	0.634174	FALSE		0.940694	0.0617478	TRUE
		0.320082	168.47	FALSE		0.307889	52.2147	FALSE		2.26053	5.61047	FALSE		2.97594	4.61014	FALSE		3.51814	0.915196	FALSE		0.862498	0.0526233	TRUE
		1.34252	159.137	FALSE		1.91197	34.8494	FALSE		2.51225	4.24998	FALSE		3.25613	3.92513	FALSE		5.11513	0.426108	FALSE		1.0721	0.0675631	TRUE
		1.47575	136.049	FALSE		2.39639	23.2745	FALSE		1.84118	5.50638	FALSE		4.15384	3.62232	FALSE		3.34503	0.67638	FALSE		1.48128	0.0977236	TRUE
		0.627059	188.974	FALSE		0.709654	41.9098	FALSE		2.12826	4.63726	FALSE		4.23125	4.1442	FALSE		4.20992	0.807038	FALSE		1.65032	0.123261	TRUE
		1.7338	58.7635	FALSE		0.642426	68.9153	FALSE		5.23888	3.41534	FALSE		3.88413	4.69019	FALSE		1.38104	3.42567	FALSE		1.38796	0.0819355	TRUE
		1.78526	100.363	FALSE		1.22917	38.7842	FALSE		2.84674	5.65889	FALSE		4.13012	3.88818	FALSE		1.77183	1.19754	FALSE		1.36365	0.0919674	TRUE
		1.16362	145.626	FALSE		0.851678	59.6566	FALSE		3.60294	4.69791	FALSE		3.81468	11.8434	FALSE		2.76944	1.20213	FALSE		0.993505	0.0674667	TRUE
		1.83253	127.319	FALSE		1.42291	31.0039	FALSE		5.07697	3.21014	FALSE		4.17827	3.65456	FALSE		1.69015	1.48265	FALSE		2.28032	0.147979	TRUE
		1.45716	77.9326	FALSE		1.60139	31.5529	FALSE		3.52513	3.56859	FALSE		3.96701	11.34	FALSE		2.70529	1.09342	FALSE		1.26882	0.0889894	TRUE
		1.73536	134.309	FALSE		1.92029	42.2398	FALSE		1.35562	6.3133	FALSE		2.69389	3.90687	FALSE		2.04887	1.24748	FALSE		1.65758	0.104933	TRUE
		0.795555	127.371	FALSE		2.40465	34.8245	FALSE		5.92672	3.02564	FALSE		3.34363	10.6402	FALSE		3.65074	9.63684	FALSE		1.50387	0.0837062	TRUE
		2.10657	90.1653	FALSE		0.557007	62.0714	FALSE		3.58685	4.57311	FALSE		4.25536	10.312	FALSE		3.64638	0.7662	FALSE		1.44955	0.0654443	TRUE
		1.10208	131.45	FALSE		1.34268	44.4535	FALSE		6.32638	3.90844	FALSE		4.38955	8.47208	FALSE		2.34793	0.621952	FALSE		1.8533	0.125996	TRUE
		1.63831	95.1595	FALSE		0.522913	31.6158	FALSE		3.25274	5.49483	FALSE		3.60575	12.2168	FALSE		2.06984	0.70466	FALSE		1.2866	0.529821	FALSE
		0.862823	145.938	FALSE		1.34392	44.0772	FALSE		2.18611	5.54952	FALSE		3.26621	14.2773	FALSE		3.41736	0.353134	FALSE		0.443994	0.532599	FALSE
		0.463987	175.037	FALSE		1.33025	27.927	FALSE		6.4089	3.76415	FALSE		3.7884	11.7467	FALSE		3.53682	0.849975	FALSE		1.29968	0.275636	FALSE
		2.13655	146.442	FALSE		0.39486	45.0686	FALSE		5.19349	3.76483	FALSE		3.9234	7.65688	FALSE		4.22796	1.14434	FALSE		0.91671	0.291976	FALSE
		0.979386	142.633	FALSE		1.5191	49.3274	FALSE		2.01808	5.48656	FALSE		3.23813	10.3705	FALSE		4.6928	1.76737	FALSE		1.87786	0.455983	FALSE
		0.439793	109.291	FALSE		0.492878	17.7492	FALSE		6.73961	3.98324	FALSE		2.85925	12.3413	FALSE		2.63158	0.87021	FALSE		1.45311	0.339639	FALSE
		1.16268	126.699	FALSE		0.907802	50.4631	FALSE		2.24079	4.58538	FALSE		3.39023	15.3837	FALSE		2.4858	0.958595	FALSE		2.01388	0.503884	FALSE
		1.73672	125.042	FALSE		0.617285	40.0797	FALSE		3.77242	3.57679	FALSE		2.83294	13.095	FALSE		3.73093	0.518389	FALSE		1.68252	0.289713	FALSE
		0.985556	149.424	FALSE		1.27723	43.849	FALSE		7.88296	3.27832	FALSE		2.77629	13.7184	FALSE		2.60612	1.51842	FALSE		1.75745	0.460334	FALSE
		2.45625	127.46	FALSE		0.465962	45.7062	FALSE		5.69267	3.32581	FALSE		2.12255	12.4486	FALSE		4.2797	0.733743	FALSE		0.757463	0.690168	FALSE
		1.15863	92.1618	FALSE		0.281358	37.5106	FALSE		3.51092	3.21325	FALSE		1.80311	11.9517	FALSE		1.92456	1.34084	FALSE		2.00502	0.500806	FALSE
		1.32277	142.668	FALSE		0.801403	41.171	FALSE		4.18774	3.38858	FALSE		2.22197	11.5475	FALSE		4.19933	1.70341	FALSE		0.834284	0.303085	FALSE
		2.48908	128.214	FALSE		0.335136	49.4122	FALSE		2.6043	5.41623	FALSE		1.8373	11.2056	FALSE		4.08409	0.552994	FALSE		1.11432	0.331737	FALSE
		0.941157	169.718	FALSE		1.41969	49.5995	FALSE		5.75353	3.98354	FALSE		2.88184	10.811	FALSE		3.65891	1.01656	FALSE		1.52285	0.381626	FALSE
		2.51227	135.013	FALSE		2.45263	48.7081	FALSE		5.16355	3.88741	FALSE		1.69151	13.1698	FALSE		1.81808	2.84531	FALSE		0.693332	0.658617	FALSE
		1.05878	74.2073	FALSE		1.90334	44.0983	FALSE		6.46606	3.5418	FALSE		2.06989	12.6678	FALSE		2.53263	0.866636	FALSE		1.10457	0.31332	FALSE
		2.1217	127.08	FALSE		1.07071	37.4063	FALSE		10.1783	4.34051	FALSE		2.33523	11.587	FALSE		1.53992	1.31093	FALSE		0.7293	0.550914	FALSE
		1.15197	135.263	FALSE		1.38257	32.516	FALSE		6.637	4.93	FALSE		1.49154	11.1096	FALSE		2.98992	2.93835	FALSE		1.05441	0.296916	FALSE
		1.36349	125.773	FALSE		2.00906	36.2037	FALSE		8.20044	3.66478	FALSE		0.97385	11.4362	FALSE		3.3874	0.36448	FALSE		1.48766	0.310123	FALSE
		0.85457	147.602	FALSE		0.925318	34.6839	FALSE		7.5103	3.8175	FALSE		1.20711	10.7331	FALSE		3.02937	1.09001	FALSE		0.973844	0.293012	FALSE
		2.32421	118.18	FALSE		1.26923	43.6516	FALSE		5.62379	5.77952	FALSE		1.21326	10.6019	FALSE		2.68788	0.890272	FALSE		1.94583	0.481785	FALSE
		1.27817	146.888	FALSE		0.995273	24.217	FALSE		12.3682	2.92937	FALSE		0.818563	10.9661	FALSE		4.89932	0.138075	FALSE		1.55259	0.355463	FALSE
		0.649671	180.63	FALSE		0.967869	25.8957	FALSE		11.3575	2.99264	FALSE		0.998487	12.1548	FALSE		1.54679	3.66946	FALSE		1.1873	0.305129	FALSE
		0.768728	98.8156	FALSE		0.893863	52.6168	FALSE		11.0304	3.12921	FALSE		1.25247	13.7784	FALSE		4.4487	1.87013	FALSE		1.66254	0.367748	FALSE
		1.24552	148.662	FALSE		1.20019	50.4748	FALSE		9.09966	3.24042	FALSE		0.492974	13.726	FALSE		1.68859	2.93884	FALSE		1.7121	0.342635	FALSE
		0.965367	139.213	FALSE		1.11439	32.5338	FALSE		4.83746	5.00319	FALSE		0.288273	12.3958	FALSE		1.49928	1.59256	FALSE		0.938795	0.279315	FALSE
		1.17398	146.474	FALSE		1.60613	28.3529	FALSE		5.88269	4.27301	FALSE		1.07622	11.2893	FALSE		3.81643	0.457023	FALSE		1.70912	0.449941	FALSE
		3.10866	136.087	FALSE		0.449899	45.802	FALSE		10.2469	3.69341	FALSE		1.08623	11.1966	FALSE		2.80484	0.921252	FALSE		2.0765	0.467711	FALSE
		0.832678	81.88	FALSE		0.520259	66.0572	FALSE		10.088	3.64188	FALSE		0.571776	10.6539	FALSE		1.77991	2.98366	FALSE		1.98327	0.212847	TRUE
		2.73153	165.664	FALSE		1.20504	47.6147	FALSE		4.96289	5.63101	FALSE		0.229909	13.9312	FALSE		2.59894	1.49861	FALSE		1.03644	0.0563621	TRUE
		1.84727	80.6191	FALSE		2.54266	15.2249	FALSE		3.05701	3.94426	FALSE		0.176363	13.6508	FALSE		2.9791	1.64797	FALSE		2.23789	0.160934	TRUE
		0.809665	139.83	FALSE		2.43789	30.4778	FALSE		11.6975	3.51323	FALSE		0.120336	13.1499	FALSE		6.29586	0.190453	FALSE		0.254144	0.356049	FALSE
		2.36105	151.684	FALSE		1.09745	42.7062	FALSE		8.47613	2.99464	FALSE		0.209661	11.6248	FALSE		6.53367	0.132049	FALSE		0.644191	0.638176	FALSE
		1.02408	159.253	FALSE		0.666674	38.5696	FALSE		8.98257	3.02287	FALSE		0.346196	11.2742	FALSE		3.85885	1.80513	FALSE		1.78131	0.474456	FALSE
		0.663635	90.5782	FALSE		1.11735	37.1777	FALSE		11.6907	3.59164	FALSE		0.586337	20.3467	FALSE		1.44475	3.43357	FALSE		1.25771	0.694219	FALSE
		1.18284	145.313	FALSE		1.77538	30.6518	FALSE		4.57811	2.94109	FALSE		0.386293	20.1168	FALSE		2.5498	0.68005	FALSE		0.321257	0.46739	FALSE
		1.16226	152.212	FALSE		0.538493	59.6677	FALSE		12.9137	3.31853	FALSE		0.450904	18.2277	FALSE		5.01455	0.632456	FALSE		1.15091	0.307314	FALSE
		0.486543	116.31	FALSE		0.189075	44.6869	FALSE		2.15099	5.47519	FALSE		0.611208	17.5646	FALSE		2.26554	0.723186	FALSE		0.31097	0.457556	FALSE
		3.15564	141.499	FALSE		2.16049	31.2068	FALSE		1.65031	5.57168	FALSE		0.271473	17.008	FALSE		7.1814	0.319566	FALSE		1.11646	0.319459	FALSE
		0.486297	74.4933	FALSE		1.13304	32.9335	FALSE		1.75886	3.56977	FALSE		0.375368	22.07	FALSE		2.42064	0.742164	FALSE		1.94727	0.454937	FALSE
		0.688017	92.7014	FALSE		0.937565	32.1259	FALSE		3.78995	4.48102	FALSE		0.767529	22.2086	FALSE		2.91362	0.510076	FALSE		1.35084	0.218415	FALSE
		0.555542	92.0862	FALSE		2.64526	44.7253	FALSE		4.10343	3.33456	FALSE		0.578851	19.8744	FALSE		1.91358	2.83846	FALSE		1.61733	0.453676	FALSE
		0.533515	192.445	FALSE		1.0839	48.9331	FALSE		4.91619	3.70706	FALSE		1.09183	19.7476	FALSE		4.41668	2.1843	FALSE		1.80735	0.434747	FALSE
		1.25931	166.833	FALSE		0.345822	45.961	FALSE		4.01312	4.29981	FALSE		0.763058	18.6308	TRUE		4.96738	1.13729	FALSE		1.30449	0.349554	FALSE
		2.17946	124.429	FALSE		2.16155	27.8298	FALSE		5.93428	4.78062	FALSE		1.33855	17.4419	FALSE		3.60539	0.379624	FALSE		0.433035	0.537785	FALSE
		1.10533	142.706	FALSE		0.541379	47.066	FALSE		2.54122	4.28006	FALSE		1.32435	17.6408	FALSE		5.33115	1.62042	FALSE		0.775097	0.638351	FALSE
		0.533095	155.822	FALSE		1.30846	47.5804	FALSE		0.584068	7.96719	FALSE		1.90033	19.9463	FALSE		2.6344	0.55362	FALSE		1.71702	0.334009	FALSE
		1.18324	108.942	FALSE		2.64386	34.943	FALSE		2.32499	5.46946	FALSE		0.770368	22.7953	FALSE		5.15738	0.583305	FALSE		0.712378	0.662859	FALSE
		0.400314	87.4667	FALSE		0.949841	21.2794	FALSE		2.48127	4.28933	FALSE		0.786695	19.5678	FALSE		1.9366	1.10187	FALSE		0.988499	0.486862	FALSE
		2.02982	153.163	FALSE		1.32701	29.4329	FALSE		4.40532	3.75232	FALSE		1.81513	20.8025	TRUE		2.4167	1.13942	FALSE		1.22392	0.174579	FALSE
		1.03729	134.582	FALSE		0.310356	49.6459	FALSE		4.88578	3.0723	FALSE		2.03098	19.8514	FALSE		6.01665	1.39324	FALSE		0.900647	0.282626	FALSE
		1.04619	145.6	FALSE		1.09302	28.2754	FALSE		5.31925	3.3447	FALSE		1.84983	18.3426	FALSE		3.02904	0.548497	FALSE		1.54338	0.2745	FALSE
		0.398602	170.69	FALSE		0.6041	59.6836	FALSE		0.426778	8.08406	FALSE		1.61054	17.0795	FALSE		2.12618	0.955089	FALSE		0.914838	0.287473	FALSE
		1.00421	101.585	FALSE		1.70974	35.4736	FALSE		4.44067	4.82442	FALSE		2.30728	18.2501	FALSE		3.6413	0.989617	FALSE		1.75636	0.444962	FALSE
		0.55301	141.998	FALSE		1.24056	36.644	FALSE		4.0368	4.78844	FALSE		1.11829	22.9052	FALSE		2.48898	2.65577	FALSE		1.7872	0.429095	FALSE
		1.15907	127.357	FALSE		1.78927	40.4488	FALSE		1.08492	5.82562	FALSE		1.78399	22.0461	FALSE		3.91091	1.08222	FALSE		0.047347	0.574829	FALSE
		0.794053	149.158	FALSE		1.78481	43.9776	FALSE		3.37529	3.32671	FALSE		2.38301	21.1446	FALSE		6.36742	0.131311	FALSE		0.983273	0.416985	FALSE
		0.287468	76.023	FALSE		1.69754	29.0288	FALSE		1.44896	4.1305	FALSE		2.31597	20.1801	FALSE		2.92692	0.557019	FALSE		0.705223	0.626346	FALSE
		2.43033	127.051	FALSE		1.73404	37.9591	FALSE		4.30142	3.73172	FALSE		2.40927	20.0601	FALSE		2.63999	0.44009	FALSE		0.303672	0.424709	FALSE
		0.468139	83.8827	FALSE		1.52285	27.7469	FALSE		2.74448	4.30112	FALSE		2.07727	24.8135	FALSE		5.03658	0.318583	FALSE		0.0294164	0.29442	FALSE
		0.488908	164.936	FALSE		0.57001	34.6583	FALSE		0.457781	8.27166	FALSE		2.18435	26.1469	FALSE		2.74845	0.47606	FALSE		0.527155	0.567641	FALSE
		0.440988	138.17	FALSE		3.08372	112.537	FALSE		5.04539	3.48202	FALSE		2.05709	18.355	FALSE		2.88973	0.62383	FALSE		1.37743	0.289771	FALSE
		2.24262	146.067	FALSE		2.11045	40.7063	FALSE		2.73748	3.35609	FALSE		2.20492	30.9781	FALSE		1.83636	3.46968	FALSE		-0.227309	0.00912175	FALSE
		0.348005	190.885	FALSE		0.404003	61.8595	FALSE		6.33075	3.85711	FALSE		2.19821	28.6382	FALSE		1.00922	1.21845	FALSE		2.12214	0.506553	FALSE
		0.280449	66.7497	FALSE		1.6619	31.9206	FALSE		3.23497	3.33559	FALSE		2.07502	29.0673	FALSE		5.36576	0.442221	FALSE		0.243771	0.443159	FALSE
		2.31218	131.393	FALSE		0.553813	65.5061	FALSE		6.79747	3.90772	FALSE		1.978	25.9154	FALSE		1.72673	3.63131	FALSE		-0.175588	0.0178281	FALSE
		0.959911	94.7557	FALSE		0.724836	43.0304	FALSE		3.02112	3.49179	FALSE		1.87205	25.2456	FALSE		0.921836	1.285	FALSE		1.74975	0.411449	FALSE
		1.90034	140.341	FALSE		1.22961	58.8362	FALSE		6.7557	4.63664	FALSE		1.66846	26.2811	FALSE		2.38404	3.48018	FALSE		0.718897	0.404092	FALSE
		0.364456	162.302	FALSE		1.89209	29.6656	FALSE		7.93385	3.25797	FALSE		1.7808	27.4992	FALSE		5.36382	0.520848	FALSE		1.40256	0.30776	FALSE
		0.518958	164.689	FALSE		2.63631	38.686	FALSE		6.86624	2.90938	FALSE		1.08899	23.6439	FALSE		3.09526	1.31814	FALSE		1.82075	0.424361	FALSE
		0.982593	78.2088	FALSE		0.615446	20.506	FALSE		3.82788	4.4385	FALSE		1.68873	28.7205	TRUE		3.1418	2.8358	FALSE		0.0367057	0.731469	FALSE
		0.546211	158.559	FALSE		4.77188	22.6752	FALSE		6.05567	3.66757	FALSE		1.50438	31.8396	FALSE		5.23516	1.72734	FALSE		1.75886	0.4099	FALSE
		2.5038	130.766	FALSE		1.88957	32.084	FALSE		6.13367	3.43329	FALSE		1.18653	28.2821	FALSE		4.44742	1.56853	FALSE		1.49676	0.0647213	TRUE
		0.445738	92.5295	FALSE		1.61469	47.9326	FALSE		5.86771	3.39868	FALSE		1.59268	28.6463	TRUE		3.40058	1.78301	FALSE		1.38397	0.0834912	TRUE
		0.495534	183.474	FALSE		2.26422	22.0358	FALSE		1.49656	6.30162	FALSE		1.21939	22.969	FALSE		3.00097	0.951529	FALSE		1.5379	0.17898	TRUE
		2.12989	140.976	FALSE		0.726238	41.8125	FALSE		0.474093	8.26208	FALSE		1.24049	26.071	FALSE		3.25663	0.593402	FALSE		1.56482	0.0854365	TRUE
		0.55544	168.629	FALSE		1.77421	31.0064	FALSE		7.59574	3.92458	FALSE		1.32605	23.3981	FALSE		2.23277	1.04846	FALSE		2.09607	0.314651	FALSE
		2.26175	120.98	FALSE		1.6126	30.3726	FALSE		8.4899	2.98599	FALSE		1.63571	26.1817	FALSE		4.37862	0.613745	FALSE		1.97779	0.479624	FALSE
		1.04683	159.202	FALSE		1.63908	50.407	FALSE		8.17365	3.57032	FALSE		1.00968	30.5581	FALSE		2.97089	0.951217	FALSE		1.31333	0.177914	FALSE
		0.41651	165.13	FALSE		1.94019	27.2777	FALSE		8.35872	4.69107	FALSE		1.21386	30.3239	FALSE		2.37948	2.57833	FALSE		1.18166	0.237492	FALSE
		0.450098	85.2901	FALSE		0.958134	35.1661	FALSE		8.80054	4.59706	FALSE		1.21872	29.7855	TRUE		2.84457	2.13725	FALSE		0.23028	0.812908	FALSE
		0.627077	132.932	FALSE		2.691	64.423	FALSE		1.88636	4.41363	FALSE		0.779921	29.1431	FALSE		2.82018	0.887058	FALSE		2.08921	0.328488	FALSE
		1.02512	77.9157	FALSE		0.441363	44.048	FALSE		4.24906	3.67439	FALSE		0.995755	25.0485	FALSE		2.44817	0.808992	FALSE		1.87048	0.372888	FALSE
		2.14374	136.304	FALSE		0.987112	43.8969	FALSE		10.9394	3.43376	FALSE		1.07411	23.2015	FALSE		4.17153	0.669521	FALSE		0.240179	0.762299	FALSE
		1.78333	116.202	FALSE		2.39661	28.4998	FALSE		5.89043	3.36656	FALSE		0.823148	24.0986	FALSE		1.29737	0.964348	FALSE		0.429845	0.39919	FALSE
		2.17033	123.231	FALSE		0.33549	41.8849	FALSE		9.09383	4.24319	FALSE		0.956143	21.5851	FALSE		3.21162	1.02476	FALSE		0.517416	0.359956	FALSE
		0.420218	196.132	FALSE		0.467869	42.4543	FALSE		2.64083	5.64958	FALSE		0.855781	30.2341	FALSE		2.33376	1.16151	FALSE		0.249789	0.723034	FALSE
		1.17975	113.062	FALSE		4.60807	156.492	FALSE		5.77848	4.62152	FALSE		0.92711	30.2496	FALSE		2.15938	1.27931	FALSE		0.122353	0.669945	FALSE
		1.06802	111.113	FALSE		3.68024	180.566	FALSE		6.79114	3.95729	FALSE		0.373693	26.9951	FALSE		2.17921	2.75374	FALSE		0.360078	0.509645	FALSE
		0.461343	91.9665	FALSE		2.06347	31.3217	FALSE		8.22705	5.21055	FALSE		0.265742	26.8857	FALSE		1.28587	0.976233	FALSE		0.846818	0.644053	FALSE
		0.420452	180.761	FALSE		1.28606	43.2782	FALSE		6.01905	4.58904	FALSE		0.526079	24.9449	FALSE		5.70186	0.34543	FALSE		1.08283	0.46406	FALSE
		0.27539	73.3546	FALSE		-0.0614414	-3.9085	FALSE		6.12814	3.86672	FALSE		0.188345	20.4291	FALSE		2.71712	1.23173	FALSE		0.0955454	0.77239	FALSE
		1.21019	106.14	FALSE		-0.0293533	-3.14673	FALSE		5.29324	3.6899	FALSE		1.9389	4.43111	FALSE		0.971071	0.953468	FALSE		0.992105	0.607806	FALSE
		0.283916	88.692	FALSE		-0.048379	-2.73883	FALSE		9.93498	4.41569	FALSE		2.17332	3.68839	FALSE		2.67624	0.646267	FALSE		2.04818	0.499378	FALSE
		1.67687	106.277	FALSE		-0.137094	-6.54359	FALSE		13.6895	3.98164	FALSE		1.86858	5.02245	FALSE		1.48162	0.870144	FALSE		0.342072	0.466471	FALSE
		2.29948	111.386	FALSE		-0.0694596	-3.09421	FALSE		7.59069	3.99779	FALSE		2.60039	3.72653	FALSE		3.19516	1.02029	FALSE		1.66738	0.345073	FALSE
		2.61415	160.536	FALSE		-0.0704995	-3.90526	FALSE		9.68251	3.41272	FALSE		3.28998	4.39249	FALSE		1.91767	2.81058	FALSE		0.620304	0.575356	FALSE
		1.40993	83.5939	FALSE		-0.0914267	-3.78208	FALSE		5.50154	5.56002	FALSE		1.78269	3.93818	FALSE		1.46862	2.76819	FALSE		0.436229	0.417914	FALSE
		1.43054	79.4037	FALSE		-0.0990425	-4.54394	FALSE		1.41609	6.48234	FALSE		2.73174	3.75273	FALSE		2.55947	0.978484	FALSE		0.131444	0.818231	FALSE
		1.94997	109.805	FALSE		-0.0859173	-2.97516	FALSE		8.38223	4.05066	FALSE		2.71843	3.25465	TRUE		3.63564	1.3099	FALSE		0.998233	0.537667	FALSE
		1.66102	143.661	FALSE		-0.112589	-5.05764	FALSE		7.93992	3.59543	FALSE		3.73436	3.36979	FALSE		1.20493	1.11334	FALSE		1.75086	0.456712	FALSE
		1.45055	133.555	FALSE		-0.105359	-4.81498	FALSE		1.7244	6.11617	FALSE		3.33075	4.6359	FALSE		3.0986	0.454818	FALSE		3.19233	0.291793	TRUE
		2.79205	148.428	FALSE		-0.120807	-5.53354	FALSE		5.71388	6.7941	FALSE		3.48893	4.00665	FALSE		1.48613	1.14374	FALSE		1.43493	0.16171	TRUE
		1.70476	85.8951	FALSE		-0.13454	-6.25449	FALSE		2.86569	4.94163	FALSE		3.1406	4.41509	FALSE		5.55144	0.357785	FALSE		0.992517	0.481207	FALSE
		0.424283	67.8394	FALSE		-0.104472	-4.23249	FALSE		3.23039	4.52142	FALSE		2.90549	3.74147	FALSE		2.08281	0.985236	FALSE		0.386802	0.37874	FALSE
		0.683666	81.0235	FALSE		2.39036	89.0232	FALSE		2.70792	4.97122	FALSE		2.7544	4.54649	FALSE		5.93173	0.268931	FALSE		1.1763	0.190573	FALSE
		2.37942	139.572	FALSE		1.90137	39.298	FALSE		5.00432	5.18982	FALSE		2.92227	3.30598	FALSE		3.74922	0.344719	FALSE		0.336546	0.442488	FALSE
		2.7135	129.272	FALSE		0.390507	38.6482	FALSE		5.96658	4.96214	FALSE		3.65721	3.70207	FALSE		1.5725	0.662722	FALSE		1.10082	0.210921	FALSE
		0.606103	76.8127	FALSE		2.01682	30.0942	FALSE		3.15898	5.55856	FALSE		5.22564	4.88746	FALSE		3.6459	5.50777	FALSE		0.821152	0.518476	FALSE
		1.15808	76.9258	FALSE		8.08838	58.6378	FALSE		1.05103	5.90737	FALSE		4.15015	5.27582	FALSE		4.15758	0.743567	FALSE		0.858275	0.0481192	TRUE
		0.570654	153.018	FALSE		3.89462	98.4698	FALSE		3.66979	4.93355	FALSE		4.38246	4.123	FALSE		3.02432	0.655207	FALSE		1.59559	0.0530711	TRUE
		0.945155	141.316	FALSE		6.20988	53.6654	FALSE		1.27004	3.83455	FALSE		4.06607	5.37677	FALSE		1.89307	1.33942	FALSE		1.70796	0.2236	TRUE
		0.566686	156.407	FALSE		0.415551	53.0972	FALSE		5.70918	3.03312	FALSE		4.44172	5.25803	TRUE		4.10767	1.28431	FALSE		1.71565	0.0948477	TRUE
		2.08825	149.694	FALSE		1.33781	56.026	FALSE		6.51705	4.17114	FALSE		3.91052	4.08467	FALSE		4.81148	0.716201	FALSE		0.610949	0.168839	FALSE
		1.03775	85.6833	FALSE		1.62825	38.7709	FALSE		5.37698	4.73753	FALSE		3.38422	4.78298	FALSE		2.46365	0.658771	FALSE		0.582906	0.422317	FALSE
		1.23271	164.612	FALSE		1.6717	35.0479	FALSE		3.77609	4.37895	FALSE		4.04991	12.1181	FALSE		2.74348	1.14332	FALSE		0.557872	0.146581	FALSE
		2.14692	102.12	FALSE		0.642627	45.4539	FALSE		1.60143	5.00936	FALSE		5.0031	13.6542	FALSE		5.34177	0.726305	FALSE		0.827793	0.33643	FALSE
		1.03796	157.074	FALSE		3.45638	16.0205	FALSE		3.05741	5.33639	FALSE		4.58393	4.48283	FALSE		3.2798	1.23335	FALSE		0.552645	0.128462	FALSE
		0.578368	92.2784	FALSE		1.58262	40.8662	FALSE		6.0386	3.80961	FALSE		4.3755	3.97829	FALSE		3.19986	1.12822	FALSE		0.644224	0.350885	FALSE
		0.784006	75.5442	FALSE		2.72936	37.5297	FALSE		1.32857	5.54778	FALSE		4.06425	4.60836	FALSE		2.32018	1.04173	FALSE		0.0907408	0.310567	FALSE
		0.671333	176.12	FALSE		3.93633	47.2976	FALSE		1.26686	6.26549	FALSE		4.24308	12.8589	FALSE		3.53396	0.426448	FALSE		2.46117	0.0417047	TRUE
		2.01657	172.79	FALSE		0.312728	39.0171	FALSE		1.83409	6.25523	FALSE		4.05057	12.1034	FALSE		1.61106	1.06291	FALSE		1.41245	0.175196	TRUE
		1.98673	140.362	FALSE		1.55915	44.9908	FALSE		2.68311	3.68522	FALSE		3.45045	10.7369	FALSE		2.89646	3.60152	FALSE		1.86559	0.109666	TRUE
		0.687028	150.564	FALSE		1.1678	38.0883	FALSE		0.907487	7.30569	FALSE		3.49366	10.4846	TRUE		6.85269	2.26503	FALSE		1.98681	0.106455	TRUE
		2.1014	135.557	FALSE		1.80218	24.0908	FALSE		3.44711	3.48291	FALSE		3.10794	10.4644	FALSE		2.68004	3.19125	FALSE		1.93604	0.274082	TRUE
		2.63425	128.925	FALSE		0.266679	53.2388	FALSE		0.884829	6.69409	FALSE		3.3873	15.0169	FALSE		1.63202	3.40356	FALSE		1.23231	0.16194	TRUE
		0.837642	95.1831	FALSE		0.828331	48.8577	FALSE		3.24357	4.46634	FALSE		3.48766	14.0353	FALSE		3.19685	0.726266	FALSE		3.27203	0.229063	TRUE
		0.310789	70.8641	FALSE		2.42868	36.7592	FALSE		1.26686	6.56523	FALSE		2.43884	12.2611	FALSE		7.09024	1.67229	FALSE		1.1995	0.111042	TRUE
		1.6588	87.5828	FALSE		0.575662	54.7107	FALSE		1.60534	4.50774	FALSE		2.89817	11.6102	FALSE		4.34455	1.2498	FALSE		0.947112	0.120025	TRUE
		0.46146	193.074	FALSE		0.609943	69.6324	FALSE		7.5021	4.36456	FALSE		2.03755	11.3379	TRUE		4.79563	0.48473	FALSE		1.27892	0.241862	FALSE
		0.324958	168.546	FALSE		2.30885	37.465	FALSE		8.23192	3.80239	FALSE		2.22868	10.7731	FALSE		3.94509	0.836668	FALSE		0.154248	0.367847	FALSE
		1.10402	149.848	FALSE		1.35818	34.0425	FALSE		4.16519	4.97089	FALSE		2.36717	12.0717	TRUE		3.38306	0.823578	FALSE		0.131429	0.342383	FALSE
		0.485015	197.524	FALSE		1.94837	53.7729	FALSE		1.59336	5.79352	FALSE		1.75104	10.5093	FALSE		2.10859	0.995523	FALSE		0.130614	0.811622	FALSE
		0.361368	200.696	FALSE		2.29515	22.323	FALSE		1.5948	6.37914	FALSE		2.85989	14.1066	FALSE		3.41947	0.775711	FALSE		0.169359	0.308007	FALSE
		1.09087	136.776	FALSE		1.9832	45.9164	FALSE		8.47378	3.60803	FALSE		1.92066	12.0686	FALSE		6.07006	1.34833	FALSE		1.16694	0.490272	FALSE
		0.524335	143.132	FALSE		2.47135	40.4554	FALSE		8.32232	3.02881	FALSE		1.51808	11.4129	FALSE		1.8956	5.00042	FALSE		0.12101	0.436334	FALSE
		0.822999	153.402	FALSE		1.63627	41.5332	FALSE		8.79512	3.42122	FALSE		2.42476	12.0064	FALSE		1.09075	5.63025	FALSE		0.953407	0.324586	FALSE
		0.338322	75.8226	FALSE		0.173692	49.3086	FALSE		7.47842	5.55225	FALSE		2.32901	11.8619	FALSE		2.71585	1.09383	FALSE		1.003	0.330812	FALSE
		0.469401	183.04	FALSE		2.42013	35.4731	FALSE		2.04407	6.17932	FALSE		1.40476	10.6424	TRUE		4.81663	1.40094	FALSE		1.14793	0.22544	FALSE
		0.366125	174.103	FALSE		3.1787	26.9106	FALSE		5.2127	4.16076	FALSE		1.04241	10.9125	FALSE		2.70676	0.588764	FALSE		1.51605	0.293378	FALSE
		0.402422	165.93	FALSE		0.330865	44.9775	FALSE		4.89831	4.00647	FALSE		1.50878	10.5818	FALSE		2.87089	0.66224	FALSE		0.737428	0.405281	FALSE
		0.487229	173.506	FALSE		3.10667	26.6392	FALSE		2.36831	5.04653	FALSE		2.25504	13.6852	FALSE		4.85272	0.569943	FALSE		1.76888	0.452907	FALSE
		1.37145	88.0895	FALSE		2.12253	35.6494	FALSE		2.12673	5.60104	FALSE		1.59231	13.6837	FALSE		2.96622	2.71846	FALSE		0.613669	0.142702	FALSE
		0.436157	165.29	FALSE		2.47758	31.2275	FALSE		9.63359	2.96801	FALSE		1.2365	12.7557	FALSE		5.76729	0.406404	FALSE		1.12998	0.489545	FALSE
		0.682228	88.0302	FALSE		2.29199	42.6082	FALSE		2.29421	4.83153	FALSE		1.01956	12.4339	FALSE		3.00117	4.69851	FALSE		1.87544	0.124475	TRUE
		0.574582	181.153	FALSE		2.02895	31.1328	FALSE		1.96052	6.43338	FALSE		1.16346	12.6442	TRUE		17.0305	19.7944	FALSE		0.72269	0.0882841	TRUE
		0.623696	132.342	FALSE		0.408641	41.95	FALSE		8.30729	4.45748	FALSE		0.813304	10.6754	TRUE		2.11958	0.894273	FALSE		1.95854	0.28666	TRUE
		0.465256	161.946	FALSE		0.578205	19.4336	FALSE		2.25289	5.30736	FALSE		0.523538	12.0495	FALSE		2.38847	2.97305	FALSE		3.52685	0.207115	TRUE
		0.500616	166.127	FALSE		0.660495	38.6146	FALSE		11.8198	3.52665	FALSE		0.195763	10.8128	FALSE		1.5556	3.30613	FALSE		1.50903	0.238521	TRUE
		0.402944	180.344	FALSE		9.37164	47.9192	FALSE		3.24513	4.99893	FALSE		1.47702	12.749	FALSE		4.57517	1.42981	FALSE		1.82969	0.10631	TRUE
		0.349489	162.094	FALSE		7.16558	85.487	FALSE		1.66089	6.7408	FALSE		0.104128	11.8236	FALSE		2.05632	1.39724	FALSE		1.47588	0.374415	FALSE
		0.506055	174.184	FALSE		3.1146	37.2741	FALSE		10.1604	4.59837	FALSE		0.5615	11.9843	FALSE		2.76132	1.07968	FALSE		1.96537	0.358853	FALSE
		1.28004	116.422	FALSE		3.91449	18.5123	FALSE		5.0407	4.04578	FALSE		0.438024	11.7131	TRUE		5.57643	0.306352	FALSE		0.475961	0.381011	FALSE
		0.467137	168.476	FALSE		1.1986	23.339	FALSE		10.3264	3.17375	FALSE		0.216508	10.7484	FALSE		2.93266	1.6841	FALSE		1.42399	0.27895	FALSE
		0.592273	171.898	FALSE		0.748461	42.197	FALSE		9.12008	3.69879	FALSE		0.120944	21.1377	FALSE		5.35336	0.617173	FALSE		1.64901	0.531875	FALSE
		1.18301	154.885	FALSE		0.887551	45.2221	FALSE		2.4184	4.50512	FALSE		0.624095	20.9878	FALSE		3.32354	1.3438	FALSE		0.890516	0.60116	FALSE
		2.26698	151.342	FALSE		1.14958	45.1675	FALSE		2.81169	5.07875	FALSE		0.243372	19.9478	FALSE		1.61536	1.11284	FALSE		0.830584	0.578241	FALSE
		0.914307	127.586	FALSE		2.52909	33.6361	FALSE		7.79488	4.9001	FALSE		0.467719	17.4568	FALSE		1.024	0.925683	FALSE		0.145475	0.688117	FALSE
		0.616125	160.291	FALSE		2.42225	39.1136	FALSE		10.5891	5.13596	FALSE		0.210869	17.0286	TRUE		4.92268	0.506949	FALSE		1.06764	0.224288	FALSE
		0.87275	81.5893	FALSE		0.938984	57.817	FALSE		6.62178	5.44408	FALSE		0.740425	21.827	FALSE		1.77358	3.2175	FALSE		0.0225049	0.685798	FALSE
		0.641703	172.397	FALSE		0.524977	19.0281	FALSE		5.19745	3.94717	FALSE		0.599819	20.4141	TRUE		2.52432	2.70167	FALSE		3.40348	0.279426	FALSE
		0.564565	171.376	FALSE		1.52404	36.3776	FALSE		6.43636	5.0874	FALSE		0.509732	19.1185	TRUE		5.57123	0.571408	FALSE		0.389201	0.391412	FALSE
		3.03343	141.981	FALSE		2.53657	31.9804	FALSE		1.94128	6.09297	FALSE		1.48934	20.2954	TRUE		2.89928	1.24148	FALSE		0.216954	0.447626	FALSE
		1.28416	162.227	FALSE		1.62608	58.5058	FALSE		8.32572	7.1315	FALSE		0.583234	17.7466	FALSE		2.14828	1.0035	FALSE
		0.812523	106.195	FALSE		0.925391	46.4912	FALSE		1.65682	6.92499	FALSE		1.38813	19.0201	FALSE		2.15859	1.59323	FALSE
		0.575496	198.527	FALSE		0.670229	19.8202	FALSE		6.4684	3.50993	FALSE		1.14496	17.5456	FALSE		3.22008	1.3942	FALSE
		0.659841	146.466	FALSE		1.93785	37.1744	FALSE		13.0623	3.53266	FALSE		1.62455	21.1161	FALSE		2.01266	1.72061	FALSE
		0.325407	145.716	FALSE		2.23106	38.687	FALSE		6.04709	3.46305	FALSE		1.70714	21.6508	FALSE		3.14878	1.34038	FALSE
		0.558366	196.555	FALSE		2.59202	33.9395	FALSE		7.1802	5.04621	FALSE		1.38255	20.3755	TRUE		2.26	1.13744	FALSE
		0.65389	177.364	FALSE		1.57958	35.812	FALSE		7.29865	3.22646	FALSE		1.52808	19.9062	FALSE		6.1873	0.288447	FALSE
		3.01186	135.986	FALSE		1.85176	49.0019	FALSE		13.5902	4.58421	FALSE		1.65011	20.8741	TRUE		3.95982	1.18518	FALSE
		0.722179	151.211	FALSE		2.16428	24.2465	FALSE		2.07668	5.84418	FALSE		1.08195	18.2252	TRUE		1.10167	3.10836	FALSE
		0.756409	190.635	FALSE		1.26467	32.8157	FALSE		2.8697	5.3192	FALSE		1.54767	19.5963	FALSE		2.75541	0.474708	FALSE
		1.24838	161.958	FALSE		2.07834	33.8776	FALSE		1.8738	5.4501	FALSE		1.76681	18.9685	FALSE		2.64692	0.94646	FALSE
		2.58725	144.219	FALSE		1.55519	33.3172	FALSE		4.27586	4.79375	FALSE		1.52083	17.7623	TRUE		1.25486	2.9825	FALSE
		0.697203	127.637	FALSE		0.444873	59.8809	FALSE		4.78928	4.83894	FALSE		1.8826	23.118	TRUE		2.38533	0.796452	FALSE
		0.94138	166.911	FALSE		2.13461	37.2167	FALSE		3.93613	3.66635	FALSE		2.25663	23.39	FALSE		3.40238	1.31442	FALSE
		1.2817	147.158	FALSE		0.818941	73.747	FALSE		2.84578	4.53695	FALSE		2.21464	21.818	TRUE		2.09717	1.12868	FALSE
		2.22029	114.428	FALSE		2.55559	40.4662	FALSE		1.53663	6.21504	FALSE		1.92088	19.7693	FALSE		2.61142	0.910687	FALSE
		0.816479	114.909	FALSE		0.453145	50.5712	FALSE		3.09532	5.95879	FALSE		2.35163	28.1195	TRUE		1.98656	0.779578	FALSE
		1.35397	103.818	FALSE		2.52143	32.0714	FALSE		3.82491	3.69663	FALSE		2.50297	24.8339	FALSE		5.37556	0.400935	FALSE
		1.20178	154.708	FALSE		1.40785	47.6648	FALSE		1.39228	5.09354	FALSE		2.2063	21.2503	FALSE		1.78962	0.996477	FALSE
		2.04253	137.772	FALSE		1.25723	51.6106	FALSE		3.68213	3.6017	FALSE		2.4461	27.7705	FALSE		5.01362	0.551472	FALSE
		1.08474	148.412	FALSE		1.94482	33.2341	FALSE		1.35322	6.20541	FALSE		2.21329	22.1145	TRUE		2.59786	1.22363	FALSE
		0.6964	94.3295	FALSE		0.504937	17.3407	FALSE		2.54508	5.66007	FALSE		2.15432	32.5467	FALSE		3.71563	1.14847	FALSE
		1.2249	94.7253	FALSE		0.987653	49.9105	FALSE		3.62704	3.77746	FALSE		1.96521	21.8046	TRUE		3.90406	3.5606	FALSE
		1.33294	95.25	FALSE		0.372835	51.7907	FALSE		3.03669	4.73788	FALSE		2.08294	27.9579	FALSE		3.14659	2.57294	FALSE
		2.09624	134.987	FALSE		0.690592	46.966	FALSE		3.82336	4.1033	FALSE		2.61616	27.1364	TRUE		2.52678	1.89223	FALSE
		0.392187	71.5574	FALSE		0.557879	47.6139	FALSE		4.22543	5.36784	FALSE		2.17281	25.2281	FALSE		5.63586	0.455943	FALSE
		0.870736	138.504	FALSE		0.594935	39.4602	FALSE		3.40582	4.58794	FALSE		2.08936	24.8315	FALSE		2.82947	0.213511	FALSE
		2.11619	137.317	FALSE		2.55378	37.4057	FALSE		1.70058	6.18884	FALSE		1.9125	24.2517	FALSE		2.37546	0.989452	FALSE
		0.909946	169.029	FALSE		0.867726	38.2108	FALSE		6.32991	5.22155	FALSE		1.22916	28.9043	FALSE		6.12787	0.0660424	FALSE
		0.926789	124.999	FALSE		0.212149	49.0743	FALSE		2.90051	3.64618	FALSE		1.7429	33.2818	FALSE		5.14643	1.6653	FALSE
		0.297185	148.199	FALSE		0.380789	55.5634	FALSE		6.36715	3.07408	FALSE		0.692737	28.1661	FALSE		3.44883	2.53853	FALSE
		0.587368	94.544	FALSE		0.581405	18.5496	FALSE		5.25888	6.05026	FALSE		1.23911	28.2943	FALSE		2.13336	1.24832	FALSE
		0.37182	158.854	FALSE		1.6073	41.0097	FALSE		0.788096	8.04747	FALSE		0.873481	26.1912	TRUE		4.39539	1.70746	FALSE
		2.16508	135.838	FALSE		0.524494	21.8	FALSE		4.50645	5.44111	FALSE		0.900159	26.1372	TRUE		4.56109	0.790905	FALSE
		0.60566	153.004	FALSE		0.541919	63.1819	FALSE		4.20398	4.97149	FALSE		0.909338	24.7404	FALSE		2.41258	1.6616	FALSE
		0.436534	176.961	FALSE		1.61373	42.3451	FALSE		3.98338	4.12812	FALSE		1.26832	28.8717	TRUE		2.42223	1.13198	FALSE
		2.24534	147.135	FALSE		1.86306	28.9393	FALSE		6.49056	5.28641	FALSE		1.0249	26.7577	FALSE		3.60775	3.57474	FALSE
		2.30862	133.795	FALSE		1.92542	50.4558	FALSE		5.20519	5.54474	FALSE		0.698581	32.4018	TRUE		3.45047	1.85636	FALSE
		0.460935	178.213	FALSE		0.525676	55.1337	FALSE		7.90413	3.32175	FALSE		0.673744	33.3047	FALSE		3.41779	1.60324	FALSE
		0.504199	85.0653	FALSE		1.94296	36.6681	FALSE		7.23287	4.0904	FALSE		0.817156	29.3271	FALSE		2.76316	1.39815	FALSE
		0.656887	85.9021	FALSE		1.8002	36.3055	FALSE		5.14404	5.54559	FALSE		0.366155	26.1484	TRUE		5.99576	1.54152	FALSE
		0.830671	139.586	FALSE		0.628927	57.3895	FALSE		3.22124	3.58237	FALSE		0.730707	28.3809	FALSE		1.58874	1.60885	FALSE
		1.30588	157.395	FALSE		1.88601	55.8056	FALSE		1.23704	7.09032	FALSE		0.109574	23.3604	FALSE		1.99324	1.41419	FALSE
		1.16409	122.957	FALSE		1.26565	57.4088	FALSE		4.68793	4.07721	FALSE		0.0984349	30.2819	TRUE		3.84838	0.197702	FALSE
		0.444029	188.267	FALSE		1.62851	42.944	FALSE		2.90784	4.92151	FALSE		0.552672	29.3231	TRUE		3.95809	1.07579	FALSE
		2.3918	132.184	FALSE		1.03839	41.6413	FALSE		7.04744	5.68308	FALSE		0.223222	32.6142	TRUE		3.22569	0.830542	FALSE
		0.31906	161.239	FALSE		0.534888	47.6501	FALSE		4.34174	4.98535	FALSE		0.187946	35.6849	TRUE		2.58614	0.443636	FALSE
		0.422293	164.61	FALSE		0.956233	55.82	FALSE		4.14039	5.49786	FALSE		0.615291	35.9314	TRUE		2.62252	1.19415	FALSE
		0.402894	149.356	FALSE		0.53161	19.5761	FALSE		2.06471	6.31389	FALSE		0.668845	38.2806	TRUE		3.02226	3.26678	FALSE
		2.61793	263.532	FALSE		0.358117	54.6327	FALSE		1.37474	6.97623	FALSE		1.15849	35.9735	FALSE		2.28176	1.28826	FALSE
		2.14615	122.417	FALSE		0.198168	50.1352	FALSE		9.67566	4.28207	FALSE		0.373183	32.4351	TRUE		2.51464	2.57248	FALSE
		0.2909	183.372	FALSE		2.1975	27.814	FALSE		2.24811	5.45704	FALSE		0.468917	32.332	FALSE		3.23259	0.993022	FALSE
		0.47871	159.682	FALSE		0.248157	49.1314	FALSE		5.93921	5.38173	FALSE		1.00437	34.1587	TRUE		1.48365	1.52934	FALSE
		1.26352	84.0633	FALSE		2.22989	38.1568	FALSE		2.79803	5.24511	FALSE		1.23078	42.6099	TRUE		3.32513	0.376881	FALSE
		1.30445	91.2173	FALSE		0.590127	47.3838	FALSE		11.4874	2.94856	FALSE		1.03081	49.7186	FALSE		3.56522	3.44773	FALSE
		1.17776	146.495	FALSE		0.231452	46.6039	FALSE		8.15911	5.89572	FALSE		0.759276	41.7287	TRUE		3.30458	3.24963	FALSE
		2.05255	143.416	FALSE		1.41324	45.7847	FALSE		2.69646	5.04924	FALSE		1.0078	39.4999	TRUE		1.81189	3.39978	FALSE
		1.88767	135.447	FALSE		2.36526	45.2103	FALSE		3.58798	6.41293	FALSE		1.29175	35.7954	FALSE		2.96771	2.371	FALSE
		0.801384	154.851	FALSE		0.62208	44.6389	FALSE		2.88541	3.97301	FALSE		0.972428	44.1521	FALSE		4.15545	1.43439	FALSE
		0.518403	177.262	FALSE		0.502831	45.5072	FALSE		5.67227	6.04507	FALSE		0.92427	41.1091	TRUE		4.45035	1.5493	FALSE
		1.06554	117.36	FALSE		0.581489	47.0335	FALSE		5.74616	3.67783	FALSE		0.502266	38.8815	FALSE		1.88029	1.08499	FALSE
		0.483767	183.914	FALSE		1.94232	27.5208	FALSE		10.5758	3.24574	FALSE		0.237274	46.5059	FALSE		2.17822	3.39004	FALSE
		0.482734	150.015	FALSE		0.387402	60.01	FALSE		9.78868	4.83329	FALSE		0.798328	44.0406	TRUE		1.64837	1.34684	FALSE
		1.02396	152.417	FALSE		1.09102	29.4	FALSE		7.57597	5.07869	FALSE		0.468246	43.4908	TRUE		1.85809	1.47606	FALSE
		1.85932	137.921	FALSE		0.188622	40.4375	FALSE		1.46079	7.11954	FALSE		1.0701	43.2447	FALSE		1.079	3.45697	FALSE
		0.333133	148.704	FALSE		2.49159	44.3566	FALSE		8.72872	4.47308	FALSE		0.929539	43.0426	TRUE		2.01581	1.17296	FALSE
		0.299499	74.7715	FALSE		0.305785	55.3424	FALSE		8.63629	4.21936	FALSE		0.232928	39.2452	TRUE		4.95192	0.514659	FALSE
		0.445825	148.845	FALSE		2.46769	40.7541	FALSE		7.4925	5.02496	FALSE		0.0805465	40.5567	TRUE		1.08577	5.40627	FALSE
		2.50044	130.459	FALSE		0.874035	65.9747	FALSE		1.46525	6.90134	FALSE		0.0413638	50.7069	TRUE		1.36171	5.36233	FALSE
		0.367107	169.008	FALSE		0.938768	37.0559	FALSE		6.1207	4.809	FALSE		0.134653	44.4204	TRUE		2.32577	0.866516	FALSE
		0.375523	156.444	FALSE		2.0559	57.4385	FALSE		10.8716	3.12989	FALSE		0.0949321	44.6902	FALSE		2.62511	2.90077	FALSE
		0.472102	184.045	FALSE		0.94243	69.6275	FALSE		12.9513	4.23391	FALSE		0.371509	50.4432	FALSE		3.56049	0.536237	FALSE
		0.517985	175.987	FALSE		2.03952	35.9552	FALSE		14.6616	3.03384	FALSE		0.380296	50.9046	TRUE		4.06887	1.02967	FALSE
		0.922654	156.957	FALSE		2.76869	37.9734	FALSE		13.1203	2.88056	FALSE		0.180175	46.7993	FALSE
		0.455081	175.029	FALSE		3.48184	25.6715	FALSE		2.63201	5.79573	FALSE		0.141128	44.6061	TRUE
		1.009	105.886	FALSE		2.57561	39.9554	FALSE		6.78858	4.16007	FALSE		0.0300868	37.389	FALSE
		0.353172	147.484	FALSE		0.903411	20.8607	FALSE		2.41389	4.63504	FALSE		0.470327	49.2562	TRUE
		0.427354	177.497	FALSE		0.602129	46.2541	FALSE		3.11102	5.51271	FALSE		0.0683196	39.3733	FALSE
		0.399833	170.843	FALSE		0.640321	70.4739	FALSE		1.62983	4.50402	FALSE		0.0805482	35.6676	FALSE
		1.16751	143.859	FALSE		2.11068	25.9951	FALSE		3.39397	4.34778	FALSE		0.110476	37.1748	TRUE
		1.14009	141.274	FALSE		2.3267	45.7924	FALSE		2.41461	5.66554	FALSE		0.0780075	43.2187	TRUE
		2.31528	177.876	FALSE		0.59706	19.3466	FALSE		3.96023	3.37372	FALSE		0.0841123	42.2301	TRUE
		0.500051	182.473	FALSE		0.750436	25.0001	FALSE		2.03779	4.41355	FALSE		0.460878	39.4832	TRUE
		1.47237	116.026	FALSE		0.826543	61.0594	FALSE		4.24557	5.05997	FALSE		0.404446	37.7983	TRUE
		0.759022	150.452	FALSE		0.338415	50.6811	FALSE		4.90812	5.0572	FALSE		0.579309	38.1132	TRUE
		1.22753	122.04	FALSE		2.64335	30.6779	FALSE		0.328763	8.65894	FALSE		0.489868	40.5428	FALSE
		1.46556	150.242	FALSE		1.20111	34.8464	FALSE		2.41986	5.77055	FALSE		0.34986	36.2387	TRUE
		0.844619	84.411	FALSE		0.559664	33.5094	FALSE		2.77629	4.55145	FALSE		1.07476	45.6617	TRUE
		2.7379	132.558	FALSE		1.44019	38.0029	FALSE		1.03807	6.57537	FALSE		1.67758	35.5271	FALSE
		0.346098	71.6916	FALSE		3.60601	17.6941	FALSE		3.86254	4.11223	FALSE		0.441172	38.6542	TRUE
		0.512829	160.869	FALSE		0.859226	37.8721	FALSE		3.09339	3.61315	FALSE		1.28299	39.1775	TRUE
		1.41345	128.354	FALSE		1.47526	77.5524	FALSE		4.39654	4.51303	FALSE		1.7293	32.817	TRUE
		0.998566	159.945	FALSE		2.15856	60.4203	FALSE		2.95151	5.28308	FALSE		1.52908	29.3711	FALSE
		0.521265	184.846	FALSE		0.944363	41.7083	FALSE		1.09684	6.22645	FALSE		1.35418	33.7971	TRUE
		0.96432	176.199	FALSE		1.52227	42.9846	FALSE		4.41123	4.59975	FALSE		1.16906	31.5935	TRUE
		0.549032	88.1641	FALSE		0.779339	68.7321	FALSE		3.39151	3.85111	FALSE		1.79578	37.1346	TRUE
		1.21131	150.299	FALSE		3.42302	26.2834	FALSE		3.78608	7.18507	FALSE		1.73023	35.8211	TRUE
		0.985439	117.352	FALSE		0.550204	53.1381	FALSE		5.00036	3.78938	FALSE		1.60243	34.3184	FALSE
		0.613416	81.5295	FALSE		0.940181	40.3041	FALSE		3.7958	3.77072	FALSE		1.27294	34.5206	TRUE
		0.442929	73.4458	FALSE		2.31715	36.1642	FALSE		3.76853	4.52717	FALSE		0.794648	29.0521	TRUE
		1.14905	129.846	FALSE		2.62864	38.3406	FALSE		2.24387	5.29713	FALSE		0.86038	30.8705	TRUE
		1.44169	150.661	FALSE		8.68293	224.875	FALSE		3.26731	3.79977	FALSE		1.11326	30.5154	TRUE
		1.19785	107.222	FALSE		1.38782	54.3618	FALSE		4.56621	5.01269	FALSE		0.382623	27.5132	FALSE
		0.560963	96.2463	FALSE		0.982623	54.9255	FALSE		4.76881	5.17791	FALSE		1.0565	35.4217	TRUE
		0.296979	98.734	FALSE		3.52748	47.3851	FALSE		5.2397	5.17638	FALSE		0.68355	36.1775	TRUE
		1.08742	170.398	FALSE		1.9833	49.5105	FALSE		5.2579	5.13574	FALSE		0.74284	31.7005	TRUE
		0.914255	125.602	FALSE		1.93722	28.9864	FALSE		1.8267	5.89117	FALSE		0.555137	33.8001	FALSE
		0.548303	81.9598	FALSE		0.590861	61.0058	FALSE		1.70876	4.78607	FALSE		0.647635	28.7047	TRUE
		1.05886	98.1069	FALSE		1.88521	34.8715	FALSE		2.40154	5.34795	FALSE		0.32573	31.6344	TRUE
		0.527	177.922	FALSE		1.82194	33.3912	FALSE		3.16763	6.06782	FALSE		0.215695	34.3468	TRUE
		0.669272	183.052	FALSE		1.78538	44.1739	FALSE		7.51176	4.85217	FALSE		0.124898	31.3052	FALSE
		0.532318	178.59	FALSE		1.84607	29.0471	FALSE		8.06652	3.03155	FALSE		0.17278	23.0913	TRUE
		0.692273	97.9753	FALSE		0.947379	33.064	FALSE		2.91174	5.66806	FALSE		0.366954	26.2481	FALSE
		1.06073	123.438	FALSE		0.237938	50.2874	FALSE		7.68083	5.46781	FALSE		0.143925	25.6969	TRUE
		0.636231	81.2033	FALSE		1.04503	41.378	FALSE		2.72526	4.98089	FALSE		0.479416	23.4423	TRUE
		0.896379	104.874	FALSE		1.30473	39.7059	FALSE		2.63486	5.17314	FALSE		0.26053	23.5198	FALSE
		0.980235	148.434	FALSE		1.34632	35.3863	FALSE		10.3855	4.57389	FALSE		0.335668	23.2758	FALSE
		0.580981	92.8566	FALSE		1.03669	69.2713	FALSE		2.66529	5.54351	FALSE		0.997233	20.7186	TRUE
		0.719409	96.816	FALSE		1.78676	47.8077	FALSE		5.39471	3.91497	FALSE		0.852056	26.9643	TRUE
		0.639384	97.3037	FALSE		1.68551	67.4202	FALSE		1.07882	7.13236	FALSE		1.09106	24.7369	TRUE
		1.21726	139.533	FALSE		1.51555	64.4312	FALSE		2.66909	5.36653	FALSE		0.874032	26.2022	TRUE
		0.666994	161.697	FALSE		2.02236	40.3446	FALSE		6.56521	5.4789	FALSE		1.58301	24.1028	TRUE
		0.488093	157.307	FALSE		0.83444	63.4665	FALSE		6.2355	4.55966	FALSE		1.58967	23.2087	TRUE
		0.37516	107.463	FALSE		0.545364	46.3966	FALSE		6.23459	4.90305	FALSE		1.44238	22.5512	FALSE
		1.05622	151.387	FALSE		0.566942	53.4499	FALSE		3.04053	4.20807	FALSE		1.17464	20.4265	TRUE
		0.457928	84.5327	FALSE		1.79611	32.7568	FALSE		2.62057	4.66718	FALSE		1.17943	23.2216	TRUE
		0.315788	155.448	FALSE		2.204	31.3237	FALSE		2.54664	6.0845	FALSE		1.39944	24.7816	TRUE
		0.457968	177.969	FALSE		0.202219	48.0251	FALSE		8.44326	6.21288	FALSE		1.92806	25.0512	TRUE
		0.534289	145.176	FALSE		0.911207	63.2229	FALSE		6.87719	4.89544	FALSE		2.24326	25.048	TRUE
		0.511636	179.64	FALSE		2.52738	39.8619	FALSE		2.66146	5.45361	FALSE		2.16864	24.6742	TRUE
		0.277548	73.8688	FALSE		2.29059	34.3956	FALSE		4.73905	5.14636	FALSE		1.89976	22.8453	TRUE
		0.281782	92.3505	FALSE		0.409259	46.0234	FALSE		1.13108	8.2033	FALSE		2.27431	23.045	FALSE
		0.70476	74.896	FALSE		0.888053	57.9249	FALSE		13.8759	2.94049	FALSE		3.09175	16.5423	TRUE
		1.15187	112.427	FALSE		1.67285	33.8709	FALSE		9.41203	3.42919	FALSE		3.15926	15.8894	TRUE
		0.342954	178.812	FALSE		0.298929	50.4433	FALSE		11.6041	3.21268	FALSE		3.65761	19.1164	TRUE
		1.03183	147.095	FALSE		1.83475	55.0491	FALSE		5.04008	5.37013	FALSE		3.01268	17.1573	FALSE
		0.965181	166.71	FALSE		2.17109	29.9447	FALSE		2.97328	5.54737	FALSE		2.80369	17.537	TRUE
		0.799887	93.2198	FALSE		0.328404	46.2856	FALSE		5.67359	4.03095	FALSE		3.12193	15.8002	TRUE
		0.268675	77.3802	FALSE		0.310442	51.4234	FALSE		9.4193	3.3642	FALSE		2.59798	17.1162	TRUE
		0.905695	150.452	FALSE		0.720915	60.4611	FALSE		5.97286	4.20885	FALSE		3.32478	15.3415	TRUE
		0.451496	167.894	FALSE		1.80149	34.4937	FALSE		6.56573	3.40241	FALSE		2.67328	16.4876	TRUE
		1.15619	153.939	FALSE		1.06712	33.8379	FALSE		11.4801	3.98856	FALSE		2.97643	15.9662	TRUE
		0.889418	159.294	FALSE		2.31042	39.1523	FALSE		2.9123	5.66825	FALSE		2.97649	18.478	TRUE
		0.471279	160.006	FALSE		2.14212	29.3926	FALSE		4.69325	4.29106	FALSE		2.85034	16.0308	TRUE
		1.16552	107.349	FALSE		3.4573	18.7949	FALSE		3.63779	6.76752	FALSE		2.77517	16.6808	TRUE
		1.18237	114.075	FALSE		1.29813	40.7153	FALSE		3.55815	4.02404	FALSE		2.55248	18.9106	TRUE
		0.370859	111.72	FALSE		0.419254	45.3023	FALSE		3.62077	6.81748	FALSE		2.77264	16.2947	TRUE
		0.35013	185.664	FALSE		0.601494	41.3296	FALSE		2.2145	4.94718	FALSE		2.35936	16.6069	TRUE
		0.553344	170.341	FALSE		1.71261	33.0667	FALSE		1.09981	4.13827	FALSE		1.97917	14.1307	TRUE
		0.43601	158.301	FALSE		3.22831	20.8611	FALSE		2.17662	4.64985	FALSE		1.82906	15.5427	TRUE
		0.392289	159.507	FALSE		1.8644	41.4423	FALSE		5.11587	3.38066	FALSE		2.61298	17.7684	TRUE
		0.226324	73.6414	FALSE		2.05637	25.6131	FALSE		1.57049	5.73628	FALSE		2.20722	17.8287	TRUE
		0.46001	159.68	FALSE		6.11784	91.6445	FALSE		0.659995	7.21386	FALSE		1.14	15.9545	TRUE
		0.864998	155.832	FALSE		3.05383	45.224	FALSE		5.86627	4.25355	FALSE		1.31137	17.4619	TRUE
		0.282281	82.1391	FALSE		2.55277	50.7814	FALSE		2.79852	4.11008	FALSE		1.38298	16.9953	TRUE
		2.66665	138.667	FALSE		0.46919	52.8442	FALSE		5.48155	4.04953	FALSE		1.14829	15.9147	TRUE
		0.933949	155.372	FALSE		1.45498	52.2226	FALSE		4.0043	6.10667	FALSE		1.10996	15.2763	TRUE
		0.496046	135.72	FALSE		0.612177	38.6558	FALSE		1.1441	5.11737	FALSE		0.838956	16.3272	TRUE
		0.588814	191.5	FALSE		1.59406	44.4594	FALSE		5.15537	5.83546	FALSE		0.923705	18.5234	TRUE
		1.015	149.502	FALSE		2.77203	42.3132	FALSE		3.25479	3.46306	FALSE		0.440236	16.1311	TRUE
		0.946858	125.26	FALSE		0.823713	70.7546	FALSE		2.33185	5.86986	FALSE		1.34369	17.8876	TRUE
		0.721722	156.251	FALSE		1.34323	29.9695	FALSE		5.73861	4.6569	FALSE		1.2327	17.602	TRUE
		0.82498	152.577	FALSE		0.667736	49.8959	FALSE		3.40916	4.18473	FALSE		0.928476	16.7568	TRUE
		1.13872	150.656	FALSE		0.620198	47.0301	FALSE		5.70102	4.2964	FALSE		0.645602	15.2201	TRUE
		0.390541	183.322	FALSE		1.45165	43.3322	FALSE		0.815714	8.04869	FALSE		0.164841	12.9324	TRUE
		0.428412	91.8461	FALSE		1.78005	37.6327	FALSE		5.23851	5.85824	FALSE		0.186925	14.3691	TRUE
		0.833599	81.7075	FALSE		2.07724	37.4415	FALSE		5.41963	6.08596	FALSE		0.46266	17.9402	TRUE
		1.07331	143.495	FALSE		0.304856	55.3081	FALSE		7.5989	9.13775	FALSE		0.350982	16.4687	TRUE
		1.03699	155.642	FALSE		1.78581	39.7226	FALSE		4.72391	4.75637	FALSE		0.0351742	10.6384	TRUE
		0.304551	105.567	FALSE		0.681453	47.1972	FALSE		4.72095	4.14709	FALSE		0.229915	8.66714	TRUE
		0.737862	146.904	FALSE		2.33573	25.2546	FALSE		1.40324	6.51126	FALSE		0.122778	9.10063	TRUE
		0.188495	89.8943	FALSE		0.709822	50.0661	FALSE		6.51886	4.88617	FALSE		0.174339	9.37489	TRUE
		0.452836	177.429	FALSE		0.861094	63.2711	FALSE		6.97016	3.67153	FALSE		0.36219	9.33689	FALSE
		1.31141	143.523	FALSE		1.57115	42.6793	FALSE		5.29558	4.14899	FALSE		0.34511	9.00945	TRUE
		0.480406	87.5033	FALSE		0.854643	57.7505	FALSE		4.68178	4.52588	FALSE		0.6337	8.01318	TRUE
		0.985578	118.183	FALSE		2.11615	38.5007	FALSE		5.6263	4.91204	FALSE		0.877542	8.98898	TRUE
		0.213388	83.6298	FALSE		2.39135	35.8292	FALSE		5.82263	3.66689	FALSE		1.36055	8.72809	TRUE
		0.964746	78.5052	FALSE		0.82957	58.7518	FALSE		7.32024	3.38443	FALSE		0.84987	8.54497	TRUE
		0.863672	147.745	FALSE		1.52215	42.9979	FALSE		5.62545	2.84358	FALSE		1.19197	8.78266	TRUE
		0.194284	62.6609	FALSE		0.932487	24.2395	FALSE		6.49292	4.447	FALSE		0.614427	8.82364	TRUE
		0.347395	87.4481	FALSE		1.40371	39.2429	FALSE		8.4871	4.09113	FALSE		1.39684	8.13774	TRUE
		0.407162	178.407	FALSE		1.02803	39.4547	FALSE		8.75071	3.7793	FALSE		1.33127	7.92155	TRUE
		0.548375	175.079	FALSE		1.55743	61.1466	FALSE		8.1574	4.24315	FALSE		2.01229	8.46854	TRUE
		1.61418	112.609	FALSE		2.14741	38.1219	FALSE		6.29473	2.95919	FALSE		2.35639	6.96157	TRUE
		1.50548	108.654	FALSE		2.89471	26.2365	FALSE		1.32127	5.81458	FALSE		2.01888	8.39767	TRUE
		0.781166	135.588	FALSE		1.53534	37.1071	FALSE		1.41316	5.13826	FALSE		1.49123	8.97647	TRUE
		1.23224	111.742	FALSE		1.57058	35.2865	FALSE		7.16454	4.35513	FALSE		2.28777	8.74971	FALSE
		1.4998	142.204	FALSE		1.21907	60.5769	FALSE		8.59136	3.51698	FALSE		1.94221	8.83065	TRUE
		0.865722	77.2491	FALSE		1.94363	27.4023	FALSE		9.49697	3.87914	FALSE		2.35051	8.2096	TRUE
		2.73901	130.047	FALSE		1.97118	38.069	FALSE		7.52472	3.5609	FALSE		2.63637	8.6305	TRUE
		0.36769	73.8283	FALSE		1.79961	35.6774	FALSE		4.55477	3.69653	FALSE		2.24334	8.24369	TRUE
		0.50408	193.306	FALSE		2.15658	27.3596	FALSE		9.13408	4.18869	FALSE		1.97593	8.2052	TRUE
		0.482486	102.157	FALSE		1.90565	32.8536	FALSE		5.82239	4.59022	FALSE		2.3142	7.87711	TRUE
		0.516068	197.447	FALSE		2.31526	38.461	FALSE		7.9907	3.90678	FALSE		2.44713	9.40127	TRUE
		0.543982	172.798	FALSE		0.765974	53.7036	FALSE		3.28845	6.97289	FALSE		3.01866	8.77295	TRUE
		0.975628	166.501	FALSE		1.44047	73.6588	FALSE		9.9241	5.40754	FALSE		3.10386	8.91834	FALSE
		0.553979	80.5494	FALSE		1.12003	47.6505	FALSE		4.44818	5.69702	FALSE		3.03263	8.19623	TRUE
		1.20065	137.173	FALSE		0.687042	22.0466	FALSE		6.5721	6.844	FALSE		3.60841	7.50223	TRUE
		1.03601	112.268	FALSE		1.82468	57.4107	FALSE		7.41539	5.59883	FALSE		3.39488	7.84216	TRUE
		0.666988	80.1075	FALSE		3.12466	35.6185	FALSE		1.94693	5.60912	FALSE		3.80144	5.62463	TRUE
		0.467447	74.0483	FALSE		1.54166	46.3681	FALSE		10.6125	3.72456	FALSE		3.69617	8.07412	FALSE
		1.22839	136.464	FALSE		0.763775	45.2464	FALSE		10.7085	3.5333	FALSE		4.05167	8.39312	TRUE
		2.24875	152.043	FALSE		1.51829	50.361	FALSE		4.46044	4.11189	FALSE		3.71716	8.54276	TRUE
		0.801106	160.161	FALSE		0.200239	56.1177	FALSE		7.91292	5.15812	FALSE		3.686	8.60899	TRUE
		0.670525	158.665	FALSE		0.290701	51.9171	FALSE		4.67832	6.23438	FALSE		4.34589	8.60281	TRUE
		0.523972	88.7536	FALSE		0.80959	65.4556	FALSE		4.10258	4.45453	FALSE		4.51302	0.631549	TRUE
		0.296575	93.3046	FALSE		0.262139	49.6878	FALSE		2.72642	5.70789	FALSE		5.38108	1.1177	TRUE
		1.16226	157.363	FALSE		2.66703	36.0128	FALSE		5.35784	3.14363	FALSE		4.41394	0.993309	TRUE
		0.916823	117.941	FALSE		0.74969	62.9427	FALSE		5.65636	6.35941	FALSE		5.34669	0.616122	TRUE
		1.01131	96.187	FALSE		1.37606	70.4673	FALSE		2.20071	7.00459	FALSE		5.46731	0.48067	TRUE
		0.589332	81.8426	FALSE		0.972192	59.0834	FALSE		0.49428	7.58606	FALSE		5.502	0.5862	FALSE
		2.80354	159.617	FALSE		1.34898	63.4605	FALSE		5.11543	4.04155	FALSE		4.90479	0.48989	TRUE
		0.323844	193.51	FALSE		2.08521	18.317	FALSE		6.97322	3.42623	FALSE		5.45297	0.559116	TRUE
		1.01772	171.779	FALSE		1.49982	40.3857	FALSE		5.48609	4.31623	FALSE		4.95591	0.67479	TRUE
		0.630234	96.0444	FALSE		1.91003	34.5094	FALSE		0.775236	7.52213	FALSE		4.63746	0.844263	TRUE
		1.00552	118.843	FALSE		0.289901	54.0916	FALSE		8.96587	3.75566	FALSE		5.06119	0.957816	TRUE
		0.676183	74.9342	FALSE		1.35853	51.4006	FALSE		6.31884	5.57392	FALSE		4.75253	0.734756	TRUE
		1.02373	97.0547	FALSE		2.73442	37.3366	FALSE		9.20165	5.71963	FALSE		4.08524	0.88687	TRUE
		1.1271	141.579	FALSE		0.417627	47.5557	FALSE		7.10857	6.77015	FALSE		3.45786	0.255447	TRUE
		0.632813	89.8235	FALSE		0.655279	57.1714	FALSE		4.51306	4.96601	FALSE		3.64396	0.520113	TRUE
		0.732081	91.6518	FALSE		0.684903	48.7901	FALSE				FALSE		3.51247	0.20467	TRUE
		0.679294	98.2765	FALSE		0.636637	68.3495	FALSE		3.43312	3.98702	FALSE		3.46822	0.281989	TRUE
		0.444186	153.122	FALSE		0.977626	56.6244	FALSE		3.08884	4.23254	FALSE		4.42028	0.581713	TRUE
		0.340945	100.237	FALSE		0.692749	38.7585	FALSE		3.51121	4.87296	FALSE		3.55636	0.483303	FALSE
		1.05153	143.442	FALSE		1.24354	38.8573	FALSE		3.5894	4.39513	FALSE		3.6286	0.430078	TRUE
		0.495823	78.5789	FALSE		1.35722	34.5094	FALSE		3.16618	3.57085	FALSE		3.73949	0.091448	TRUE
		0.35861	145.158	FALSE		1.45653	54.9402	FALSE		4.76164	3.65752	FALSE		3.18319	0.76774	TRUE
		0.473104	163.329	FALSE		0.538592	40.3536	FALSE		2.48511	5.61676	FALSE		3.35273	0.156243	TRUE
		0.582373	136.369	FALSE		0.629763	44.2768	FALSE		4.84195	3.4837	FALSE		3.04156	0.548554	TRUE
		0.404188	106.917	FALSE		2.0915	52.041	FALSE		5.16748	3.78369	FALSE		3.71915	0.398621	TRUE
		1.08084	111.051	FALSE		2.3447	38.8326	FALSE		2.06294	5.64004	FALSE		3.97187	0.335412	TRUE
		0.24552	94.2301	FALSE		2.58817	41.1766	FALSE		2.98337	5.58861	FALSE		2.15475	0.544507	TRUE
		0.965061	129.036	FALSE		2.68232	39.0292	FALSE		5.06991	4.74306	FALSE		2.60444	0.684317	TRUE
		0.320557	174.609	FALSE		1.24688	44.3259	FALSE		4.97545	4.37548	FALSE		2.21	0.248714	TRUE
		1.014	143.939	FALSE		0.728038	45.0761	FALSE		1.31673	6.31469	FALSE		1.53231	0.162141	TRUE
		0.955753	155.834	FALSE		2.43338	40.6646	FALSE		3.41245	5.53809	FALSE		1.86785	0.614236	TRUE
		0.829024	88.8452	FALSE		1.8324	44.9139	FALSE		4.60258	5.91891	FALSE		1.72967	0.316928	TRUE
		0.281587	72.0266	FALSE		0.724748	42.2763	FALSE		5.31358	4.74665	FALSE		1.80259	0.525511	TRUE
		0.996394	152.502	FALSE		1.31725	43.2001	FALSE		6.21848	3.64808	FALSE		2.34228	0.502802	FALSE
		0.473901	160.805	FALSE		2.16709	39.2646	FALSE		6.90711	4.1192	FALSE		2.16835	0.491232	TRUE
		0.644431	81.258	FALSE		1.42367	51.061	FALSE		4.62085	4.52515	FALSE		0.944496	0.198399	TRUE
		1.46701	106.438	FALSE		2.57016	35.1545	FALSE		6.33661	5.10831	FALSE		1.01283	0.324971	TRUE
		1.10967	102.597	FALSE		0.319215	62.5227	FALSE		4.80399	3.49498	FALSE		0.461777	0.419068	TRUE
		1.1236	108.398	FALSE		4.42366	45.6754	FALSE		4.34705	5.25431	FALSE		0.928736	0.246315	TRUE
		0.358616	103.613	FALSE		1.24243	80.638	FALSE		4.34502	5.56667	FALSE		0.871517	0.190108	TRUE
		0.357303	179.759	FALSE		1.65684	58.1455	FALSE		7.90242	4.14279	FALSE		0.242059	0.0948847	TRUE
		0.539122	157.687	FALSE		1.18646	34.4161	FALSE		5.05325	3.68672	FALSE		1.07757	0.486842	TRUE
		0.430651	151.883	FALSE		1.12085	33.1935	FALSE		4.64218	6.06753	FALSE		0.230047	0.00656413	TRUE
		0.399913	154.431	FALSE		1.40993	32.6233	FALSE		4.48086	4.92788	FALSE		0.943269	0.481774	TRUE
		0.483206	159.565	FALSE		1.67006	58.2134	FALSE		3.92362	5.94143	FALSE		0.193218	0.103324	TRUE
		0.200861	79.1313	FALSE		1.84782	52.6978	FALSE		7.87577	3.59504	FALSE		0.0831384	0.123539	TRUE
		0.335347	181.873	FALSE		1.47711	49.0084	FALSE		5.06487	3.6728	FALSE		0.174437	0.622147	TRUE
		0.376876	171.309	FALSE		1.5304	58.3728	FALSE		6.44447	4.03968	FALSE		0.319541	4.28098	TRUE
		0.931696	152.204	FALSE		1.40949	51.4036	FALSE		9.52587	3.29152	FALSE		0.797218	3.73562	TRUE
		0.480793	128.16	FALSE		0.880707	45.1952	FALSE		4.76753	3.91216	FALSE		0.118	3.90952	TRUE
		0.562191	177.94	FALSE		1.30441	36.232	FALSE		5.07192	4.50211	FALSE		1.09962	4.30063	TRUE
		1.03806	150.114	FALSE		0.697892	73.6702	FALSE		5.10828	3.33559	FALSE		0.926556	3.29418	TRUE
		0.94343	120.222	FALSE		1.0631	20.5132	FALSE		5.14327	3.48492	FALSE		1.18323	3.86301	TRUE
		0.754721	155.832	FALSE		1.14226	32.9278	FALSE		10.2354	2.99852	FALSE		0.747242	3.3299	TRUE
		0.318319	213.692	FALSE		1.38298	49.854	FALSE		6.35029	5.51509	FALSE		1.61781	4.84034	TRUE
		0.392668	100.457	FALSE		1.47371	48.7577	FALSE		5.9278	4.38058	FALSE		1.0844	4.05598	TRUE
		0.417402	83.959	FALSE		1.00557	28.3316	FALSE		8.70955	4.87133	FALSE		1.66501	4.49836	TRUE
		0.817248	76.6987	FALSE		1.25289	30.5762	FALSE		5.89456	3.25863	FALSE		0.623765	3.82776	TRUE
		1.04559	138.969	FALSE		1.01783	25.5822	FALSE		4.72465	4.98448	FALSE		1.5087	3.91692	TRUE
		0.975284	146.039	FALSE		1.06991	16.3506	FALSE		7.95585	4.67879	FALSE		1.50854	5.35437	TRUE
		0.30309	103.032	FALSE		1.72813	46.0205	FALSE		6.65595	6.07771	FALSE		2.94853	4.09398	TRUE
		0.770409	147.13	FALSE		1.43867	41.7952	FALSE		8.09133	3.56367	FALSE		2.27103	4.47735	TRUE
		0.62427	138.563	FALSE		1.4936	45.9441	FALSE		7.04012	3.9843	FALSE		2.57933	3.95541	TRUE
		0.442531	91.3349	FALSE		1.33033	34.2389	FALSE		6.49367	4.48077	FALSE		2.45312	4.04212	TRUE
		0.995656	113.417	FALSE		1.09442	35.3863	FALSE		4.95475	5.28267	FALSE		2.84199	3.80477	TRUE
		0.218501	81.229	FALSE		1.10012	21.8508	FALSE		7.33653	5.31263	FALSE		3.21139	4.67339	TRUE
		0.916725	75.3548	FALSE		1.32395	39.773	FALSE		4.1339	4.65868	FALSE		2.5828	3.32841	TRUE
		0.825443	140.262	FALSE		1.06434	22.7182	FALSE		3.55425	3.98101	FALSE		2.75874	2.92388	TRUE
		0.90881	178.134	FALSE		1.98153	19.7277	FALSE		2.50289	4.10363	FALSE		3.22201	3.92933	TRUE
		0.189271	63.0891	FALSE		1.34921	40.118	FALSE		2.38179	5.45025	FALSE		3.09483	4.33628	TRUE
		0.344711	86.1739	FALSE		0.829722	45.0508	FALSE		2.96904	3.55142	FALSE		3.30459	3.75099	TRUE
		0.982276	174.87	FALSE		1.3114	44.4053	FALSE		2.98295	5.52386	FALSE		2.59689	4.03094	TRUE
		0.614231	101.381	FALSE		1.36998	48.6074	FALSE		4.38694	4.59226	FALSE		3.48184	4.31779	TRUE
		1.10697	154.649	FALSE		1.00704	20.5896	FALSE		2.35501	4.29235	FALSE		3.19084	3.54825	TRUE
		1.13803	158.412	FALSE		1.3295	42.4778	FALSE		2.68297	5.06502	FALSE		3.82217	3.40434	TRUE
		0.405799	128.881	FALSE		2.32201	53.0858	FALSE		2.77051	3.65786	FALSE		4.43615	4.05339	TRUE
		0.999435	93.0684	FALSE		2.13945	62.6259	FALSE		3.03178	3.85513	FALSE		3.49216	4.17994	TRUE
		0.613785	94.2583	FALSE		0.665007	53.2691	FALSE		2.4058	5.68854	FALSE		4.4791	4.54798	TRUE
		0.47291	88.5114	FALSE		1.06911	17.0972	FALSE		2.76599	3.57503	FALSE		3.97854	4.65058	TRUE
		0.472204	78.3579	FALSE		1.03267	16.9848	FALSE		3.3686	3.59641	FALSE		4.39219	4.65509	TRUE
		0.41382	76.5722	FALSE		1.50531	48.7647	FALSE		2.74191	5.75207	FALSE		4.60692	3.97101	TRUE
		2.57622	133.05	FALSE		1.48723	39.7689	FALSE		5.99922	3.46603	FALSE		3.7935	10.5875	TRUE
		1.21307	155.824	FALSE		1.76761	47.6291	FALSE		2.10224	5.29993	FALSE		3.86588	3.45957	TRUE
		0.518412	173.374	FALSE		1.55433	47.929	FALSE		2.63152	6.18609	FALSE		3.54705	11.923	TRUE
		1.08255	113.329	FALSE		2.41258	77.2108	FALSE		2.66071	5.40847	FALSE		4.34832	6.08916	TRUE
		0.324585	92.9793	FALSE		1.44713	43.3935	FALSE		2.65745	5.61639	FALSE		3.37508	11.9897	TRUE
		0.699919	109.466	FALSE		1.43273	48.3215	FALSE		3.78677	3.40623	FALSE		3.92589	12.0656	TRUE
		0.720112	118.521	FALSE		1.52431	51.0327	FALSE		3.42155	5.96214	FALSE		3.29002	13.4562	TRUE
		0.568733	156.947	FALSE		1.48251	52.9742	FALSE		2.80054	6.20783	FALSE		2.86208	12.1121	TRUE
		0.893479	150.545	FALSE		1.43394	54.2819	FALSE		3.03934	5.62011	FALSE		2.6002	11.8599	TRUE
		0.423144	190.572	FALSE		1.4832	52.1264	FALSE		4.69687	5.66377	FALSE		3.64008	9.96218	TRUE
		1.10588	106.744	FALSE		0.682676	63.7592	FALSE		3.14042	5.16233	FALSE		3.07145	11.0785	TRUE
		0.546897	150.636	FALSE		1.34685	42.6047	FALSE		3.93053	4.27321	FALSE		2.6206	13.5302	TRUE
		1.13882	142.152	FALSE		1.47808	53.5011	FALSE		4.10814	4.23039	FALSE		3.62533	12.7641	TRUE
		0.825631	76.5566	FALSE		1.40498	40.1792	FALSE		3.77177	4.04556	FALSE		2.39364	12.3592	TRUE
		1.23838	142.5	FALSE		1.59725	44.2721	FALSE		3.57196	5.53305	FALSE		3.12784	13.3577	TRUE
		0.254247	74.8369	FALSE		1.3618	55.0507	FALSE		5.12984	5.83009	FALSE		1.75095	11.0837	TRUE
		0.465212	181.553	FALSE		1.24436	33.3185	FALSE		3.93313	5.59085	FALSE		2.37238	10.6362	TRUE
		2.52504	154.264	FALSE		0.773412	47.9317	FALSE		6.04429	3.26193	FALSE		2.25752	12.1009	TRUE
		0.398262	88.6046	FALSE		1.29048	41.8512	FALSE		4.47578	3.9187	FALSE		1.86604	11.236	TRUE
		0.406164	150.451	FALSE		0.635854	55.7215	FALSE		3.15531	5.85153	FALSE		2.18116	13.1247	TRUE
		0.564474	79.1088	FALSE		1.37694	48.4575	FALSE		4.19947	4.75594	FALSE		2.08358	13.6176	TRUE
		0.530097	151.594	FALSE		1.40838	42.1482	FALSE		6.39481	3.29892	FALSE		1.45758	12.8532	TRUE
		0.44563	180.852	FALSE		1.20813	32.0517	FALSE		4.71067	3.57777	FALSE		2.21125	12.9843	TRUE
		0.654449	114.373	FALSE		1.29094	37.7403	FALSE		5.00464	4.25076	FALSE		1.55001	11.5893	TRUE
		0.243587	70.2836	FALSE		1.30546	46.7927	FALSE		4.0017	5.18646	FALSE		1.43398	10.6937	TRUE
		1.01036	99.878	FALSE		0.983709	22.2198	FALSE		4.81617	3.5966	FALSE		1.14738	11.6594	TRUE
		1.94014	152.269	FALSE		1.38382	40.8948	FALSE		4.77905	4.4159	FALSE		0.469136	10.4775	TRUE
		2.2935	134.851	FALSE		1.62055	50.4373	FALSE		5.97058	5.49248	FALSE		1.29408	13.9274	TRUE
		0.291679	68.4322	FALSE		1.96154	40.3369	FALSE		3.78804	5.87009	FALSE		0.747285	12.1445	TRUE
		1.32568	137.614	FALSE		1.31067	19.9607	FALSE		5.81596	3.56404	FALSE		0.327507	12.5733	TRUE
		0.994355	80.5308	FALSE		1.90425	44.063	FALSE		4.44481	5.66079	FALSE		0.67537	11.6374	TRUE
		0.51432	166.865	FALSE		1.07126	41.3888	FALSE		4.46659	5.66441	FALSE		0.262388	10.8106	TRUE
		2.55496	133.505	FALSE		1.65543	61.5742	FALSE		4.17589	4.33905	FALSE		0.224619	11.551	TRUE
		0.422964	98.7791	FALSE		1.57009	61.7822	FALSE		4.13632	4.27334	FALSE		0.455617	14.6784	TRUE
		0.491942	203.161	FALSE		1.78691	51.6788	FALSE		4.84523	3.78644	FALSE		0.150082	12.7795	TRUE
		0.499443	176.052	FALSE		1.79026	49.721	FALSE		5.64388	5.47316	FALSE		0.608289	10.9577	TRUE
		2.10285	145.837	FALSE		2.00319	36.5485	FALSE		5.443	3.81901	FALSE		0.442201	20.6789	TRUE
		2.21889	126.556	FALSE		2.41046	44.5226	FALSE		9.13026	3.28132	FALSE		0.207467	20.6636	TRUE
		0.937885	154.741	FALSE		1.31545	25.1945	FALSE		5.85573	4.98248	FALSE		0.205251	19.1771	TRUE
		0.661542	72.8118	FALSE		1.56262	58.9881	FALSE		5.52682	5.48414	FALSE		0.655169	18.7838	TRUE
		0.46446	151.08	FALSE		1.37114	36.7655	FALSE		5.99247	3.87541	FALSE		0.454447	18.4682	TRUE
		0.612501	140.975	FALSE		1.77795	51.7535	FALSE		4.6067	4.52826	FALSE		1.17738	23.3857	TRUE
		1.00466	79.621	FALSE		1.4875	52.0164	FALSE		6.83646	4.02648	FALSE		1.01947	20.9339	TRUE
		2.17139	142.303	FALSE		1.71145	51.6097	FALSE		7.72059	3.61368	FALSE		1.43182	20.288	TRUE
		1.8943	125.033	FALSE		1.34791	54.0059	FALSE		10.4572	3.86956	FALSE		0.966834	21.357	TRUE
		2.1581	124.979	FALSE		1.51765	40.2299	FALSE		8.87788	5.3279	FALSE		0.870945	18.1964	TRUE
		0.576249	145.905	FALSE		1.9001	30.9124	FALSE		12.7518	2.77079	FALSE		1.14566	18.6798	TRUE
		2.57611	131.133	FALSE		1.71417	49.2109	FALSE		5.30354	3.51523	FALSE		1.89825	18.7318	TRUE
		0.556744	83.0141	FALSE		1.74183	46.9638	FALSE		8.06135	3.31033	FALSE		0.501609	17.1346	TRUE
		0.431747	96.304	FALSE		1.69252	50.9164	FALSE		4.96525	3.10471	FALSE		2.4869	21.4393	TRUE
		1.32048	101.873	FALSE		1.14519	20.8285	FALSE		12.6776	3.75913	FALSE		2.06881	22.0873	TRUE
		0.237986	71.6702	FALSE		1.6997	54.0088	FALSE		6.56035	5.35543	FALSE		2.52773	20.3965	TRUE
		1.27463	114.885	FALSE		1.48854	52.8619	FALSE		2.79814	5.93906	FALSE		2.30925	21.4482	FALSE
		0.389252	189.307	FALSE		1.48995	55.3592	FALSE		6.859	3.29813	FALSE		1.83221	18.4031	TRUE
		0.240748	85.1215	FALSE		1.58826	54.105	FALSE		9.59104	5.17938	FALSE		2.33871	24.913	TRUE
		1.5859	105.189	FALSE		1.77787	40.1439	FALSE		3.67614	4.93466	FALSE		2.21101	25.0916	TRUE
		2.2231	136.159	FALSE		1.71408	46.1515	FALSE		5.48002	3.87562	FALSE		2.66461	20.5809	TRUE
		2.32937	114.31	FALSE		1.60773	57.8001	FALSE		6.67983	4.74705	FALSE		2.59904	21.7131	TRUE
		0.357625	185.953	FALSE		3.33255	121.051	FALSE		2.78637	4.60977	FALSE		2.51165	20.3975	TRUE
		2.20354	156.225	FALSE		3.2074	111.107	FALSE		3.69788	4.63681	FALSE		2.19435	27.8362	TRUE
		0.648878	79.2786	FALSE		1.51049	53.0335	FALSE		2.60439	3.85295	FALSE		2.32846	19.6934	TRUE
		0.395039	154.552	FALSE		1.52049	51.096	FALSE		2.61695	6.14689	FALSE		2.29779	24.5774	TRUE
		0.363083	159.215	FALSE		0.466996	40.8848	FALSE		2.7994	5.05117	FALSE		2.1445	25.2595	TRUE
		2.40219	131.681	FALSE		1.50361	49.232	FALSE		2.66366	6.05013	FALSE		1.72067	26.7695	TRUE
		0.332017	153.429	FALSE		2.16129	62.2948	FALSE		4.44923	3.65936	FALSE		2.03192	30.6032	TRUE
		0.529007	164.943	FALSE		1.51277	52.2455	FALSE		3.06378	4.47351	FALSE		2.03393	29.6769	TRUE
		0.983491	170.22	FALSE		2.19168	25.0004	FALSE		4.53075	3.57136	FALSE		1.93626	30.6845	TRUE
		1.58461	94.5124	FALSE		4.13418	60.4688	FALSE		3.45629	3.91643	FALSE		1.28698	28.1922	TRUE
		1.76041	142.522	FALSE		2.97741	107.572	FALSE		3.18665	5.60022	FALSE		1.92507	27.7351	TRUE
		2.05653	158.08	FALSE		3.75767	81.8658	FALSE		4.73312	3.36632	FALSE		1.51874	27.6258	TRUE
		2.38512	174.446	FALSE		2.39392	54.2709	FALSE		3.11765	5.76329	FALSE		1.56729	26.468	TRUE
		2.66564	130.163	FALSE		1.46355	53.7381	FALSE		3.09559	4.65133	FALSE		1.03703	26.8104	TRUE
		0.861869	117.785	FALSE		5.13825	73.5561	FALSE		4.80713	5.18891	FALSE		1.95088	30.14	TRUE
		2.47342	127.835	FALSE		1.63	43.8355	FALSE		3.82892	3.47701	FALSE		0.867062	31.0223	TRUE
		1.44381	63.306	FALSE		1.7921	28.9784	FALSE		3.28355	5.59861	FALSE		0.449213	30.4036	TRUE
		2.41372	125.984	FALSE		1.74508	38.1547	FALSE		3.78248	5.03414	FALSE		0.535301	29.2591	TRUE
		1.98012	131.86	FALSE		1.83806	29.5847	FALSE		3.31451	6.64697	FALSE		0.409608	27.964	TRUE
		1.14591	148.041	FALSE		4.89189	36.21	FALSE		4.27812	3.93771	FALSE		0.949908	27.4001	TRUE
		1.42417	80.1714	FALSE		3.76639	49.5669	FALSE		4.17324	4.15165	FALSE		0.337408	25.5889	TRUE
		1.55522	95.9483	FALSE		3.55516	34.2698	FALSE		3.9798	4.43422	FALSE		0.149577	33.414	TRUE
		1.36929	122.067	FALSE		1.96493	22.3115	FALSE		3.85251	5.92296	FALSE		0.178232	29.9075	TRUE
		0.743391	142.074	FALSE		1.71747	29.4112	FALSE		3.42322	6.37359	FALSE		0.328417	26.2172	TRUE
		1.21518	85.8262	FALSE		1.57533	47.8246	FALSE		3.99567	4.15265	FALSE		0.111973	29.1706	FALSE
		2.12358	124.763	FALSE		1.69981	38.426	FALSE		5.61164	5.08141	FALSE		0.23226	36.8619	TRUE
		0.875143	75.6419	FALSE		1.88905	19.2976	FALSE		4.25222	5.18215	FALSE		0.320663	35.38	TRUE
		0.550702	166.926	FALSE		4.03553	46.664	FALSE		4.56626	4.38087	FALSE		0.713308	35.885	TRUE
		1.48453	87.3755	FALSE		1.68663	30.9794	FALSE		5.95494	3.72207	FALSE		0.195999	31.1801	TRUE
		1.046	153.666	FALSE		1.73699	29.7213	FALSE		5.11963	5.44626	FALSE		0.59013	33.21	TRUE
		1.08069	75.9489	FALSE		0.953516	34.8938	FALSE		6.30899	5.1478	FALSE		0.765901	31.1883	TRUE
		1.09668	121.984	FALSE		1.84209	19.3368	FALSE		4.2183	6.39051	FALSE		1.06101	37.6327	TRUE
		2.02137	158.814	FALSE		0.979123	31.2166	FALSE		4.80373	3.65634	FALSE		0.875684	37.8605	TRUE
		2.12283	140.749	FALSE		1.67349	34.9799	FALSE		5.09959	3.74516	FALSE		0.143061	35.0841	TRUE
		1.05508	149.847	FALSE		0.895168	37.6273	FALSE		3.81591	5.3523	FALSE		1.00256	35.7184	TRUE
		1.28033	146.301	FALSE		1.53244	39.4748	FALSE		7.17542	4.91224	FALSE		0.837063	42.0606	TRUE
		1.11601	69.8525	FALSE		1.64578	31.6203	FALSE		7.21793	3.61752	FALSE		0.922995	38.8449	TRUE
		1.10514	156.874	FALSE		0.613451	30.6859	FALSE		4.26787	4.86364	FALSE		0.564964	43.2261	TRUE
		1.9428	138.507	FALSE		0.843734	32.8649	FALSE		4.9377	4.54049	FALSE		0.909447	50.3147	TRUE
		2.39526	108.075	FALSE		1.68435	26.1959	FALSE		9.77869	4.46219	FALSE		0.624397	46.9119	TRUE
		1.96763	87.0347	FALSE		1.9223	51.7029	FALSE		5.34826	5.46225	FALSE		0.624881	47.7891	TRUE
		2.24367	132.982	FALSE		1.99238	37.9863	FALSE		5.10439	5.71984	FALSE		1.07122	40.8662	TRUE
		0.453964	176.013	FALSE		0.722441	43.9364	FALSE		5.89667	3.63445	FALSE		0.686529	43.4207	TRUE
		1.16801	116.246	FALSE		1.91008	40.4557	FALSE		4.15722	5.16146	FALSE		0.814044	40.56	TRUE
		2.23442	88.2526	FALSE		1.46263	61.0217	FALSE		10.0286	5.81235	FALSE		0.920962	38.8472	TRUE
		0.833301	147.746	FALSE		1.83336	28.5002	FALSE		6.20585	5.67636	FALSE		0.241099	40.2045	TRUE
		0.818497	120.352	FALSE		2.00474	20.7745	FALSE		8.89877	4.52126	FALSE		0.579945	45.2926	TRUE
		1.02188	132.095	FALSE		0.509177	39.9983	FALSE		6.1039	5.55191	FALSE		0.196872	42.951	TRUE
		1.41036	144.341	FALSE		1.79407	33.5412	FALSE		5.18571	4.75777	FALSE		0.237578	41.4767	TRUE
		2.17352	90.3865	FALSE		1.55136	45.5605	FALSE		5.07225	4.95455	FALSE		0.203122	53.5502	TRUE
		1.14646	141.112	FALSE		1.43764	54.6083	FALSE		5.39696	3.45393	FALSE		0.227163	51.3901	TRUE
		2.11331	149.633	FALSE		1.2148	32.7069	FALSE		7.52038	3.08762	FALSE		0.128061	51.007	FALSE
		1.23643	143.699	FALSE		1.2744	40.8738	FALSE		11.3369	4.6793	FALSE		0.165268	46.929	TRUE
		1.17135	136.228	FALSE		0.899558	35.632	FALSE		7.17054	5.30406	FALSE		0.27743	43.7354	TRUE
		1.06973	152.614	FALSE		1.54145	44.896	FALSE		10.044	4.96775	FALSE		0.322247	53.2273	TRUE
[truncated: 1,079 more rows]
