# Supplementary material for: Biomolecular condensate phase diagrams with a combinatorial microdroplet platform
Source: Nat Commun. 2022 Dec 21;13:7845. doi: 10.1038/s41467-022-35265-7 (PMC9768726; doi:10.1038/s41467-022-35265-7)
Supplement: Supplementary file 6 — Source Data [file 41467_2022_35265_MOESM6_ESM.zip › Source_Data/Figure3.xlsx]

## Sheet: Sheet1
Figure 3
	panel a:				panel b:
		FUS(G156E)-EGFP / μM	PEG 6000 / % (w/w)	feature		FUS(G156E)-EGFP / μM	PEG 6000 / % (w/w)	feature
		1.13362	5.97628	TRUE		2.24022	3.64183	TRUE
		3.02204	2.09159	TRUE		2.40866	3.51798	TRUE
		2.73021	2.67482	TRUE		1.35533	6.78634	TRUE
		1.83873	3.5774	TRUE		0.69155	1.38531	TRUE
		2.37157	2.56291	TRUE		1.99173	3.21707	TRUE
		1.11301	6.18297	TRUE		2.74857	0.728491	TRUE
		1.60027	4.85116	TRUE		1.51891	5.13215	TRUE
		1.39814	4.65614	TRUE		1.85918	4.14295	TRUE
		2.10605	3.81212	TRUE		1.66764	3.49863	TRUE
		1.6201	4.01544	TRUE		1.9452	2.5681	TRUE
		1.43406	2.94447	TRUE		1.59264	4.15279	TRUE
		2.16315	5.80011	TRUE		1.90238	3.73271	TRUE
		1.58864	4.10673	TRUE		2.15274	1.79147	TRUE
		1.39249	3.45037	TRUE		0.456594	6.04478	TRUE
		0.997659	6.3936	TRUE		2.05894	1.38734	TRUE
		2.70964	2.24307	TRUE		1.97309	5.17006	TRUE
		1.27472	4.8016	TRUE		2.77287	2.19703	TRUE
		1.93319	4.34096	TRUE		0.742739	7.54862	TRUE
		0.781695	6.27846	TRUE		0.851722	6.53012	TRUE
		0.688376	7.22047	TRUE		2.23421	2.6479	TRUE
		0.341772	6.01168	TRUE		1.58355	1.77192	TRUE
		1.85912	5.48523	TRUE		0.388158	5.24634	TRUE
		1.71509	5.63594	TRUE		2.01766	5.13218	TRUE
		1.37505	4.12269	TRUE		2.98566	0.844198	TRUE
		1.48644	4.73241	TRUE		1.78468	3.4079	TRUE
		2.65156	4.5398	TRUE		2.0992	1.74343	TRUE
		1.75916	4.55117	TRUE		0.659949	3.8882	TRUE
		1.58374	4.68035	TRUE		1.93002	3.92906	TRUE
		1.91577	6.59729	TRUE		0.905624	3.79601	TRUE
		1.48443	5.20802	TRUE		2.2712	1.13999	TRUE
		1.74513	4.41856	TRUE		1.28434	3.44486	TRUE
		1.90781	3.97775	TRUE		1.95747	4.71792	TRUE
		0.794042	4.69028	TRUE		1.76253	1.55223	TRUE
		0.801975	6.7455	TRUE		1.80094	1.5594	TRUE
		1.31323	3.89082	TRUE		2.48148	1.82881	TRUE
		3.21477	2.01018	TRUE		1.99002	1.29851	TRUE
		3.47022	0.939848	TRUE		4.49768	9.65934	TRUE
		1.33459	6.04731	TRUE		1.68844	3.13813	TRUE
		0.970585	8.55052	TRUE		2.4115	3.59416	TRUE
		0.710934	4.9472	TRUE		2.1202	1.55026	TRUE
		1.47684	5.22433	TRUE		0.393616	5.04649	TRUE
		2.63551	7.99093	TRUE		1.17708	4.12297	TRUE
		3.25088	6.56748	TRUE		3.89988	13.5081	TRUE
		1.36027	10.2012	TRUE		1.79406	4.14258	TRUE
		3.01865	8.04657	TRUE		0.731973	6.63965	TRUE
		0.279685	5.07275	TRUE		6.13235	17.3401	TRUE
		1.40298	5.1746	TRUE		2.24484	1.55624	TRUE
		1.57256	3.53382	TRUE		0.819249	5.63404	TRUE
		1.85571	3.80188	TRUE		0.561436	6.71236	TRUE
		1.65817	6.14621	TRUE		1.32689	4.59626	TRUE
		1.99108	4.67639	TRUE		0.254577	4.87377	TRUE
		1.61102	3.97645	TRUE		2.04641	1.40438	TRUE
		1.87812	4.75599	TRUE		2.33306	2.7884	TRUE
		1.03477	3.18465	TRUE		0.692204	3.68731	TRUE
		1.3139	4.9034	TRUE		2.16775	1.43899	TRUE
		2.01777	3.75069	TRUE		0.967153	3.61372	TRUE
		1.41823	4.05966	TRUE		2.10712	1.28518	TRUE
		1.73673	4.33178	TRUE		1.82236	3.50142	TRUE
		1.71696	3.39271	TRUE		2.0074	3.49492	TRUE
		2.03211	4.5936	TRUE		2.6989	5.12875	TRUE
		2.14651	4.38413	TRUE		1.79739	3.82115	TRUE
		2.78396	2.14255	TRUE		1.1083	3.01849	TRUE
		2.29383	3.70681	TRUE		1.56006	4.36729	TRUE
		1.2121	2.96689	TRUE		1.1736	3.51369	TRUE
		2.67953	2.39795	TRUE		1.71162	4.08535	TRUE
		2.43314	2.51687	TRUE		1.27993	2.99873	TRUE
		0.557044	4.63417	TRUE		2.03949	2.34949	TRUE
		3.48164	1.68569	TRUE		1.44383	4.82709	TRUE
		1.34745	5.16408	TRUE		1.46956	4.30276	TRUE
		1.69875	3.47769	TRUE		0.795729	4.95577	TRUE
		2.70994	1.75242	TRUE		0.638894	5.91718	TRUE
		1.29007	4.8919	TRUE		1.55885	4.80192	TRUE
		1.18948	8.52846	TRUE		1.69599	4.40895	TRUE
		2.68245	5.7136	TRUE		3.12357	0.672474	TRUE
		1.66979	3.44229	TRUE		0.873555	5.3914	TRUE
		1.96137	3.15093	TRUE		1.32991	2.28662	TRUE
		1.90615	3.98287	TRUE		0.737796	4.9627	TRUE
		0.724787	3.67985	TRUE		1.32727	3.75319	TRUE
		2.05745	2.98359	TRUE		1.1654	2.07516	TRUE
		2.35508	4.33612	TRUE		2.17653	3.22389	TRUE
		2.48272	3.3337	TRUE		2.34844	1.88896	TRUE
		1.99835	4.5126	TRUE		1.74409	4.706	TRUE
		1.06656	8.35968	TRUE		1.49446	2.5662	TRUE
		2.2737	3.70451	TRUE		1.25686	3.90801	TRUE
		1.78555	4.31232	TRUE		1.91545	4.07727	TRUE
		1.33957	3.31352	TRUE		1.8211	2.15071	TRUE
		1.46976	5.39792	TRUE		0.340166	4.17104	TRUE
		1.6681	3.54519	TRUE		1.5332	2.54261	TRUE
		1.76219	4.25936	TRUE		1.50488	2.09214	TRUE
		0.913599	3.93211	TRUE		0.756577	4.9222	TRUE
		0.741493	4.70926	TRUE		0.461808	6.45378	TRUE
		1.68231	5.02902	TRUE		0.676619	7.2788	TRUE
		3.2934	1.80425	TRUE		1.33796	3.19245	TRUE
		1.40445	5.01709	TRUE		1.86023	1.64307	TRUE
		3.06948	1.90598	TRUE		2.42043	1.96706	TRUE
		1.96164	4.86367	TRUE		1.78819	3.77709	TRUE
		2.79721	2.33994	TRUE		1.66952	3.79986	TRUE
		2.14303	3.71615	TRUE		1.79986	3.4778	TRUE
		0.255377	6.01106	TRUE		0.857771	7.14213	TRUE
		2.77457	2.0485	TRUE		1.85336	3.64196	TRUE
		1.79177	3.6613	TRUE		1.55359	3.41265	TRUE
		1.42863	3.07799	TRUE		1.43782	4.4397	TRUE
		1.55588	4.64497	TRUE		1.53599	2.53492	TRUE
		1.63902	4.60276	TRUE		1.98106	1.0762	TRUE
		2.53322	2.22209	TRUE		1.10082	3.35917	TRUE
		2.17085	4.49593	TRUE		1.75863	4.3815	TRUE
		1.07573	4.33644	TRUE		1.97421	1.69602	TRUE
		1.79608	3.19336	TRUE		0.653806	5.73166	TRUE
		1.4634	4.28778	TRUE		1.76738	3.73983	TRUE
		0.816647	3.77968	TRUE		1.06308	4.0475	TRUE
		1.08917	5.05109	TRUE		1.19958	2.77395	TRUE
		1.77734	2.89571	TRUE		1.21526	1.38198	TRUE
		0.220555	5.65705	TRUE		1.79461	3.52518	TRUE
		1.03265	3.3106	TRUE		1.1381	3.37935	TRUE
		0.996188	1.90291	TRUE		1.73838	4.98253	TRUE
		0.71961	4.387	TRUE		0.772895	6.27697	TRUE
		2.17985	2.2293	TRUE		2.25665	0.932159	TRUE
		3.26647	1.66226	TRUE		2.24564	0.964893	TRUE
		0.592657	4.71634	TRUE		1.3372	1.9485	TRUE
		2.62448	2.53423	TRUE		1.53626	4.50596	TRUE
		1.08854	1.85165	TRUE		1.76248	3.84082	TRUE
		3.92167	1.90334	TRUE		0.79086	4.37202	TRUE
		1.90959	4.24567	TRUE		0.921531	4.52385	TRUE
		0.915373	6.9426	TRUE		1.0424	3.34977	TRUE
		0.88946	7.07786	TRUE		4.20532	7.41988	TRUE
		1.67045	4.10889	TRUE		2.22421	3.7712	TRUE
		2.47136	3.88321	TRUE		1.71001	1.6197	TRUE
		0.825194	6.70674	TRUE		0.63744	7.31407	TRUE
		0.592851	6.05844	TRUE		0.54857	5.94045	TRUE
		1.59385	5.05938	TRUE		0.907852	3.93883	TRUE
		1.36381	7.18945	TRUE		0.739934	5.60717	TRUE
		2.57025	2.36519	TRUE		1.57752	4.16463	TRUE
		3.00464	2.69592	TRUE		0.769559	7.66318	TRUE
		1.73848	4.1171	TRUE		1.64006	3.37843	TRUE
		2.47002	3.63154	TRUE		1.25012	1.99884	TRUE
		1.90639	3.89474	TRUE		0.91614	4.97417	TRUE
		0.751751	6.93071	TRUE		1.47121	4.16971	TRUE
		2.91834	2.26328	TRUE		1.27097	2.47029	TRUE
		1.2668	3.94059	TRUE		0.37616	4.51165	TRUE
		1.38668	3.2616	TRUE		2.02112	4.77153	TRUE
		2.05291	3.10234	TRUE		1.02492	4.36999	TRUE
		1.73721	5.06021	TRUE		0.463093	7.27807	TRUE
		1.41636	6.04445	TRUE		0.38852	6.611	TRUE
		1.8089	4.98778	TRUE		0.6363	7.45318	TRUE
		1.52038	3.21834	TRUE		1.36037	1.50034	TRUE
		1.41326	4.82927	TRUE		2.07109	3.92562	TRUE
		1.5838	5.09548	TRUE		1.50417	1.75409	TRUE
		1.76222	3.64357	TRUE		1.70978	5.13386	TRUE
		1.35256	6.43993	TRUE		2.01824	4.94638	TRUE
		1.89722	5.13606	TRUE		1.13961	3.73011	TRUE
		0.508	4.74622	TRUE		0.786908	5.77166	TRUE
		2.21972	4.50679	TRUE		2.11043	3.64563	TRUE
		1.85408	3.6771	TRUE		0.784171	6.69658	TRUE
		1.55824	3.64521	TRUE		2.37259	4.08377	TRUE
		1.28039	4.16422	TRUE		1.65451	1.47205	TRUE
		2.03947	4.04259	TRUE		1.31787	3.12257	TRUE
		1.97872	3.65029	TRUE		2.10335	1.22062	TRUE
		1.89902	4.5971	TRUE		2.01968	4.02734	TRUE
		1.46054	4.48746	TRUE		1.69511	2.1917	TRUE
		1.19705	3.23729	TRUE		0.432381	5.48739	TRUE
		2.41814	3.09267	TRUE		0.586688	7.23608	TRUE
		1.87315	3.38339	TRUE		2.29885	3.78547	TRUE
		1.81768	3.9902	TRUE		1.12042	2.37592	TRUE
		1.98925	4.70586	TRUE		1.16025	2.64641	TRUE
		1.88199	3.65924	TRUE		1.5389	1.67202	TRUE
		1.15122	4.59825	TRUE		1.4038	1.72471	TRUE
		0.410774	6.84647	TRUE		1.00919	3.84419	TRUE
		1.72673	2.92961	TRUE		1.07772	2.40716	TRUE
		1.06314	2.2712	TRUE		1.22139	3.35013	TRUE
		0.596687	8.12722	TRUE		0.858822	3.79327	TRUE
		2.42978	2.88968	TRUE		0.469837	5.43814	TRUE
		1.82724	4.75393	TRUE		1.76653	1.61845	TRUE
		2.58861	2.69247	TRUE		0.983602	5.80395	TRUE
		1.42299	5.31225	TRUE		2.08699	3.99452	TRUE
		2.06409	3.90281	TRUE		1.04907	6.77849	TRUE
		1.11686	4.63806	TRUE		2.3956	1.85452	TRUE
		2.77289	2.05272	TRUE		2.62814	1.3102	TRUE
		2.50965	2.65089	TRUE		1.9441	3.43917	TRUE
		0.912846	3.79777	TRUE		0.987537	5.22177	TRUE
		0.278269	5.84588	TRUE		1.00866	4.38521	TRUE
		1.91341	3.79141	TRUE		1.00655	3.79873	TRUE
		1.49399	5.99959	TRUE		0.718932	7.34136	TRUE
		1.019	5.2294	TRUE		0.530249	4.89959	TRUE
		1.06671	4.49345	TRUE		2.53304	2.17157	TRUE
		0.722059	4.19207	TRUE		2.0276	1.47236	TRUE
		0.64604	5.85822	TRUE		0.923396	4.98345	TRUE
		0.844129	4.25903	TRUE		2.55801	1.86229	TRUE
		1.58492	3.41394	TRUE		1.9086	3.78803	TRUE
		3.12555	1.83465	TRUE		0.415204	4.88871	TRUE
		1.89989	4.68067	TRUE		1.18776	2.33881	TRUE
		1.38229	5.83575	TRUE		0.858538	5.41543	TRUE
		2.28829	2.1066	TRUE		1.24942	2.11368	TRUE
		3.16238	1.62687	TRUE		2.6371	1.82885	TRUE
		1.91847	5.13576	TRUE		0.679151	7.23472	TRUE
		1.9191	3.38435	TRUE		1.41195	2.04501	TRUE
		1.37296	3.03672	TRUE		1.29484	2.09994	TRUE
		2.07383	2.71174	TRUE		1.33164	3.07008	TRUE
		2.20363	3.64002	TRUE		0.706041	7.17643	TRUE
		0.671471	4.57043	TRUE		1.63825	4.44284	TRUE
		1.574	3.36933	TRUE		2.53684	0.636783	TRUE
		2.25632	2.44826	TRUE		1.33738	3.71977	TRUE
		1.96007	5.29215	TRUE		2.23347	1.04325	TRUE
		2.71442	2.03311	TRUE		1.85609	4.22437	TRUE
		3.45369	1.65843	TRUE		0.817351	6.25943	TRUE
		0.809355	4.81847	TRUE		1.23324	2.95439	TRUE
		2.65045	2.36691	TRUE		1.15462	3.135	TRUE
		0.93671	4.38892	TRUE		2.66453	1.83075	TRUE
		1.12151	6.146	TRUE		0.833617	3.47458	TRUE
		2.87399	3.17869	TRUE		0.540677	6.56099	TRUE
		1.85559	5.76118	TRUE		1.51172	4.55327	TRUE
		0.646977	5.01568	TRUE		2.04056	3.14913	TRUE
		0.901349	4.95758	TRUE		1.75285	3.30213	TRUE
		1.035	4.14634	TRUE		1.63043	2.26516	TRUE
		0.766317	7.07622	TRUE		0.422321	4.85528	TRUE
		2.02089	4.16285	TRUE		0.568311	7.57811	TRUE
		1.53822	4.9501	TRUE		2.44133	3.61034	TRUE
		2.35667	3.09119	TRUE		1.36363	3.99367	TRUE
		2.23989	3.82597	TRUE		1.96385	3.57307	TRUE
		1.23432	3.75587	TRUE		2.45662	1.09501	TRUE
		1.33139	4.43846	TRUE		1.79529	4.73507	TRUE
		1.37133	3.59654	TRUE		1.10642	2.70002	TRUE
		0.672764	5.63605	TRUE		1.27152	3.60558	TRUE
		2.65596	2.38932	TRUE		1.863	4.33807	TRUE
		0.796191	5.74319	TRUE		0.754272	7.4769	TRUE
		1.05878	3.93685	TRUE		2.27216	1.82383	TRUE
		2.03849	2.09238	TRUE		0.731033	7.03502	TRUE
		2.28534	2.76088	TRUE		2.24499	3.5862	TRUE
		1.07216	4.81897	TRUE		1.04286	3.56021	TRUE
		0.524388	4.80793	TRUE		1.32834	1.76644	TRUE
		1.15674	4.98098	TRUE		0.707588	6.91442	TRUE
		2.00614	2.94084	TRUE		1.24781	4.20996	TRUE
		2.14391	4.10151	TRUE		1.8033	3.04898	TRUE
		1.2603	3.20185	TRUE		0.255888	5.06868	TRUE
		1.09628	4.63408	TRUE		0.63947	4.74966	TRUE
		1.38101	3.83517	TRUE		2.16463	3.63196	TRUE
		0.878202	6.50685	TRUE		1.02179	3.89419	TRUE
		1.31199	6.11333	TRUE		0.437106	6.34651	TRUE
		1.38966	3.42112	TRUE		1.14113	6.21079	TRUE
		2.70928	2.52472	TRUE		1.26283	3.65567	TRUE
		1.46857	6.80655	TRUE		1.67094	1.33199	TRUE
		1.2324	2.23903	TRUE		1.53785	4.15614	TRUE
		2.14554	2.6394	TRUE		1.76587	4.55726	TRUE
		1.40537	4.11048	TRUE		1.69598	4.88568	TRUE
		1.28645	5.66076	TRUE		1.36586	2.94062	TRUE
		1.76641	3.82444	TRUE		1.59077	3.95243	TRUE
		1.16819	5.71562	TRUE		2.55626	0.884664	TRUE
		1.38721	6.89262	TRUE		1.81634	2.03935	TRUE
		2.1469	5.20968	TRUE		0.643484	6.20739	TRUE
		2.57642	2.43935	TRUE		1.55053	4.53611	TRUE
		2.0882	3.89233	TRUE		1.44341	2.99418	TRUE
		1.61793	4.11146	TRUE		0.922639	3.34135	TRUE
		1.58879	4.9811	TRUE		2.39831	0.632864	TRUE
		0.519057	5.13507	TRUE		1.68548	2.82051	TRUE
		0.923628	4.49788	TRUE		1.39153	4.37312	TRUE
		1.45222	4.39649	TRUE		1.02151	3.3853	TRUE
		0.910993	4.68461	TRUE		1.27202	3.21553	TRUE
		1.23438	6.49468	TRUE		1.46459	2.08386	TRUE
		1.61867	3.34606	TRUE		2.07517	2.07801	TRUE
		2.1637	3.6104	TRUE		1.17403	2.65596	TRUE
		2.27612	2.4187	TRUE		0.905353	6.12235	TRUE
		1.83033	3.64718	TRUE		3.08658	2.17029	TRUE
		1.98693	4.71259	TRUE		1.18277	3.34944	TRUE
		1.74641	4.91372	TRUE		2.36298	2.96793	TRUE
		1.78568	3.41463	TRUE		0.368275	5.27964	TRUE
		1.77802	3.99391	TRUE		1.25165	2.83174	TRUE
		3.0153	2.23703	TRUE		1.02933	3.86198	TRUE
		2.17354	3.78035	TRUE		2.24688	1.36337	TRUE
		1.44796	3.81277	TRUE		0.763491	6.92595	TRUE
		2.07842	4.48392	TRUE		1.90567	3.25395	TRUE
		2.07435	2.29584	TRUE		1.59758	1.28172	TRUE
		0.36501	7.07052	TRUE		1.20237	3.63207	TRUE
		1.05078	5.9981	TRUE		1.76613	3.6846	TRUE
		2.2401	3.70702	TRUE		1.90893	1.58232	TRUE
		0.595077	4.5471	TRUE		1.83568	5.72618	TRUE
		1.59471	3.80957	TRUE		1.25757	3.63464	TRUE
		1.65064	4.8561	TRUE		2.4974	0.759285	TRUE
		1.6797	3.74524	TRUE		0.940896	3.50907	TRUE
		0.83223	7.97777	TRUE		1.98589	1.51509	TRUE
		1.44082	3.86534	TRUE		1.7307	3.94101	TRUE
		1.73916	3.11877	TRUE		1.50113	4.61585	TRUE
		2.24421	3.95399	TRUE		2.55677	3.38759	TRUE
		2.10081	3.64136	TRUE		1.14067	3.34669	TRUE
		2.5695	4.12356	TRUE		1.38962	3.65808	TRUE
		3.34574	2.4861	TRUE		1.98023	1.50343	TRUE
		3.72266	4.09274	TRUE		0.366078	5.60708	TRUE
		2.75441	2.73281	TRUE		0.545621	6.68194	TRUE
		1.86591	4.12011	TRUE		0.89904	3.95986	TRUE
		0.351487	6.98618	TRUE		1.75856	3.53193	TRUE
		0.355444	5.48405	TRUE		3.1344	1.56203	TRUE
		0.676381	8.01708	TRUE		1.70612	4.77591	TRUE
		2.94243	2.46618	TRUE		1.2686	2.26197	TRUE
		3.08211	2.09897	TRUE		1.39872	3.63435	TRUE
		3.00669	1.98174	TRUE		1.83103	3.53084	TRUE
		1.5381	2.74931	TRUE		0.718905	6.5839	TRUE
		2.24071	5.06579	TRUE		1.30296	2.27589	TRUE
		0.973419	4.79835	TRUE		0.753311	5.32937	TRUE
		1.88077	4.3571	TRUE		0.91087	4.05834	TRUE
		1.12289	4.03075	TRUE		2.56776	1.92499	TRUE
		1.50762	3.19321	TRUE		1.40661	4.66862	TRUE
		1.61508	4.3749	TRUE		0.586378	7.15773	TRUE
		0.612192	4.8702	TRUE		2.06812	4.86629	TRUE
		0.826029	7.89632	TRUE		0.76733	6.12737	TRUE
		1.55298	3.79379	TRUE		0.624938	7.10999	TRUE
		0.680557	4.81856	TRUE		3.20005	1.44681	TRUE
		1.95356	4.04542	TRUE		3.2396	1.42428	TRUE
		1.70392	5.14152	TRUE		1.91955	3.45579	TRUE
		1.10018	5.73928	TRUE		0.64773	6.07923	TRUE
		0.75368	7.65213	TRUE		1.04921	4.11096	TRUE
		1.59347	4.14282	TRUE		1.92369	4.26776	TRUE
		1.95324	2.94934	TRUE		0.974945	3.79711	TRUE
		1.44354	6.3419	TRUE		2.35427	1.49069	TRUE
		1.68256	2.31072	TRUE		1.82991	3.95552	TRUE
		0.286723	6.39799	TRUE		0.680246	6.71121	TRUE
		1.51833	3.0272	TRUE		1.50829	5.71968	TRUE
		1.03059	4.3006	TRUE		1.16954	3.13663	TRUE
		1.15074	6.63246	TRUE		3.2026	1.43213	TRUE
		1.13547	5.54318	TRUE		1.6941	3.47193	TRUE
		3.02538	2.20814	TRUE		0.516078	6.90306	TRUE
		1.16991	4.73783	TRUE		0.820489	3.52935	TRUE
		1.93457	3.40731	TRUE		1.96217	4.74655	TRUE
		1.05344	4.9028	TRUE		1.6294	5.04887	TRUE
		0.859488	4.40396	TRUE		1.6416	2.35813	TRUE
		1.61302	6.30902	TRUE		0.859014	6.65831	TRUE
		0.446459	6.69034	TRUE		1.54942	4.761	TRUE
		1.64853	3.34074	TRUE		2.07222	2.31995	TRUE
		1.77221	5.37956	TRUE		0.704563	6.38137	TRUE
		1.07002	6.44166	TRUE		1.62722	3.76873	TRUE
		1.47552	4.52751	TRUE		2.57504	2.23892	TRUE
		2.14002	3.77946	TRUE		2.36957	3.20373	TRUE
		0.453966	6.89309	TRUE		1.7579	3.86689	TRUE
		0.713347	5.47754	TRUE		1.19768	2.7693	TRUE
		1.36835	3.40901	TRUE		1.16641	2.75267	TRUE
		1.32686	4.82588	TRUE		2.16046	1.47932	TRUE
		0.941223	4.43356	TRUE		0.362527	5.25785	TRUE
		2.16479	2.49872	TRUE		2.05039	1.60508	TRUE
		0.982075	3.77523	TRUE		0.546849	7.11185	TRUE
		1.37646	3.35763	TRUE		1.06251	4.50405	TRUE
		1.19186	4.24038	TRUE		1.79614	4.35557	TRUE
		1.62692	3.91279	TRUE		2.2518	1.37673	TRUE
		2.65495	2.28311	TRUE		1.57549	3.51157	TRUE
		1.13761	3.73082	TRUE		1.87118	3.33068	TRUE
		1.45321	3.67584	TRUE		1.61029	4.58567	TRUE
		1.04435	3.41472	TRUE		0.813342	4.02021	TRUE
		0.306917	7.22448	TRUE		1.27528	4.58026	TRUE
		2.67642	2.27168	TRUE		3.81797	1.93827	TRUE
		0.314744	6.9961	TRUE		2.69405	0.909903	TRUE
		1.63584	3.51818	TRUE		3.37774	1.55396	TRUE
		0.733514	4.67046	TRUE		1.89132	3.5286	TRUE
		1.21426	5.24655	TRUE		1.89173	4.09359	TRUE
		1.43633	4.1654	TRUE		1.16904	3.25326	TRUE
		1.07491	3.77012	TRUE		2.19103	2.12463	TRUE
		0.820044	5.30582	TRUE		2.08812	3.43169	TRUE
		1.22687	4.37791	TRUE		2.10668	1.57717	TRUE
		0.913006	5.96241	TRUE		0.707287	7.13201	TRUE
		1.63404	6.09891	TRUE		2.35432	1.6078	TRUE
		2.39265	2.43933	TRUE		2.11684	3.7977	TRUE
		2.41594	2.86098	TRUE		1.56138	2.49276	TRUE
		1.42952	4.25784	TRUE		0.370714	5.91703	TRUE
		0.723407	7.28653	TRUE		1.80491	1.5461	TRUE
		2.19743	3.61099	TRUE		3.06816	2.77468	TRUE
		2.05787	5.0988	TRUE		1.35186	2.61803	TRUE
		1.61554	4.39362	TRUE		2.05914	1.98654	TRUE
		2.40487	7.61881	TRUE		1.78437	6.12919	TRUE
		2.34709	2.71511	TRUE		2.13582	3.09177	TRUE
		2.9317	2.21033	TRUE		0.83908	5.33975	TRUE
		1.49348	4.20131	TRUE		1.8651	1.52574	TRUE
		3.10295	2.31665	TRUE		1.23682	3.81748	TRUE
		2.00025	2.62388	TRUE		0.719736	7.18983	TRUE
		1.59602	5.57309	TRUE		0.685913	4.65549	TRUE
		0.817598	5.51805	TRUE		1.89034	2.87312	TRUE
		1.86396	3.67525	TRUE		0.921159	6.18105	TRUE
		0.99108	5.09129	TRUE		2.76058	2.84633	TRUE
		0.7713	9.16554	TRUE		2.46955	2.7296	TRUE
		4.87478	10.6435	TRUE		1.63703	2.70245	TRUE
		0.999643	6.00313	TRUE		0.544733	5.17849	TRUE
		0.925064	8.05285	TRUE		1.65174	2.09542	TRUE
		3.56423	2.14542	TRUE		1.05301	5.06817	TRUE
		1.47601	3.52809	TRUE		1.26963	3.47211	TRUE
		3.46265	2.1538	TRUE		0.895604	4.51085	TRUE
		0.717123	7.2713	TRUE		1.5868	4.43188	TRUE
		0.824016	9.06015	TRUE		0.825383	6.49306	TRUE
		1.72268	5.18835	TRUE		2.30134	3.75841	TRUE
		0.651801	8.26628	TRUE		2.33669	1.88601	TRUE
		1.63865	5.09155	TRUE		0.890939	7.32426	TRUE
		0.313955	6.37502	TRUE		2.11214	4.83683	TRUE
		2.87982	2.44524	TRUE		4.01131	9.12278	TRUE
		1.00618	4.80189	TRUE		1.80924	1.42719	TRUE
		1.31678	3.96274	TRUE		1.00412	4.77055	TRUE
		0.992802	6.54855	TRUE		1.66115	4.59233	TRUE
		2.40765	2.34463	TRUE		2.1604	4.58805	TRUE
		2.98254	2.10909	TRUE		2.3613	1.5482	TRUE
		2.30226	2.68418	TRUE		1.77129	4.75858	TRUE
		1.21966	4.99123	TRUE		1.38549	4.06585	TRUE
		1.43041	4.40974	TRUE		0.763911	6.97527	TRUE
		1.57321	5.06744	TRUE		2.00935	4.8683	TRUE
		1.53857	4.22462	TRUE		4.02605	1.83592	TRUE
		1.48624	4.21111	TRUE		1.84583	4.80495	TRUE
		0.538518	4.90754	TRUE		1.80246	4.71474	TRUE
		2.26128	2.84507	TRUE		1.17639	2.32912	TRUE
		2.4638	3.66186	TRUE		0.568061	7.28022	TRUE
		1.28418	3.1198	TRUE		0.755027	6.04762	TRUE
		0.956812	4.96379	TRUE		2.09334	5.35389	TRUE
		1.95429	3.32251	TRUE		2.20515	3.0412	TRUE
		2.95813	2.68026	TRUE		2.87454	0.91976	TRUE
		1.3548	3.47675	TRUE		1.74073	3.52949	TRUE
		2.15131	2.40018	TRUE		1.48122	2.53717	TRUE
		2.12878	3.25887	TRUE		2.82535	1.87287	TRUE
		2.0815	3.64849	TRUE		1.33159	3.27343	TRUE
		0.570814	4.81531	TRUE		1.92506	3.12948	TRUE
		1.52306	4.80314	TRUE		2.42217	3.06089	TRUE
		0.726095	4.51749	TRUE		2.07524	3.50888	TRUE
		2.81821	2.01716	TRUE		3.02881	1.33923	TRUE
		1.28677	5.20356	TRUE		1.67482	5.33166	TRUE
		0.781005	5.37127	TRUE		2.26068	2.35419	TRUE
		0.253539	5.9114	TRUE		0.968078	5.37684	TRUE
		1.70463	3.04428	TRUE		1.93636	3.17977	TRUE
		3.41848	1.83161	TRUE		1.31221	3.22829	TRUE
		1.23433	3.98065	TRUE		1.22735	2.71693	TRUE
		0.667699	7.58214	TRUE		0.630037	6.72081	TRUE
		3.23793	1.62597	TRUE		1.29404	6.12412	TRUE
		2.08347	2.37514	TRUE		2.21689	3.93618	TRUE
		1.66907	3.47644	TRUE		2.71119	0.785782	TRUE
		1.81334	3.56978	TRUE		2.42937	2.93693	TRUE
		1.68416	4.65404	TRUE		0.57038	6.45863	TRUE
		2.60185	2.05074	TRUE		1.19497	2.81462	TRUE
		1.31641	3.8079	TRUE		2.33723	1.25604	TRUE
		1.17408	5.19064	TRUE		2.14234	9.80786	TRUE
		3.32064	2.05722	TRUE		4.12466	3.39853	TRUE
		1.63769	5.08284	TRUE		3.84263	6.27858	TRUE
		1.20507	4.56028	TRUE		1.98517	1.8763	TRUE
		1.62031	3.91549	TRUE		1.6332	4.08767	TRUE
		1.47095	5.00426	TRUE		1.27543	3.29578	TRUE
		2.62509	2.08338	TRUE		1.07402	4.30521	TRUE
		2.88698	1.97996	TRUE		2.96439	3.47401	TRUE
		1.26342	4.68056	TRUE		0.928463	4.21999	TRUE
		1.78492	3.65727	TRUE		2.3021	4.18642	TRUE
		2.78151	1.93759	TRUE		1.60145	3.9959	TRUE
		1.25048	3.40246	TRUE		1.9301	4.77996	TRUE
		3.1962	1.4832	TRUE		1.52619	1.40982	TRUE
		2.75312	2.14806	TRUE		1.52559	1.49524	TRUE
		1.25828	2.84865	TRUE		2.62179	0.916121	TRUE
		2.98168	1.82665	TRUE		0.424776	4.86696	TRUE
		2.51253	2.19982	TRUE		1.16917	2.60976	TRUE
		1.9753	2.30969	TRUE		2.39324	3.50108	TRUE
		2.82709	2.04628	TRUE		0.629427	4.75301	TRUE
		0.486226	7.75838	TRUE		0.973041	2.55477	TRUE
		2.44611	2.94454	TRUE		2.30635	1.57581	TRUE
		1.22871	5.89441	TRUE		3.05011	0.850895	TRUE
		0.478643	5.21549	TRUE		1.60907	4.58262	TRUE
		1.24442	5.44212	TRUE		1.57596	4.7002	TRUE
		1.7926	5.0854	TRUE		1.02593	3.79481	TRUE
		1.79454	4.56852	TRUE		2.37589	1.36939	TRUE
		0.483425	6.05561	TRUE		1.66501	1.443	TRUE
		1.28009	5.41012	TRUE		1.93425	2.56924	TRUE
		1.14686	3.8232	TRUE		2.10923	1.76401	TRUE
		0.221336	6.21601	TRUE		0.814845	4.88899	TRUE
		1.54374	6.26224	TRUE		2.55691	1.07128	TRUE
		1.63883	4.833	TRUE		2.15578	1.32582	TRUE
		1.38333	4.77278	TRUE		0.421644	4.87496	TRUE
		1.61907	3.78605	TRUE		1.68466	3.30976	TRUE
		1.56629	4.26022	TRUE		1.85544	4.09373	TRUE
		0.890688	3.89247	TRUE		0.74378	3.73755	TRUE
		1.25066	4.94244	TRUE		1.12999	4.05185	TRUE
		1.43358	3.64729	TRUE		1.28428	3.1124	TRUE
		0.778368	5.5718	TRUE		2.05201	3.76058	TRUE
		1.09584	6.51231	TRUE		1.22937	3.44261	TRUE
		3.38283	1.59024	TRUE		1.03151	3.76898	TRUE
		1.24337	6.2594	TRUE		1.21204	3.55287	TRUE
		0.281364	6.29462	TRUE		2.33688	2.42461	TRUE
		0.842034	4.47426	TRUE		2.3923	2.4548	TRUE
		1.56145	5.46061	TRUE		1.14495	4.15625	TRUE
		1.46393	3.48329	TRUE		1.86671	1.7562	TRUE
		1.74815	3.18545	TRUE		1.97632	1.36013	TRUE
		1.86117	3.0067	TRUE		2.01747	5.29753	TRUE
		1.31804	4.22737	TRUE		0.298853	5.08069	TRUE
		1.23787	3.05634	TRUE		1.89129	4.55311	TRUE
		2.65013	2.50694	TRUE		1.80966	4.92468	TRUE
		2.67171	1.87749	TRUE		1.49895	3.90965	TRUE
		0.907128	4.81888	TRUE		2.23884	1.80801	TRUE
		1.17898	3.76534	TRUE		1.85714	3.04919	TRUE
		0.898139	4.70107	TRUE		1.66882	3.98427	TRUE
		0.811939	5.75738	TRUE		0.600275	3.88735	TRUE
		0.441538	7.29927	TRUE		1.77597	5.7735	TRUE
		3.16623	2.05796	TRUE		1.23293	3.31394	TRUE
		2.47987	2.6021	TRUE		1.7324	2.77913	TRUE
		3.60454	1.64972	TRUE		1.83898	1.26559	TRUE
		1.40707	3.54575	TRUE		2.0887	3.87838	TRUE
		2.21639	3.47959	TRUE		1.83553	5.07279	TRUE
		0.837263	5.53612	TRUE		1.76633	4.62558	TRUE
		2.93	2.04695	TRUE		1.16666	4.19482	TRUE
		2.00577	2.94235	TRUE		1.58181	1.2924	TRUE
		0.712888	7.18094	TRUE		1.5752	3.25372	TRUE
		1.83941	4.87938	TRUE		1.62886	1.49348	TRUE
		0.791424	5.72582	TRUE		1.40603	4.16013	TRUE
		0.338669	6.90658	TRUE		1.28457	3.05659	TRUE
		1.1027	4.96804	TRUE		1.60221	1.60721	TRUE
		1.40784	3.93677	TRUE		1.69845	4.50542	TRUE
		0.512599	6.8511	TRUE		1.59623	3.76658	TRUE
		1.19721	4.77386	TRUE		2.4538	0.848051	TRUE
		0.724131	6.77283	TRUE		2.08746	4.45099	TRUE
		1.07384	5.04172	TRUE		2.68181	1.97343	TRUE
		2.43046	2.40287	TRUE		2.61132	1.84106	TRUE
		1.43472	3.80366	TRUE		1.2654	3.4564	TRUE
		1.33655	4.67216	TRUE		2.53085	2.5891	TRUE
		2.19066	3.69532	TRUE		2.31314	4.73195	TRUE
		1.39344	4.29832	TRUE		0.779295	6.92358	TRUE
		1.5196	4.44535	TRUE		2.54037	3.83834	TRUE
		1.40065	5.53456	TRUE		2.85215	1.10272	TRUE
		1.35292	6.14903	TRUE		1.40987	4.05731	TRUE
		1.17359	4.40426	TRUE		1.85275	4.48465	TRUE
		0.85502	5.11217	TRUE		1.79258	4.08392	TRUE
		1.19571	4.47348	TRUE		1.26654	3.22243	TRUE
		0.350633	6.90652	TRUE		0.691392	4.79634	TRUE
		1.2157	3.87909	TRUE		0.634987	7.39756	TRUE
		3.59239	1.51052	TRUE		1.84356	4.92159	TRUE
		2.01101	2.98787	TRUE		1.08915	4.3942	TRUE
		2.74059	2.43439	TRUE		1.27016	3.34895	TRUE
		1.26831	5.48702	TRUE		1.47763	3.55801	TRUE
		1.53786	5.1218	TRUE		0.612223	7.11577	TRUE
		2.09006	3.68524	TRUE		1.23794	3.80606	TRUE
		1.50242	4.36458	TRUE		0.419789	4.77231	TRUE
		1.36417	3.45283	TRUE		0.532155	7.22263	TRUE
		1.68627	5.06251	TRUE		1.15236	4.44177	TRUE
		2.51642	2.59257	TRUE		1.37729	3.31549	TRUE
		1.45883	4.00981	TRUE		0.736733	5.94114	TRUE
		1.39612	4.73001	TRUE		1.00563	5.79188	TRUE
		1.02907	5.15419	TRUE		1.00212	4.48262	TRUE
		1.42928	5.41608	TRUE		2.247	4.22205	TRUE
		1.78475	6.81044	TRUE		1.89295	3.17141	TRUE
		1.20949	6.38163	TRUE		1.74874	2.95089	TRUE
		1.39176	4.38688	TRUE		2.22976	3.15135	TRUE
		3.3576	1.58485	TRUE		1.18445	2.14467	TRUE
		1.5466	5.60405	TRUE		1.40633	2.58886	TRUE
		1.80429	3.27529	TRUE		0.340497	5.80727	TRUE
		7.07575	3.21873	TRUE		0.732934	5.26591	TRUE
		1.3909	4.23649	TRUE		0.884863	5.51459	TRUE
		2.80882	2.16575	TRUE		0.3649	4.48043	TRUE
		1.41841	5.90765	TRUE		1.57377	1.27278	TRUE
		2.971	2.43618	TRUE		2.08334	1.18049	TRUE
		3.22284	2.03786	TRUE		0.522103	6.95722	TRUE
		3.72555	4.30748	TRUE		1.91847	4.56609	TRUE
		0.307183	5.6615	TRUE		2.34679	0.772343	TRUE
		2.58204	2.59441	TRUE		2.37181	1.43839	TRUE
		1.35604	3.08676	TRUE		1.87265	4.65986	TRUE
		3.36504	1.524	TRUE		1.49816	5.00534	TRUE
		1.62242	2.9574	TRUE		2.17762	4.30073	TRUE
		1.42623	3.90754	TRUE		2.20039	1.54155	TRUE
		0.640933	4.42263	TRUE		2.09494	3.74614	TRUE
		1.59978	5.82159	TRUE		2.16563	4.66908	TRUE
		0.904669	6.0216	TRUE		1.83768	3.19702	TRUE
		1.4383	3.92006	TRUE		1.58459	4.93833	TRUE
		2.42269	2.46379	TRUE		1.84248	1.61181	TRUE
		1.52682	4.90889	TRUE		1.47394	2.25215	TRUE
		1.67899	4.93811	TRUE		0.630063	5.52739	TRUE
		1.03491	3.57979	TRUE		0.726201	6.86677	TRUE
		2.1466	2.79641	TRUE		1.52261	2.4826	TRUE
		0.644758	6.12055	TRUE		1.30248	4.96611	TRUE
		0.571211	6.47922	TRUE		1.29075	6.26938	TRUE
		2.46649	2.39962	TRUE		0.877975	5.19402	TRUE
		1.34716	3.31907	TRUE		1.91171	4.59316	TRUE
		2.82697	2.62419	TRUE		2.14989	5.56471	TRUE
		2.07041	3.65449	TRUE		2.7129	3.68737	TRUE
		1.63703	4.27728	TRUE		0.849455	2.69974	TRUE
		1.50356	4.32169	TRUE		2.65852	2.14663	TRUE
		3.13078	2.71574	TRUE		1.4232	3.17461	TRUE
		2.04014	3.33533	TRUE		2.28157	3.61479	TRUE
		1.22331	4.45693	TRUE		0.903917	4.39665	TRUE
		0.323951	6.68067	TRUE		1.60713	4.83308	TRUE
		0.577265	7.93815	TRUE		1.3093	4.31218	TRUE
		2.40562	3.19215	TRUE		1.71099	1.54709	TRUE
		1.86007	3.39914	TRUE		1.60929	2.88065	TRUE
		1.90859	3.64685	TRUE		1.49642	5.41914	TRUE
		0.791396	7.06109	TRUE		2.97135	2.03767	TRUE
		2.25442	3.37216	TRUE		1.84141	5.61125	TRUE
		0.871149	4.28918	TRUE		1.04229	5.02942	TRUE
		0.516799	6.73111	TRUE		1.13457	4.43043	TRUE
		1.4608	4.16156	TRUE		2.93238	1.49604	TRUE
		1.6551	3.62018	TRUE		2.30091	3.19553	TRUE
		2.84255	2.39995	TRUE		1.20345	4.80402	TRUE
		0.4516	7.41722	TRUE		1.27721	2.73344	TRUE
		2.26933	2.86074	TRUE		0.776982	6.941	TRUE
		0.995839	3.90027	TRUE		0.945184	4.55673	TRUE
		1.95836	4.11489	TRUE		0.750806	4.23006	TRUE
		0.504492	6.9751	TRUE		1.90522	2.95234	TRUE
		0.299356	6.71384	TRUE		1.91053	3.90211	TRUE
		1.44993	4.39294	TRUE		1.69119	4.0764	TRUE
		0.843714	5.71791	TRUE		2.43542	2.92642	TRUE
		1.36322	4.13809	TRUE		0.800518	6.71841	TRUE
		0.196954	5.67778	TRUE		1.9116	6.21412	TRUE
		0.807273	5.24655	TRUE		1.30741	4.93015	TRUE
		2.25716	2.62389	TRUE		1.37743	4.90074	TRUE
		0.858626	4.08813	TRUE		1.36719	5.23557	TRUE
		3.07173	1.83622	TRUE		1.77906	4.48235	TRUE
		1.39226	4.93167	TRUE		2.88549	3.18727	TRUE
		3.29829	1.63289	TRUE		0.748357	7.18842	TRUE
		3.68688	1.75856	TRUE		2.4342	1.47457	TRUE
		2.79243	2.54022	TRUE		2.46117	2.13399	TRUE
		1.33458	4.08726	TRUE		2.64704	3.8963	TRUE
		2.30437	4.81476	TRUE		1.42467	2.6016	TRUE
		0.758213	6.58521	TRUE		2.45464	3.12437	TRUE
		2.02012	4.94535	TRUE		1.70989	4.92292	TRUE
		1.29103	3.61173	TRUE		2.39251	1.83646	TRUE
		1.54423	4.06183	TRUE		2.22142	4.57411	TRUE
		1.80989	4.47353	TRUE		0.979982	2.55688	TRUE
		2.31029	1.83158	TRUE		2.43845	1.0266	TRUE
		0.605013	4.72508	TRUE		1.99787	2.3175	TRUE
		2.06471	4.06319	TRUE		0.972575	5.84433	TRUE
		1.52983	4.43355	TRUE		0.36749	5.49467	TRUE
		2.26189	2.31186	TRUE		2.93885	2.12187	TRUE
		3.46132	1.77831	TRUE		1.2041	3.26942	TRUE
		1.86838	3.84401	TRUE		0.846721	6.70427	TRUE
		1.5453	4.61359	TRUE		1.07641	5.36866	TRUE
		0.716576	4.62114	TRUE		1.29138	2.1951	TRUE
		3.19757	4.21302	TRUE		1.33845	2.62856	TRUE
		3.21422	1.88532	TRUE		2.20421	1.39141	TRUE
		1.73658	5.04874	TRUE		0.367097	4.12593	TRUE
		2.61931	2.13368	TRUE		0.894772	6.47367	TRUE
		1.66951	4.17891	TRUE		1.47366	2.88756	TRUE
		2.38812	2.27618	TRUE		2.12658	3.12875	TRUE
		2.33666	2.38521	TRUE		0.763031	4.56434	TRUE
		4.94247	2.84588	TRUE		2.51119	2.68233	TRUE
		2.53579	2.45682	TRUE		1.17737	4.3414	TRUE
		3.12207	7.17739	TRUE		1.29149	2.1937	TRUE
		1.73382	3.53203	TRUE		2.51305	1.55388	TRUE
		1.97159	3.22349	TRUE		1.13366	4.18285	TRUE
		1.18447	3.5407	TRUE		1.31177	2.20268	TRUE
		1.26689	3.85736	TRUE		1.75214	4.54179	TRUE
		1.16246	3.78602	TRUE		3.00064	1.79831	TRUE
		0.868115	4.91554	TRUE		0.690078	5.10103	TRUE
		2.26967	2.66781	TRUE		2.27591	2.64242	TRUE
		1.48697	6.27896	TRUE		3.21208	3.07065	TRUE
		2.36022	3.40449	TRUE		2.19675	4.69288	TRUE
		2.58396	1.94106	TRUE		1.63916	4.58971	TRUE
		2.2235	2.65995	TRUE		1.43137	2.41603	TRUE
		2.71042	2.09812	TRUE		2.94171	2.83413	TRUE
		1.6801	4.37852	TRUE		2.52366	2.06676	TRUE
		1.25032	4.84343	TRUE		1.98261	3.71931	TRUE
		1.58692	4.19644	TRUE		0.723246	4.53981	TRUE
		2.87694	2.4685	TRUE		2.27887	1.55386	TRUE
		1.57413	4.13258	TRUE		3.15478	2.22371	TRUE
		0.870838	3.95808	TRUE		1.34257	7.36844	TRUE
		1.79442	4.01923	TRUE		2.21332	4.36194	TRUE
		2.52781	3.12262	TRUE		1.10611	4.84712	TRUE
		3.10719	2.19955	TRUE		2.81907	0.947425	TRUE
		2.99269	2.10643	TRUE		1.84447	3.70754	TRUE
		0.741222	6.70784	TRUE		0.489261	5.08105	TRUE
		3.41507	2.46619	TRUE		2.33722	3.49138	TRUE
		0.974882	5.20258	TRUE		1.28125	5.01362	TRUE
		1.96628	4.83316	TRUE		0.457372	6.63606	TRUE
		1.97727	3.97255	TRUE		2.61822	1.91653	TRUE
		1.3766	4.2916	TRUE		0.691799	7.49024	TRUE
		2.6403	3.15753	TRUE		1.28633	2.97675	TRUE
		2.05091	3.09229	TRUE		3.30107	2.40805	TRUE
		0.607816	5.75082	TRUE		3.04709	1.76501	TRUE
		0.320268	6.7252	TRUE		2.1105	5.62157	TRUE
		3.35704	1.61087	TRUE		0.659231	7.22973	TRUE
		2.9322	2.03074	TRUE		0.490648	6.58238	TRUE
		0.794036	4.66821	TRUE		1.55787	5.99988	TRUE
		3.26466	1.75809	TRUE		1.23667	5.17445	TRUE
		1.84539	3.96693	TRUE		2.33525	3.31095	TRUE
		1.99782	3.71006	TRUE		1.9739	4.14943	TRUE
		1.47488	6.12744	TRUE		0.901481	6.05185	TRUE
		0.305001	5.90574	TRUE		2.46914	2.62257	TRUE
		2.74267	2.43968	TRUE		3.20653	1.8832	TRUE
		1.51915	3.80426	TRUE		2.38204	3.70607	TRUE
		0.964635	4.34277	TRUE		2.84925	1.87929	TRUE
		1.42632	5.64916	TRUE		1.23715	3.32572	TRUE
		0.311107	6.4257	TRUE		2.4639	0.848248	TRUE
		2.00995	3.07628	TRUE		2.75944	3.95783	TRUE
		1.17776	4.27055	TRUE		1.62178	3.93935	TRUE
		0.366576	5.62038	TRUE		1.6499	4.88353	TRUE
		1.11397	4.89993	TRUE		1.4762	2.78931	TRUE
		2.59655	2.37273	TRUE		0.662912	5.5447	TRUE
		3.22557	1.70605	TRUE		2.40705	1.98334	TRUE
		0.840446	4.33909	TRUE		1.27882	3.16965	TRUE
		2.0681	3.3535	TRUE		1.05665	10.0116	TRUE
		1.23048	5.00091	TRUE		2.81014	0.826991	TRUE
		0.494114	5.44577	TRUE		2.79536	2.24528	TRUE
		0.634504	7.8383	TRUE		0.301195	5.14359	TRUE
		1.18684	3.93003	TRUE		0.620514	4.81807	TRUE
		1.71679	2.08068	TRUE		1.00927	5.41918	TRUE
		1.56818	2.89925	TRUE		1.88813	4.32752	TRUE
		0.53908	9.01128	TRUE		0.677845	4.87951	TRUE
		2.04008	3.66691	TRUE		2.15602	3.66601	TRUE
		2.96468	1.76406	TRUE		1.60092	4.70584	TRUE
		0.50131	5.32363	TRUE		2.80036	1.94863	TRUE
		2.21406	2.45303	TRUE		2.75125	2.77353	TRUE
		1.57554	4.88862	TRUE		2.0848	4.64217	TRUE
		1.57004	5.03327	TRUE		1.17948	3.70675	TRUE
		1.39306	4.9193	TRUE		0.657099	4.87585	TRUE
		1.24505	4.25416	TRUE		1.5333	3.40028	TRUE
		1.52237	4.47079	TRUE		2.88035	2.0898	TRUE
		2.36314	3.66393	TRUE		0.682073	4.49566	TRUE
		1.50957	4.23641	TRUE		2.33633	1.91574	TRUE
		1.48287	4.97159	TRUE		1.7244	4.59282	TRUE
		1.51151	4.78408	TRUE		0.543943	4.90158	TRUE
		1.47487	4.5697	TRUE		1.76304	4.13783	TRUE
		0.280678	6.03885	TRUE		0.857518	6.68564	TRUE
		1.62463	3.80511	TRUE		1.60921	5.11546	TRUE
		1.95213	2.74254	TRUE		1.65253	2.81862	TRUE
		2.12241	2.18715	TRUE		2.06503	1.93191	TRUE
		0.601454	3.6213	TRUE		0.469187	5.01543	TRUE
		1.34446	5.03985	TRUE		1.73084	5.72253	TRUE
		1.21543	4.60169	TRUE		1.61312	2.35495	TRUE
		3.55342	1.55693	TRUE		2.14626	2.4105	TRUE
		1.94699	2.05806	TRUE		0.666171	4.62167	TRUE
		1.33183	3.42386	TRUE		1.0623	4.90283	TRUE
		1.30052	4.18746	TRUE		2.14842	3.10099	TRUE
		2.7703	1.82722	TRUE		1.77394	3.72407	TRUE
		1.25062	4.50789	TRUE		0.963787	4.40121	TRUE
		3.73199	1.71625	TRUE		0.54514	4.49901	TRUE
		1.41789	5.17087	TRUE		1.65793	3.6042	TRUE
		1.73266	4.31282	TRUE		0.188606	4.90303	TRUE
		1.88918	3.22405	TRUE		1.29298	8.96431	TRUE
		1.36328	3.68495	TRUE		4.56419	6.56081	TRUE
		0.174724	5.59225	TRUE		2.14245	2.3111	TRUE
		1.52093	5.01015	TRUE		1.62708	3.02653	TRUE
		0.52871	7.42454	TRUE		2.24212	2.0129	TRUE
		0.63302	5.97229	TRUE		2.25847	2.02992	TRUE
		0.488569	7.45723	TRUE		1.03091	6.59276	TRUE
		1.49733	4.95558	TRUE		0.767661	4.54077	TRUE
		0.669607	7.60829	TRUE		2.45392	3.02745	TRUE
		0.871291	5.60195	TRUE		2.1984	2.72697	TRUE
		0.520479	7.0993	TRUE		2.83277	3.62526	TRUE
		1.29343	5.36159	TRUE		2.8134	2.1307	TRUE
		2.8351	2.10982	TRUE		0.488719	5.00046	TRUE
		1.74607	3.44006	TRUE		2.45771	2.32888	TRUE
		1.72963	3.31668	TRUE		1.50038	5.18278	TRUE
		1.42803	5.29715	TRUE		0.661143	4.71014	TRUE
		0.488671	7.48213	TRUE		2.304	2.51934	TRUE
		1.63746	5.35922	TRUE		1.83454	4.46836	TRUE
		1.01168	3.76163	TRUE		2.36203	2.97024	TRUE
		1.30174	3.70307	TRUE		2.30486	2.29471	TRUE
		0.40527	6.31581	TRUE		1.84361	4.36787	TRUE
		1.40315	3.14616	TRUE		1.45678	4.40641	TRUE
		0.831918	6.47143	TRUE		2.24615	2.36645	TRUE
		1.44952	4.79668	TRUE		1.53835	5.63814	TRUE
		0.434199	6.25813	TRUE		1.69234	4.17095	TRUE
		0.273467	6.40461	TRUE		2.34195	3.35006	TRUE
		1.28156	4.20706	TRUE		2.45937	2.43974	TRUE
		0.506821	6.77498	TRUE		0.964435	6.0488	TRUE
		1.26836	4.88865	TRUE		2.35218	3.10601	TRUE
		0.484711	6.64361	TRUE		0.464742	5.13037	TRUE
		1.9461	4.26814	TRUE		2.02398	2.04908	TRUE
		0.909452	3.80405	TRUE		1.70718	4.13812	TRUE
		2.74795	2.42054	TRUE		1.72614	2.53454	TRUE
		0.364265	5.85727	TRUE		2.27603	1.89322	TRUE
		0.323611	7.19772	TRUE		0.682027	4.66684	TRUE
		1.56276	5.45678	TRUE		3.02037	1.744	TRUE
		0.842941	5.95287	TRUE		0.780931	4.39087	TRUE
		1.05232	5.05472	TRUE		1.68338	4.41941	TRUE
		1.83024	3.8654	TRUE		1.43029	6.04674	TRUE
		2.61923	2.31901	TRUE		2.74509	2.38419	TRUE
		0.941452	4.2672	TRUE		2.30783	4.76631	TRUE
		3.04201	2.2572	TRUE		1.43458	5.96664	TRUE
		1.34802	3.12797	TRUE		1.00668	5.93958	TRUE
		0.303457	6.33884	TRUE		0.979229	6.07267	TRUE
		0.878618	3.91818	TRUE		1.99247	2.11546	TRUE
		1.17319	3.50907	TRUE		1.98228	7.16812	TRUE
		1.20048	5.3655	TRUE		0.567765	4.69796	TRUE
		0.923113	5.37544	TRUE		0.687675	6.06964	TRUE
		0.523851	7.23358	TRUE		2.2557	4.63082	TRUE
		0.903078	4.53403	TRUE		2.54506	7.60329	TRUE
		1.81891	4.56559	TRUE		2.33377	2.20982	TRUE
		0.645263	6.44588	TRUE		0.781698	5.13057	TRUE
		1.45036	4.9696	TRUE		1.05598	6.57175	TRUE
		0.299578	6.35499	TRUE		2.36086	1.31021	TRUE
		1.44592	4.23818	TRUE		2.18239	1.24273	TRUE
		1.40315	2.6422	TRUE		3.07462	1.71596	TRUE
		1.45926	5.06792	TRUE		2.11443	2.89635	TRUE
		1.35416	4.66679	TRUE		1.95477	2.17878	TRUE
		1.42928	4.37567	TRUE		0.760124	4.79618	TRUE
		3.12249	2.18771	TRUE		0.670583	4.94662	TRUE
		0.339768	5.3069	TRUE		0.368338	5.32244	TRUE
		4.33573	7.74764	TRUE		1.18161	4.54318	TRUE
		1.34014	3.02926	TRUE		0.933022	4.62945	TRUE
		0.925565	1.4896	TRUE		0.606508	4.8098	TRUE
		1.54765	6.46089	TRUE		0.583892	4.56454	TRUE
		0.525802	5.26757	TRUE		0.849393	4.53158	TRUE
		2.26393	3.6706	TRUE		0.272466	5.34538	TRUE
		1.89923	3.98904	TRUE		1.50074	3.51863	TRUE
		1.78934	6.50518	TRUE		1.70225	5.14314	TRUE
		1.00664	5.12001	TRUE		1.49562	5.86279	TRUE
		1.95632	5.36427	TRUE		1.63712	3.56714	TRUE
		0.655889	5.12778	TRUE		2.01849	2.47339	TRUE
		2.08862	3.80478	TRUE		1.3091	5.09837	TRUE
		2.34359	2.51347	TRUE		1.90204	3.73474	TRUE
		1.37956	5.2535	TRUE		1.55785	4.09323	TRUE
		0.290263	5.86449	TRUE		1.60188	3.69216	TRUE
		1.47198	5.25477	TRUE		1.1672	5.10887	TRUE
		1.89275	3.49004	TRUE		0.955831	6.133	TRUE
		2.22645	2.69031	TRUE		1.34794	5.16387	TRUE
		3.2613	1.9162	TRUE		1.77989	3.14635	TRUE
		1.3323	5.01743	TRUE		0.807345	6.80881	TRUE
		2.93884	2.62709	TRUE		2.40204	4.14118	TRUE
		0.355741	5.54532	TRUE		0.63134	4.83666	TRUE
		1.54084	4.46918	TRUE		0.738571	5.44313	TRUE
		0.63198	7.40867	TRUE		0.727787	4.19915	TRUE
		0.566301	6.03345	TRUE		1.8071	3.3354	TRUE
		3.30765	2.174	TRUE		2.66833	2.38972	TRUE
		1.71862	4.62558	TRUE		0.883479	4.8231	TRUE
		1.2023	4.75002	TRUE		1.31678	6.11157	TRUE
		1.36775	5.18962	TRUE		2.01706	1.87889	TRUE
		1.70778	4.72443	TRUE		0.904571	6.20846	TRUE
		1.83414	3.81987	TRUE		2.49462	1.84295	TRUE
		0.719249	6.12895	TRUE		1.99393	2.10545	TRUE
		2.68695	1.94697	TRUE		0.839271	6.09831	TRUE
		2.9945	1.93405	TRUE		0.52773	4.61234	TRUE
		1.91631	3.29014	TRUE		2.69158	1.84882	TRUE
		2.00304	3.99624	TRUE		1.56358	3.1617	TRUE
		3.08393	1.99528	TRUE		1.67038	3.32548	TRUE
		1.50834	5.87549	TRUE		2.95992	0.918479	TRUE
		1.60107	3.15348	TRUE		1.28841	2.94513	TRUE
		0.54726	7.32211	TRUE		1.15284	2.85336	TRUE
		1.31803	3.43833	TRUE		1.94628	3.75857	TRUE
		3.01908	7.55641	TRUE		1.17511	4.52302	TRUE
		2.82547	8.91301	TRUE		4.86787	7.44222	TRUE
		1.65144	5.12546	TRUE		1.86165	5.30104	TRUE
		1.29107	3.68399	TRUE		1.42449	3.45442	TRUE
		1.55758	4.03481	TRUE		2.39618	3.95154	TRUE
		0.507824	8.40085	TRUE		1.19922	7.46742	TRUE
		1.59136	4.16179	TRUE		2.24548	3.80986	TRUE
		1.35818	3.96895	TRUE		2.44668	4.0402	TRUE
		1.37523	4.71786	TRUE		1.94048	4.20533	TRUE
		0.574172	7.66915	TRUE		1.08869	2.7808	TRUE
		0.497705	7.32061	TRUE		2.1577	4.12125	TRUE
		1.11664	6.33947	TRUE		2.51735	6.58373	TRUE
		2.03199	2.81199	TRUE		2.71587	1.77374	TRUE
		1.32264	4.9526	TRUE		1.9679	2.93109	TRUE
		1.4104	5.11762	TRUE		2.44947	2.52911	TRUE
		0.646167	7.95485	TRUE		0.796657	6.85674	TRUE
		1.28893	4.80264	TRUE		1.93228	3.90195	TRUE
		1.34385	3.63844	TRUE		2.22805	3.87171	TRUE
		0.442435	5.86406	TRUE		1.52511	4.78564	TRUE
		0.374692	7.53983	TRUE		1.63846	4.13907	TRUE
		1.49814	3.32561	TRUE		1.40143	4.63163	TRUE
		0.940818	5.46023	TRUE		1.64494	3.35407	TRUE
		0.933265	3.75579	TRUE		1.57115	3.3993	TRUE
		0.513907	6.58696	TRUE		1.70307	4.29485	TRUE
		1.37069	5.0308	TRUE		2.29879	4.08289	TRUE
		1.99437	2.30464	TRUE		1.78747	3.58928	TRUE
		1.9784	4.23995	TRUE		0.589196	4.87066	TRUE
		1.09508	2.90311	TRUE		0.473502	4.72592	TRUE
		0.828383	5.16972	TRUE		0.414368	5.03078	TRUE
		0.399123	5.83808	TRUE		1.89028	2.07557	TRUE
		1.36301	4.37584	TRUE		1.16315	1.7676	TRUE
		1.20871	5.14832	TRUE		1.76811	1.3542	TRUE
		0.931258	5.61362	TRUE		0.933607	6.18016	TRUE
		0.773711	6.68323	TRUE		0.85712	4.49031	TRUE
		2.69334	10.2432	TRUE		0.614853	4.63126	TRUE
		1.84039	11.9063	TRUE		1.6988	3.82317	TRUE
		0.945197	4.90032	TRUE		1.28993	2.84341	TRUE
		1.43566	4.47129	TRUE		2.05693	1.16175	TRUE
		1.35251	5.14831	TRUE		0.410692	4.75583	TRUE
		1.46573	4.31293	TRUE		1.18442	9.30868	TRUE
		2.05669	6.71766	TRUE		2.12232	3.81121	TRUE
		0.648216	7.36028	TRUE		2.74386	2.38961	TRUE
		0.803133	6.10179	TRUE		0.774806	7.28031	TRUE
		0.388004	8.03742	TRUE		0.628294	5.62638	TRUE
		1.78549	2.97342	TRUE		1.79651	6.13963	TRUE
		1.66445	5.32898	TRUE		1.32864	2.92921	TRUE
		0.558108	6.02255	TRUE		2.30116	3.51564	TRUE
		2.5059	2.74504	TRUE		1.54587	6.69476	TRUE
		0.631519	6.04755	TRUE		1.5788	1.83233	TRUE
		1.42898	3.37737	TRUE		1.38569	1.95827	TRUE
		1.26514	3.48321	TRUE		2.62312	3.83538	TRUE
		0.377384	6.1439	TRUE		2.69925	1.83554	TRUE
		0.285707	6.61396	TRUE		1.22194	2.92535	TRUE
		1.83334	2.80346	TRUE		2.05482	4.16903	TRUE
		0.605243	5.53491	TRUE		3.10251	0.914938	TRUE
		1.32429	3.68817	TRUE		2.55287	0.84216	TRUE
		0.821205	5.52612	TRUE		1.72974	1.52383	TRUE
		1.40595	4.52364	TRUE		2.33064	3.74719	TRUE
		1.65008	3.13417	TRUE		3.02939	1.91012	TRUE
		1.37917	3.21416	TRUE		1.79445	4.21646	TRUE
		1.68557	4.84022	TRUE		1.58235	1.6124	TRUE
		1.27552	4.37388	TRUE		0.413344	5.21692	TRUE
		0.4425	6.66519	TRUE		1.8122	4.06845	TRUE
		0.443184	5.713	TRUE		1.27359	2.92414	TRUE
		2.9045	2.03914	TRUE		0.547172	5.21429	TRUE
		0.212996	5.65666	TRUE		1.99283	3.66837	TRUE
		1.60467	4.21456	TRUE		1.75509	3.66827	TRUE
		0.974023	4.67979	TRUE		2.20987	3.90383	TRUE
		0.973797	6.03565	TRUE		2.32972	2.48513	TRUE
		0.944557	4.19008	TRUE		1.34993	2.92965	TRUE
		1.0158	4.37129	TRUE		1.7878	1.38271	TRUE
		0.596407	5.69184	TRUE		1.97242	4.48234	TRUE
		1.53769	5.68536	TRUE		0.512183	4.90813	TRUE
		2.19396	3.10451	TRUE		1.41481	2.98751	TRUE
		1.2	4.91901	TRUE		2.40614	0.668481	TRUE
		0.805286	5.45746	TRUE		1.88207	3.63985	TRUE
		1.84427	3.25587	TRUE		2.45807	3.6081	TRUE
		1.61954	3.49203	TRUE		0.710843	5.56079	TRUE
		1.18012	4.23482	TRUE		2.28676	3.80833	TRUE
		2.89946	2.14008	TRUE		1.68201	1.42962	TRUE
		1.84627	2.63798	TRUE		2.22663	1.87444	TRUE
		0.870269	5.25745	TRUE		1.83389	3.89464	TRUE
		0.343325	7.06399	TRUE		1.45373	2.8932	TRUE
		1.0878	3.41715	TRUE		3.21967	0.857612	TRUE
		1.05837	4.21515	TRUE		1.47024	3.28052	TRUE
		1.82502	2.76729	TRUE		1.92515	4.18106	TRUE
		1.25493	4.77363	TRUE		2.39277	1.23738	TRUE
		0.923703	4.52126	TRUE		2.29315	3.971	TRUE
		1.68937	3.27523	TRUE		1.18348	2.86368	TRUE
		0.305553	6.9481	TRUE		1.89487	1.44108	TRUE
		1.66008	4.43286	TRUE		1.9821	4.23865	TRUE
		1.85638	3.57801	TRUE		2.08522	3.92089	TRUE
		0.609838	7.27691	TRUE		1.93509	3.45911	TRUE
		0.488658	6.67049	TRUE		2.41331	3.86623	TRUE
		1.3359	5.36773	TRUE		0.696312	5.00102	TRUE
		1.53143	4.34869	TRUE		2.57764	0.868693	TRUE
		1.31189	5.11701	TRUE		1.64718	1.66485	TRUE
		0.231372	4.41188	TRUE		0.365936	5.03776	TRUE
		2.50662	2.44265	TRUE		1.87611	1.40496	TRUE
		1.30872	4.40732	TRUE		2.5579	0.699903	TRUE
		3.75443	1.71656	TRUE		1.94098	3.93587	TRUE
		1.21378	4.77765	TRUE		1.13951	2.6696	TRUE
		1.47438	5.21284	TRUE		2.50636	0.838586	TRUE
		0.695653	7.12305	TRUE		0.287785	5.06162	TRUE
		2.36304	2.76069	TRUE		1.60054	3.1898	TRUE
		1.9057	3.0112	TRUE		0.777723	4.58919	TRUE
		0.36911	5.95359	TRUE		1.40043	4.37217	TRUE
		0.971399	5.57839	TRUE		2.45564	0.815697	TRUE
		1.58271	4.34455	TRUE		1.23572	5.24976	TRUE
		0.332151	6.0076	TRUE		1.14633	1.83853	TRUE
		1.84949	4.91486	TRUE		2.87097	0.885372	TRUE
		1.20094	4.19958	TRUE		2.37748	1.05429	TRUE
		2.0195	3.75635	TRUE		2.09175	3.7848	TRUE
		0.782814	4.96801	TRUE		0.684233	4.83396	TRUE
		3.1551	1.87431	TRUE		1.7681	3.96411	TRUE
		1.28117	3.92237	TRUE		2.85801	0.821557	TRUE
		3.27891	1.88433	TRUE		1.02674	1.68657	TRUE
		0.673117	4.65135	TRUE		1.15522	4.39291	TRUE
		0.78552	4.15259	TRUE		1.40586	4.36714	TRUE
		1.08537	4.87924	TRUE		1.62436	3.23939	TRUE
		1.69102	3.08534	TRUE		0.982039	6.04968	TRUE
		1.07226	4.84624	TRUE		1.48367	3.33525	TRUE
		0.439258	6.37945	TRUE		2.04729	3.13942	TRUE
		1.85305	3.82802	TRUE		1.40084	4.47718	TRUE
		0.392211	8.15373	TRUE		2.32542	4.04815	TRUE
		1.53414	5.60722	TRUE		2.52033	1.15278	TRUE
		1.90316	3.46341	TRUE		1.79238	1.3914	TRUE
		3.18611	2.55118	TRUE		1.47309	3.72813	TRUE
		1.30107	5.42492	TRUE		1.82343	3.84156	TRUE
		1.92293	4.68588	TRUE		1.84993	1.61291	TRUE
		1.15596	3.97277	TRUE		1.06166	2.72452	TRUE
		3.15239	3.04503	TRUE		1.77844	1.5627	TRUE
		0.82299	4.84503	TRUE		1.57331	3.98133	TRUE
		3.0101	2.45708	TRUE		1.5309	2.38733	TRUE
		0.491704	6.7665	TRUE		0.849056	4.4698	TRUE
		1.88892	3.2366	TRUE		1.29456	1.76503	TRUE
		0.589825	6.97045	TRUE		1.78575	4.43133	TRUE
		0.51138	6.46441	TRUE		2.57037	2.40666	TRUE
		1.82202	3.63326	TRUE		0.78311	3.76492	TRUE
		1.31268	5.06435	TRUE		2.12962	3.8407	TRUE
		0.59992	7.39538	TRUE		1.90133	5.0897	TRUE
		1.40678	4.43821	TRUE		1.16932	1.80662	TRUE
		1.57415	3.83485	TRUE		2.0967	3.89686	TRUE
		1.0977	4.4002	TRUE		2.44917	2.53171	TRUE
		1.26377	3.90094	TRUE		1.35817	1.3159	TRUE
		2.78961	2.18091	TRUE		2.1142	4.00971	TRUE
		1.75718	3.16679	TRUE		0.592257	4.91787	TRUE
		3.27742	1.70341	TRUE		1.78727	3.72664	TRUE
		1.40782	3.66246	TRUE		2.94366	1.95191	TRUE
		0.825981	4.88367	TRUE		1.11971	4.95557	TRUE
		1.52012	2.73897	TRUE		2.17888	3.07299	TRUE
		1.27078	4.64263	TRUE		1.79595	3.03452	TRUE
		1.25658	4.64505	TRUE		1.60207	1.29308	TRUE
		0.574365	4.67207	TRUE		2.88021	3.19438	TRUE
		2.07965	2.83788	TRUE		2.60997	2.39874	TRUE
		0.96723	3.9435	TRUE		1.92274	3.69762	TRUE
		0.577146	7.07543	TRUE		0.761979	6.3585	TRUE
		1.40852	3.58457	TRUE		2.64992	2.23875	TRUE
		1.11527	4.83279	TRUE		1.02019	3.42472	TRUE
		3.34085	1.58355	TRUE		0.84445	3.53443	TRUE
		3.30603	1.66071	TRUE		2.13632	1.56336	TRUE
		1.42107	2.47132	TRUE		2.61438	2.05508	TRUE
		0.308744	6.73381	TRUE		2.3557	3.54662	TRUE
		1.33893	5.08249	TRUE		0.625196	3.64781	TRUE
		1.24777	3.52189	TRUE		2.53332	0.921571	TRUE
		0.284388	5.97171	TRUE		0.918268	3.69378	TRUE
		0.808815	6.13924	TRUE		2.7318	1.82712	TRUE
		1.66337	3.68205	TRUE		1.98037	3.61736	TRUE
		1.82291	3.11436	TRUE		1.76646	1.43162	TRUE
		1.68276	3.21126	TRUE		1.84005	1.60125	TRUE
		1.24872	3.76039	TRUE		2.67649	1.90478	TRUE
		0.298364	6.76177	TRUE		1.31017	1.43027	TRUE
		0.356907	5.92568	TRUE		1.71455	3.49487	TRUE
		0.898526	6.15279	TRUE		1.33343	2.8392	TRUE
		0.162448	4.32527	TRUE		2.23001	1.96988	TRUE
		0.621564	6.74552	TRUE		1.53679	1.66342	TRUE
		0.999825	4.51453	TRUE		0.754501	4.569	TRUE
		0.576059	7.39139	TRUE		1.70875	1.35801	TRUE
		0.425684	5.65893	TRUE		2.89209	0.992556	TRUE
		0.675209	6.64238	TRUE		2.66009	0.651215	TRUE
		0.521896	7.73248	TRUE		1.90434	1.57621	TRUE
		1.34925	4.46299	TRUE		0.552587	5.03181	TRUE
		1.16517	3.38345	TRUE		2.5926	2.44524	TRUE
		0.551704	6.53626	TRUE		2.42126	1.83005	TRUE
		0.354682	6.02928	TRUE		2.79609	1.94989	TRUE
		0.930363	4.45667	TRUE		2.37173	2.63813	TRUE
		1.36017	4.73781	TRUE		2.20681	3.83125	TRUE
		1.06073	3.97721	TRUE		1.33763	5.70592	TRUE
		1.28611	4.66802	TRUE		1.9721	1.26836	TRUE
		1.37646	3.40618	TRUE		2.14856	1.67497	TRUE
		0.323271	7.30933	TRUE		1.12657	3.33639	TRUE
		1.52891	4.26797	TRUE		1.31864	5.95214	TRUE
		1.46558	3.93672	TRUE		1.69103	3.55071	TRUE
		0.465524	6.91557	TRUE		2.3768	1.06138	TRUE
		1.67397	2.98313	TRUE		2.49154	0.602432	TRUE
		1.11802	3.49114	TRUE		2.59973	0.918472	TRUE
		1.2973	3.90907	TRUE		1.48321	1.3111	TRUE
		0.591286	7.70564	TRUE		2.6363	0.662475	TRUE
		1.9966	1.77329	TRUE		2.18133	2.05838	TRUE
		0.940696	6.19771	TRUE		3.05549	0.780502	TRUE
		1.08276	4.50751	TRUE		1.84363	1.57859	TRUE
		0.928089	4.96372	TRUE		1.21916	4.24993	TRUE
		1.69876	5.32297	TRUE		1.2231	2.69662	TRUE
		0.837362	5.15514	TRUE		1.74972	2.28263	TRUE
		0.698841	8.73523	TRUE		1.81586	2.14984	TRUE
		0.991103	17.1108	TRUE		1.31775	1.62773	TRUE
		1.47951	4.46555	TRUE		2.53104	0.840831	TRUE
		0.532999	7.44867	TRUE		1.71316	1.31654	TRUE
		0.892226	9.36735	TRUE		1.56084	3.10036	TRUE
		1.16225	3.95389	TRUE		1.49491	4.17534	TRUE
		0.85601	7.92545	TRUE		2.43853	4.05035	TRUE
		0.561288	7.36032	TRUE		1.67086	3.42118	TRUE
		0.4369	7.06902	TRUE		2.15037	1.73029	TRUE
		0.633751	8.16963	TRUE		2.69496	1.85055	TRUE
		1.3381	12.9517	TRUE		0.507216	5.10711	TRUE
		2.97616	8.88967	TRUE		1.84259	1.45651	TRUE
		0.708239	8.53256	TRUE		2.10462	3.66596	TRUE
		0.402013	7.98053	TRUE		1.03111	4.34636	TRUE
		0.499888	9.25899	TRUE		1.80156	3.01155	TRUE
		0.242654	4.0475	TRUE		2.27875	2.62639	TRUE
		0.300219	6.09618	TRUE		2.3289	1.1056	TRUE
		0.658261	7.30311	TRUE		1.70141	4.74696	TRUE
		1.58906	1.94975	TRUE		2.74498	0.897556	TRUE
		1.05362	6.78195	TRUE		2.00263	1.65271	TRUE
		0.998803	5.28735	TRUE		1.83115	1.39059	TRUE
		0.476988	7.80467	TRUE		0.825339	4.4002	TRUE
		1.59024	4.01477	TRUE		0.968652	4.01496	TRUE
		1.27574	3.59881	TRUE		0.462916	5.03131	TRUE
		0.459179	8.38409	TRUE		1.96519	1.27647	TRUE
		2.19447	2.59293	TRUE		2.52298	1.92155	TRUE
		0.207332	6.21694	TRUE		1.77126	3.95578	TRUE
		2.39838	2.53625	TRUE		2.78712	0.883916	TRUE
		1.31222	4.15289	TRUE		1.98186	2.67098	TRUE
		0.733987	6.36015	TRUE		2.49653	0.626922	TRUE
		0.28231	5.28446	TRUE		0.972336	3.83702	TRUE
		1.11603	4.25627	TRUE		2.55564	0.65234	TRUE
		0.594118	7.10359	TRUE		1.62501	4.02717	TRUE
		0.263576	6.34314	TRUE		2.14126	3.66428	TRUE
		0.505731	8.24372	TRUE		2.11676	1.6399	TRUE
		0.448723	8.27044	TRUE		2.13316	1.00176	TRUE
		1.81107	4.49488	TRUE		2.38044	3.29002	TRUE
		1.67692	3.3802	TRUE		2.33011	1.07392	TRUE
		0.577286	7.178	TRUE		1.35354	3.12201	TRUE
		1.30429	4.51405	TRUE		2.8788	1.48211	TRUE
		1.60092	4.17572	TRUE		1.62125	1.40298	TRUE
		0.558895	7.65608	TRUE		4.61669	8.43393	TRUE
		1.85526	3.32894	TRUE		1.95021	5.64635	TRUE
		2.3338	1.70511	TRUE		2.15634	4.04581	TRUE
		1.11978	4.8861	TRUE		1.89497	3.56379	TRUE
		1.52652	3.51902	TRUE		1.64118	3.02041	TRUE
		1.045	3.77555	TRUE		0.976595	3.92242	TRUE
		0.726883	7.27712	TRUE		3.07313	2.0791	TRUE
		0.955794	10.3266	TRUE		2.55688	1.11119	TRUE
		1.01574	4.19023	TRUE		0.828342	6.7444	TRUE
		1.23702	4.97344	TRUE		1.76414	4.34749	TRUE
		1.93853	3.05946	TRUE		2.60452	0.694117	TRUE
		0.135504	5.518	TRUE		1.65043	4.34023	TRUE
		0.613923	14.0878	TRUE		1.09716	2.8112	TRUE
		1.53345	4.28687	TRUE		2.76176	0.852784	TRUE
		1.36506	4.07215	TRUE		2.59729	0.642587	TRUE
		1.32925	3.61354	TRUE		2.22117	2.69397	TRUE
		0.496777	7.26077	TRUE		1.37212	4.97416	TRUE
		0.594648	7.73617	TRUE		0.627302	3.93318	TRUE
		0.340732	6.81791	TRUE		1.49832	4.37561	TRUE
		1.28403	3.78329	TRUE		1.35177	5.72823	TRUE
		1.7347	14.0281	TRUE		2.23475	1.62159	TRUE
		0.66209	8.4939	TRUE		1.39519	4.38564	TRUE
		0.812565	5.8889	TRUE		2.10456	2.21328	TRUE
		1.71378	3.72304	TRUE		1.98681	2.59653	TRUE
		1.96312	3.28681	TRUE		1.16151	5.03045	TRUE
		1.76737	3.92032	TRUE		1.35308	4.60864	TRUE
		1.70637	2.59378	TRUE		2.1004	3.78145	TRUE
		0.595995	7.30293	TRUE		1.0726	2.62976	TRUE
		1.29182	6.18587	TRUE		2.12214	1.47657	TRUE
		0.47644	6.52952	TRUE		2.15505	2.59288	TRUE
		1.48297	4.91042	TRUE		1.77549	1.38073	TRUE
		0.384272	5.67464	TRUE		2.3564	2.43467	TRUE
		3.06775	4.79927	TRUE		1.30719	0.945431	TRUE
		0.573735	7.11319	TRUE		2.29242	2.47386	TRUE
		3.54473	2.02195	TRUE		1.63381	3.55075	TRUE
		2.84521	6.64599	TRUE		2.3296	1.69729	TRUE
		0.96069	3.84022	TRUE		2.1213	1.72916	TRUE
		1.2657	4.13057	TRUE		1.16856	5.60182	TRUE
		0.489876	8.17091	TRUE		2.4312	1.77661	TRUE
		1.85163	1.61759	TRUE		2.09256	3.04015	TRUE
		0.53704	7.07435	TRUE		2.7683	1.78226	TRUE
		2.54159	2.52769	TRUE		2.30873	1.89013	TRUE
		1.70406	3.5516	TRUE		0.962755	6.18754	TRUE
		0.713349	6.70715	TRUE		1.29156	3.68185	TRUE
		1.76318	3.61334	TRUE		0.485175	4.67468	TRUE
		1.04437	4.96037	TRUE		1.5058	3.09744	TRUE
		0.983832	4.96828	TRUE		1.94704	2.84684	TRUE
		0.508895	6.85633	TRUE		1.87084	2.92451	TRUE
		0.526782	7.51822	TRUE		2.48507	0.871114	TRUE
		0.431562	6.73124	TRUE		1.39625	3.19923	TRUE
		0.82322	4.94176	TRUE		1.71458	3.02478	TRUE
		1.13007	3.91133	TRUE		1.19082	3.4755	TRUE
		1.35049	3.08238	TRUE		1.28417	2.88482	TRUE
		0.836838	8.00435	TRUE		1.39737	4.28656	TRUE
		0.544666	7.45698	TRUE		2.06836	1.27355	TRUE
		0.463029	6.70898	TRUE		1.69121	3.89617	TRUE
		0.270828	6.4358	TRUE		2.42526	1.87485	TRUE
		1.73088	1.62889	TRUE		1.56356	1.33958	TRUE
		0.481214	7.13734	TRUE		1.10103	2.66568	TRUE
		0.279874	6.60975	TRUE		1.94638	2.82776	TRUE
		0.850444	4.75681	TRUE		1.75077	1.33357	TRUE
		0.713817	7.33696	TRUE		2.28109	0.762185	TRUE
		0.382035	7.82976	TRUE		2.74626	0.928673	TRUE
		0.424286	7.80971	TRUE		2.97866	2.0344	TRUE
		1.76254	3.29875	TRUE		2.22134	5.09487	TRUE
		0.392014	5.98154	TRUE		2.2366	4.12314	TRUE
		0.379562	7.75059	TRUE		2.74213	4.04997	TRUE
		0.472444	6.53984	TRUE		1.88821	1.42894	TRUE
		0.999709	12.9761	TRUE		1.72274	3.05319	TRUE
		1.26525	5.39758	TRUE		1.71395	1.55933	TRUE
		1.6258	5.72766	TRUE		0.527753	4.94612	TRUE
		1.72671	4.15975	TRUE		1.65972	3.28697	TRUE
		1.30313	3.8325	TRUE		1.60948	3.21907	TRUE
		1.39708	4.36241	TRUE		2.23015	2.63987	TRUE
		1.90135	3.98851	TRUE		1.92706	4.11702	TRUE
		0.474843	7.51418	TRUE		1.83452	3.45078	TRUE
		2.06281	3.20997	TRUE		1.01319	3.95438	TRUE
		1.74591	3.57845	TRUE		1.71429	1.59472	TRUE
		1.40506	4.96188	TRUE		1.86291	3.99496	TRUE
		1.26528	3.57124	TRUE		2.30575	1.09853	TRUE
		1.76829	4.08016	TRUE		1.16312	4.33578	TRUE
		0.696563	5.01005	TRUE		1.59986	1.47796	TRUE
		1.62395	6.11074	TRUE		0.583574	2.31799	TRUE
		3.61354	1.64161	TRUE		2.19349	3.88514	TRUE
		2.24624	3.31705	TRUE		2.46299	0.986742	TRUE
		1.12636	5.84229	TRUE		2.40602	1.75415	TRUE
		0.931673	5.22877	TRUE		2.00522	1.24232	TRUE
		2.8862	2.3359	TRUE		1.22615	2.80217	TRUE
		2.97847	2.03262	TRUE		1.71292	3.80313	TRUE
		2.03627	5.48008	TRUE		2.6104	0.911877	TRUE
		1.5656	6.2356	TRUE		1.43214	1.62045	TRUE
		1.54088	4.18717	TRUE		2.49822	1.73135	TRUE
		0.674529	4.90324	TRUE		1.96572	4.61155	TRUE
		1.50739	5.49843	TRUE		1.67586	1.53518	TRUE
		1.77612	3.79729	TRUE		1.40542	3.20384	TRUE
		2.30271	3.05557	TRUE		1.32474	1.35256	TRUE
		1.3612	3.91838	TRUE		2.0225	1.68258	TRUE
		1.50068	4.28034	TRUE		2.82526	0.740992	TRUE
		1.78726	4.08939	TRUE		2.17402	1.70355	TRUE
		1.40934	3.44933	TRUE		1.50702	3.48198	TRUE
		0.424676	5.26237	TRUE		1.69495	3.32388	TRUE
		2.23412	2.47559	TRUE		1.6911	1.63914	TRUE
		1.53401	4.18594	TRUE		0.625925	6.93333	TRUE
		0.907974	4.42519	TRUE		2.40764	2.64356	TRUE
		1.28477	6.47902	TRUE		2.22244	4.33124	TRUE
		1.27867	5.20508	TRUE		0.389527	5.24206	TRUE
		0.297777	5.54911	FALSE		1.95967	3.42774	TRUE
		0.815303	2.83623	FALSE		1.86842	3.11556	TRUE
		0.589543	2.64441	FALSE		2.30696	3.96966	TRUE
		2.26621	1.7867	FALSE		2.09698	4.06091	TRUE
		1.32323	3.017	FALSE		2.21795	4.06742	TRUE
		0.25233	6.13119	FALSE		1.35993	3.15094	TRUE
		2.32312	1.83135	FALSE		1.3127	3.00795	TRUE
		2.08844	1.52843	FALSE		1.8183	1.54926	TRUE
		2.65543	0.782661	FALSE		1.99689	3.83943	TRUE
		2.40557	1.63079	FALSE		1.77814	3.74514	TRUE
		0.635438	4.21125	FALSE		0.806527	4.93645	TRUE
		3.49643	0.953929	FALSE		0.687283	4.63647	TRUE
		1.99908	1.79686	FALSE		1.58599	3.4461	TRUE
		1.48774	1.92126	FALSE		1.30262	4.39177	TRUE
		1.10168	1.86121	FALSE		0.505865	5.04251	TRUE
		1.98167	1.69902	FALSE		0.699018	4.88123	TRUE
		1.80674	1.58738	FALSE		1.83073	3.91085	TRUE
		2.02735	1.68222	FALSE		2.05364	1.71166	TRUE
		1.82841	1.40098	FALSE		1.74814	3.89684	TRUE
		1.80712	1.48772	FALSE		1.16978	2.83703	TRUE
		2.00199	1.56243	FALSE		1.11221	2.90318	TRUE
		0.511665	2.44228	FALSE		0.716773	6.18703	TRUE
		2.16902	0.522189	FALSE		2.26535	1.19627	TRUE
		3.4061	0.804444	FALSE		1.23304	3.3304	TRUE
		0.69085	1.08696	FALSE		2.67758	2.01904	TRUE
		0.553969	2.21604	FALSE		1.55348	3.32174	TRUE
		2.30779	1.75474	FALSE		1.73934	2.97361	TRUE
		2.50259	1.24188	FALSE		1.70761	1.4177	TRUE
		1.55254	2.51874	FALSE		1.35482	3.91136	TRUE
		1.43536	1.71653	FALSE		1.44481	5.52228	TRUE
		0.658668	2.60559	FALSE		0.911435	2.5937	TRUE
		1.04312	1.99729	FALSE		1.53959	3.11301	TRUE
		0.617142	2.62238	FALSE		0.330798	5.19101	TRUE
		2.50945	1.126	FALSE		1.55656	3.39644	TRUE
		0.519042	2.39452	FALSE		2.94517	1.99586	TRUE
		3.26222	0.838858	FALSE		1.62437	4.21114	TRUE
		0.999727	0.979254	FALSE		1.45959	5.27223	TRUE
		2.32184	0.572784	FALSE		1.82014	5.29633	TRUE
		1.16746	3.01838	FALSE		1.53845	4.03086	TRUE
		3.18973	0.859567	FALSE		1.73943	1.63999	TRUE
		0.325759	5.23112	FALSE		2.20257	5.29052	TRUE
		1.36822	1.44993	FALSE		0.896883	3.71502	TRUE
		3.26544	0.787147	FALSE		2.09871	1.65802	TRUE
		2.27261	1.66806	FALSE		2.15935	4.20564	TRUE
		2.2862	1.1994	FALSE		0.710349	4.57973	TRUE
		1.66651	1.74828	FALSE		0.921033	3.9389	TRUE
		1.5924	1.78764	FALSE		1.96954	3.75394	TRUE
		3.22052	0.853037	FALSE		1.67544	1.7367	TRUE
		1.73286	0.776699	FALSE		3.04678	0.862537	TRUE
		2.1988	1.55861	FALSE		1.33455	3.00672	TRUE
		1.48838	1.39649	FALSE		2.50665	0.818571	TRUE
		0.204592	6.03291	FALSE		1.74224	1.43954	TRUE
		2.26962	1.68176	FALSE		1.60942	3.21152	TRUE
		2.23608	0.617712	FALSE		0.641231	6.82516	TRUE
		0.385009	5.34892	FALSE		1.72284	4.89304	TRUE
		2.26556	1.91662	FALSE		2.55229	1.84732	TRUE
		0.948764	1.25083	FALSE		1.96925	1.32794	TRUE
		1.62273	2.26296	FALSE		1.57789	3.17185	TRUE
		1.06784	2.9328	FALSE		0.827809	3.75824	TRUE
		1.43894	0.914138	FALSE		1.99937	2.92136	TRUE
		1.61198	0.857478	FALSE		1.97985	3.46001	TRUE
		1.29979	0.935698	FALSE		0.854764	3.68824	TRUE
		3.21545	0.828717	FALSE		2.12899	2.95461	TRUE
		0.324877	5.14064	FALSE		2.73268	1.99828	TRUE
		1.05628	1.21586	FALSE		1.59915	1.59448	TRUE
		2.42973	1.14718	FALSE		0.768437	5.58867	TRUE
		0.935289	1.25505	FALSE		2.4965	0.882133	TRUE
		2.38165	1.87009	FALSE		1.39065	3.79427	TRUE
		1.01263	2.99404	FALSE		1.59574	4.53379	TRUE
		2.50034	1.7735	FALSE		2.01285	1.58702	TRUE
		0.165395	5.64568	FALSE		2.52555	0.941437	TRUE
		1.66647	1.66732	FALSE		1.45777	3.12444	TRUE
		0.583361	2.6813	FALSE		2.51534	0.99488	TRUE
		2.7438	1.16262	FALSE		1.45759	5.71202	TRUE
		3.55891	0.776325	FALSE		1.20705	3.60975	TRUE
		3.062	0.700946	FALSE		2.60383	0.845836	TRUE
		1.05661	1.34522	FALSE		1.44897	3.87941	TRUE
		1.37327	2.74615	FALSE		2.53843	0.615459	TRUE
		0.157971	5.15832	FALSE		2.37332	2.45766	TRUE
		1.44216	2.56576	FALSE		0.675073	4.17224	TRUE
		3.66287	0.907329	FALSE		1.94446	3.50944	TRUE
		3.22451	1.03269	FALSE		0.883484	3.90472	TRUE
		2.75017	0.763513	FALSE		1.89632	5.37511	TRUE
		1.3885	2.6125	FALSE		1.88602	3.39014	TRUE
		0.751357	4.0063	FALSE		1.48327	3.95382	TRUE
		2.39357	0.676267	FALSE		2.50311	1.20482	TRUE
		1.08185	1.31305	FALSE		1.19969	1.89459	TRUE
		2.5345	0.700615	FALSE		2.02104	5.30541	TRUE
		0.406169	5.71914	FALSE		1.45899	2.57363	TRUE
		0.281916	4.63528	FALSE		0.821177	5.11241	TRUE
		2.24814	1.75984	FALSE		1.34741	4.00195	TRUE
		2.13454	1.48015	FALSE		2.57666	3.82454	TRUE
		2.16303	1.84156	FALSE		1.30257	3.84398	TRUE
		1.55887	0.76718	FALSE		0.530672	5.88896	TRUE
		2.26789	1.52893	FALSE		1.69616	1.75101	TRUE
		0.153917	4.0042	FALSE		2.89722	3.54802	TRUE
		1.12387	2.60123	FALSE		1.25236	3.98605	TRUE
		0.12114	5.02453	FALSE		2.56261	3.74417	TRUE
		2.31275	1.39647	FALSE		1.92544	5.4162	TRUE
		2.58109	1.13693	FALSE		1.84448	3.43158	TRUE
		1.69418	2.57161	FALSE		1.40434	3.82098	TRUE
		1.77519	1.54043	FALSE		2.5141	2.68925	TRUE
		2.69208	1.25211	FALSE		2.3642	3.96953	TRUE
		2.56912	1.42974	FALSE		0.783622	7.88572	TRUE
		0.240148	4.79461	FALSE		2.25291	4.13752	TRUE
		0.0626839	4.87175	FALSE		1.77416	1.43087	TRUE
		2.3156	1.11414	FALSE		1.67519	4.79446	TRUE
		2.36496	1.76155	FALSE		2.70143	2.26797	TRUE
		0.936672	2.29452	FALSE		1.12035	3.58648	TRUE
		2.35835	1.88739	FALSE		1.56601	5.02682	TRUE
		0.366236	5.37504	FALSE		2.63695	0.894035	TRUE
		0.285835	5.94904	FALSE		2.09063	2.90156	TRUE
		2.14139	2.15492	FALSE		1.1428	3.38601	TRUE
		0.504822	4.03506	FALSE		2.03319	1.31371	TRUE
		0.171897	5.15014	FALSE		0.918385	5.68221	TRUE
		2.34324	1.15232	FALSE		0.624446	4.86502	TRUE
		2.36305	1.75029	FALSE		0.693347	6.84233	TRUE
		0.0945195	4.84996	FALSE		2.86869	0.885082	TRUE
		2.60769	1.102	FALSE		1.64197	3.67184	TRUE
		2.22727	1.85205	FALSE		0.953225	3.56109	TRUE
		2.56896	1.51133	FALSE		2.08613	1.68334	TRUE
		1.31658	2.33307	FALSE		0.850716	3.62319	TRUE
		2.04745	0.682578	FALSE		1.96669	2.82395	TRUE
		1.70093	2.06067	FALSE		0.795243	3.63646	TRUE
		1.33383	2.7498	FALSE		2.63325	0.689729	TRUE
		1.67178	2.28159	FALSE		1.85691	5.25378	TRUE
		1.38299	2.08294	FALSE		1.89398	4.94114	TRUE
		2.58821	1.1811	FALSE		1.44905	3.94433	TRUE
		1.68544	1.89299	FALSE		1.23318	3.77228	TRUE
		0.642528	3.76987	FALSE		1.75059	4.62048	TRUE
		0.110534	4.30589	FALSE		1.67216	4.71292	TRUE
		2.07573	1.6804	FALSE		1.77621	5.10039	TRUE
		1.44622	1.5697	FALSE		2.62455	0.96675	TRUE
		2.26412	0.951722	FALSE		1.66513	3.2916	TRUE
		2.22394	1.32124	FALSE		0.713894	3.83635	TRUE
		0.226758	6.07936	FALSE		2.02827	1.65587	TRUE
		1.07787	3.1028	FALSE		2.86822	1.91101	TRUE
		2.29141	1.80051	FALSE		0.690971	7.21299	TRUE
		2.19151	1.72289	FALSE		1.5446	1.82792	TRUE
		0.156739	5.33734	FALSE		1.19821	2.83694	TRUE
		1.83966	1.72315	FALSE		1.24819	2.80172	TRUE
		2.12377	1.84563	FALSE		0.21787	7.68087	TRUE
		2.16426	1.70875	FALSE		1.53136	5.03652	TRUE
		0.145313	5.15464	FALSE		2.12011	4.57344	TRUE
		1.20902	2.19111	FALSE		1.39205	3.92914	TRUE
		1.26205	2.78603	FALSE		1.49721	4.73985	TRUE
		0.135895	3.99449	FALSE		1.17266	3.01731	TRUE
		1.14112	2.70111	FALSE		2.03599	1.72819	TRUE
		0.342278	5.01673	FALSE		1.67942	2.07917	TRUE
		2.39462	1.766	FALSE		1.41683	3.1956	TRUE
		1.35695	2.87696	FALSE		1.38971	1.97744	TRUE
		2.27407	1.76833	FALSE		0.675096	3.86265	TRUE
		0.161033	5.46536	FALSE		1.71591	1.4744	TRUE
		0.0824025	4.62168	FALSE		1.49573	4.73999	TRUE
		2.21182	1.79707	FALSE		1.1869	2.59293	TRUE
		1.65402	1.44028	FALSE		2.17984	3.74388	TRUE
		2.2735	1.8401	FALSE		1.58752	4.69574	TRUE
		2.20873	1.26796	FALSE		1.8118	3.06861	TRUE
		0.469149	3.88418	FALSE		1.59197	4.49448	TRUE
		2.13407	1.71843	FALSE		2.92015	1.79905	TRUE
		2.38112	1.13468	FALSE		0.965021	4.428	TRUE
		2.24561	1.16862	FALSE		0.959767	4.45233	TRUE
		2.51497	1.13401	FALSE		1.60265	1.55775	TRUE
		2.18814	1.25146	FALSE		1.63676	2.23926	TRUE
		0.551051	4.69605	FALSE		0.614216	7.24821	TRUE
		1.275	2.4733	FALSE		0.960138	6.23954	TRUE
		1.2827	2.47356	FALSE		1.76987	3.06165	TRUE
		0.380185	5.40393	FALSE		1.12376	4.80325	TRUE
		1.33309	2.41986	FALSE		2.31867	2.84133	TRUE
		1.42984	3.15888	FALSE		1.05497	4.18634	TRUE
		1.33702	2.56108	FALSE		1.58562	2.88973	TRUE
		0.211972	4.29245	FALSE		1.76609	3.33308	TRUE
		2.48058	1.39526	FALSE		1.23333	3.59052	TRUE
		1.1611	2.36095	FALSE		1.4706	2.05484	TRUE
		2.44087	1.39486	FALSE		0.849321	6.56165	TRUE
		1.34997	2.87392	FALSE		1.83749	1.99689	TRUE
		1.61578	1.60677	FALSE		1.35108	3.20189	TRUE
		2.43717	1.04352	FALSE		1.61339	5.34846	TRUE
		0.508105	5.47295	FALSE		1.8804	1.50872	TRUE
		1.26255	2.9949	FALSE		1.80066	3.1213	TRUE
		1.29949	2.52315	FALSE		0.67699	7.97483	TRUE
		0.182398	5.28771	FALSE		2.12755	2.77817	TRUE
		0.37415	4.90122	FALSE		2.37466	2.6892	TRUE
		0.350715	5.4248	FALSE		1.10582	5.39591	TRUE
		1.12119	2.95324	FALSE		1.22177	2.66507	TRUE
		2.2019	1.72392	FALSE		1.02557	4.29248	TRUE
		2.39676	1.5673	FALSE		1.75426	2.50332	TRUE
		0.371837	4.7654	FALSE		1.02568	4.93684	TRUE
		2.37685	1.16414	FALSE		1.28337	4.42301	TRUE
		1.60279	1.59637	FALSE		1.87594	1.69954	TRUE
		2.13057	1.48983	FALSE		0.612669	5.72189	TRUE
		0.286469	5.02924	FALSE		1.56717	1.5993	TRUE
		0.227379	4.45533	FALSE		2.34429	0.746447	TRUE
		1.84183	1.78763	FALSE		1.46221	3.61333	TRUE
		2.09937	1.51645	FALSE		2.02784	1.22141	TRUE
		1.44137	2.50689	FALSE		2.40819	3.01793	TRUE
		1.82779	1.56142	FALSE		2.52203	1.91142	TRUE
		0.411551	5.8339	FALSE		1.43717	3.73936	TRUE
		2.04113	1.7095	FALSE		1.71831	4.62727	TRUE
		0.309178	5.70132	FALSE		0.69543	7.12567	TRUE
		0.120603	4.45142	FALSE		1.45425	3.99545	TRUE
		2.14525	0.5926	FALSE		2.1853	1.77317	TRUE
		2.52606	1.03576	FALSE		1.27199	3.68703	TRUE
		1.35076	2.25628	FALSE		2.35569	0.656964	TRUE
		0.470511	2.84621	FALSE		1.25817	2.22536	TRUE
		2.01521	1.51429	FALSE		2.01046	1.49524	TRUE
		1.2525	2.28669	FALSE		1.08092	3.31145	TRUE
		1.26848	2.47557	FALSE		2.59325	1.9726	TRUE
		1.77767	1.69026	FALSE		1.55607	4.59014	TRUE
		0.546066	4.07162	FALSE		1.62101	1.50879	TRUE
		1.54755	2.56715	FALSE		1.60469	4.42144	TRUE
		0.353395	5.42326	FALSE		2.32566	3.54561	TRUE
		1.73489	1.50331	FALSE		1.49208	4.68365	TRUE
		1.35969	2.3936	FALSE		1.2043	3.73785	TRUE
		1.0505	3.08933	FALSE		1.22637	4.47301	TRUE
		0.137914	5.30767	FALSE		1.0062	3.74404	TRUE
		0.254581	4.44931	FALSE		2.13293	4.01746	TRUE
		0.138772	4.83016	FALSE		2.20426	4.01238	TRUE
		0.250334	6.20647	FALSE		2.35698	3.83699	TRUE
		0.143382	4.5039	FALSE		2.38712	3.73772	TRUE
		1.457	3.09444	FALSE		1.01528	3.80363	TRUE
		1.34075	3.10754	FALSE		1.84878	3.99063	TRUE
		2.18402	1.78675	FALSE		1.77797	4.96374	TRUE
		1.60323	1.62862	FALSE		1.16331	3.4629	TRUE
		0.251811	4.71954	FALSE		2.07238	3.73378	TRUE
		0.234913	6.05424	FALSE		0.931678	3.66902	TRUE
		1.31305	2.4268	FALSE		1.90524	4.36261	TRUE
		1.13243	2.80227	FALSE		2.71959	1.97464	TRUE
		0.238395	4.43075	FALSE		2.2801	1.1035	TRUE
		3.10646	0.649887	FALSE		1.30109	4.34951	TRUE
		0.58719	3.97409	FALSE		2.2579	1.78729	TRUE
		1.34939	2.86065	FALSE		1.87451	3.74672	TRUE
		0.130064	4.37708	FALSE		1.73128	3.16473	TRUE
		1.37876	0.801261	FALSE		1.86571	4.46577	TRUE
		2.42402	1.41789	FALSE		0.644872	4.63112	TRUE
		2.26635	1.44744	FALSE		0.72312	4.37906	TRUE
		2.66319	1.46318	FALSE		1.11931	4.25528	TRUE
		1.64247	1.72733	FALSE		1.54676	3.90042	TRUE
		2.179	1.9206	FALSE		1.30393	3.04797	TRUE
		1.49659	2.8592	FALSE		1.72599	4.74686	TRUE
		1.33193	3.1001	FALSE		2.46748	1.85526	TRUE
		1.46023	2.07239	FALSE		0.636964	4.44151	TRUE
		0.287468	5.38998	FALSE		1.73599	1.57316	TRUE
		2.50341	1.79427	FALSE		2.6083	1.85035	TRUE
		2.07282	2.02332	FALSE		0.568708	3.51007	TRUE
		2.28109	1.70311	FALSE		2.38224	0.83909	TRUE
		0.205851	4.91137	FALSE		1.71509	2.82842	TRUE
		2.47438	1.05388	FALSE		2.19063	1.73205	TRUE
		2.34886	1.85791	FALSE		1.14296	1.68024	TRUE
		2.24262	1.83678	FALSE		1.54454	3.21981	TRUE
		2.37448	1.91328	FALSE		2.04042	3.59134	TRUE
		1.27683	2.46803	FALSE		2.31198	0.814476	TRUE
		1.37022	2.31883	FALSE		1.29331	3.01893	TRUE
		0.335331	5.37791	FALSE		1.63881	1.85835	TRUE
		0.804591	3.80542	FALSE		1.68771	2.82823	TRUE
		0.156725	5.58288	FALSE		2.04547	3.90488	TRUE
		1.47555	2.2197	FALSE		0.969992	4.04	TRUE
		0.956051	1.42248	FALSE		0.888671	6.38416	TRUE
		0.847647	1.30466	FALSE		1.76067	4.52694	TRUE
		1.13904	2.50873	FALSE		1.31018	3.19705	TRUE
		1.33307	2.71007	FALSE		1.69014	3.89257	TRUE
		1.77243	2.38256	FALSE		1.89784	1.55156	TRUE
		1.04878	3.41297	FALSE		1.76224	4.86534	TRUE
		1.04305	4.05812	FALSE		1.60861	2.63849	TRUE
		1.45131	2.90208	FALSE		2.29722	1.24452	TRUE
		2.16155	1.76439	FALSE		2.66351	1.95723	TRUE
		2.15758	1.6248	FALSE		1.55349	4.33131	TRUE
		1.3548	2.49118	FALSE		1.29865	3.73651	TRUE
		2.15409	2.3158	FALSE		2.65407	1.99244	TRUE
		0.269968	4.97733	FALSE		1.97563	1.30817	TRUE
		0.156276	4.4397	FALSE		1.66497	4.57315	TRUE
		1.54905	0.764234	FALSE		2.02196	1.77787	TRUE
		2.58534	1.21147	FALSE		1.42372	3.54977	TRUE
		1.2365	3.10971	FALSE		1.96017	1.68658	TRUE
		0.159117	5.59248	FALSE		1.65073	4.06635	TRUE
		0.11532	4.96403	FALSE		1.65625	2.82277	TRUE
		1.31741	2.85182	FALSE		1.61084	1.43789	TRUE
		0.571434	1.19197	FALSE		0.630072	6.49215	TRUE
		1.42877	2.69184	FALSE		2.07892	4.10152	TRUE
		2.50771	1.38156	FALSE		0.79962	4.90168	TRUE
		2.51483	1.16301	FALSE		0.862944	3.5801	TRUE
		1.31466	2.47402	FALSE		2.07885	2.68633	TRUE
		0.144144	4.39261	FALSE		1.57151	4.88446	TRUE
		0.252634	4.57838	FALSE		0.609638	7.43572	TRUE
		1.39068	2.75924	FALSE		1.05475	3.52574	TRUE
		2.57165	1.27693	FALSE		0.603378	3.94017	TRUE
		1.34488	3.09578	FALSE		1.4891	5.07657	TRUE
		1.22324	2.37413	FALSE		1.59021	3.09273	TRUE
		0.271698	6.03135	FALSE		0.944852	5.5319	TRUE
		1.6316	1.52273	FALSE		1.47925	5.05288	TRUE
		1.30296	2.77564	FALSE		0.762236	3.5857	TRUE
		1.28307	2.40203	FALSE		1.67182	2.8397	TRUE
		0.505801	3.96896	FALSE		0.749618	7.43406	TRUE
		1.69284	1.99337	FALSE		0.918337	3.72441	TRUE
		2.02767	1.33799	FALSE		1.09257	3.39151	TRUE
		0.266758	4.67741	FALSE		1.30993	2.13761	TRUE
		2.30454	1.57747	FALSE		1.35343	3.34782	TRUE
		1.64223	2.21128	FALSE		2.165	1.99224	TRUE
		1.69686	1.37258	FALSE		2.37605	2.46771	TRUE
		1.59011	1.66043	FALSE		1.03105	3.60062	TRUE
		1.42212	3.25984	FALSE		4.51918	5.6885	TRUE
		2.31128	1.92089	FALSE		3.45665	7.24772	TRUE
		2.08749	1.48003	FALSE		3.0472	3.485	TRUE
		1.07806	2.84203	FALSE		2.69082	2.88255	TRUE
		1.64289	1.69574	FALSE		1.21937	5.86714	TRUE
		1.21454	2.5689	FALSE		1.62005	5.08821	TRUE
		1.49296	2.9337	FALSE		0.93836	5.07411	TRUE
		1.56264	1.65409	FALSE		0.863394	6.12785	TRUE
		2.65675	1.11779	FALSE		0.630271	6.26988	TRUE
		1.29938	2.39585	FALSE		1.80484	4.71689	TRUE
		2.33323	1.06196	FALSE		2.04089	6.97354	TRUE
		0.204005	5.74686	FALSE		0.861932	6.00995	TRUE
		0.106731	4.92242	FALSE		2.28213	6.24668	TRUE
		0.829146	3.90673	FALSE		0.432893	6.20383	TRUE
		2.34822	1.85221	FALSE		3.0441	1.94159	TRUE
		1.5612	2.42011	FALSE		1.64315	5.05244	TRUE
		2.5715	1.14642	FALSE		1.42164	5.38382	TRUE
		0.726934	4.07297	FALSE		2.51496	2.17316	TRUE
		1.39861	2.59106	FALSE		1.11395	6.98865	TRUE
		2.28592	0.723135	FALSE		1.77757	8.36474	TRUE
		0.282435	6.31679	FALSE		3.19113	1.87574	TRUE
		0.847158	3.83924	FALSE		0.568144	6.29267	TRUE
		0.885196	3.89471	FALSE		2.13717	5.25653	TRUE
		0.215748	5.81433	FALSE		0.718339	6.01881	TRUE
		2.13559	1.82471	FALSE		1.7536	4.22895	TRUE
		1.31391	2.03634	FALSE		1.25622	3.21661	TRUE
		1.07711	2.50868	FALSE		2.63671	3.43844	TRUE
		1.74807	0.84207	FALSE		0.847916	6.13783	TRUE
		2.54598	0.579458	FALSE		0.424112	5.84602	TRUE
		0.315088	5.41418	FALSE		1.96229	5.35904	TRUE
		0.625403	4.0084	FALSE		3.06124	2.08451	TRUE
		0.13968	5.17854	FALSE		2.36366	3.53174	TRUE
		1.40732	2.11296	FALSE		0.625607	5.53695	TRUE
		1.42107	2.30013	FALSE		0.601084	7.57141	TRUE
		0.08316	4.62565	FALSE		2.96056	3.58748	TRUE
		0.192385	4.10765	FALSE		1.46332	5.49948	TRUE
		0.0687256	4.60714	FALSE		2.63237	4.14672	TRUE
		2.84934	0.651574	FALSE		1.43608	4.68234	TRUE
		1.02579	3.12127	FALSE		1.49247	5.37703	TRUE
		0.851688	3.60447	FALSE		1.56366	5.15147	TRUE
		0.503737	1.17108	FALSE		1.34628	5.44146	TRUE
		0.296822	6.48753	FALSE		0.454849	6.34335	TRUE
		1.72906	1.78239	FALSE		1.84559	4.48682	TRUE
		0.991931	1.56017	FALSE		1.54372	5.28465	TRUE
		1.81586	2.0829	FALSE		0.687354	5.82741	TRUE
		1.87778	1.84043	FALSE		2.39904	4.79702	TRUE
		1.64458	1.93607	FALSE		2.06086	3.76195	TRUE
		0.147708	5.4039	FALSE		1.63793	4.5864	TRUE
		0.14206	5.28229	FALSE		3.38198	6.50756	TRUE
		1.37593	3.0734	FALSE		1.9783	7.96439	TRUE
		3.24971	2.50468	FALSE		2.60577	4.55914	TRUE
		2.70025	0.503128	FALSE		0.767571	6.06166	TRUE
		0.143436	4.83012	FALSE		1.94278	3.96291	TRUE
		1.26464	2.77175	FALSE		2.57336	3.25679	TRUE
		0.119084	4.89749	FALSE		0.520752	5.59875	TRUE
		0.139641	5.28577	FALSE		1.39678	7.52595	TRUE
		0.221868	6.50572	FALSE		2.28339	5.11347	TRUE
		1.84273	1.71548	FALSE		1.76801	7.74659	TRUE
		0.511937	4.01704	FALSE		4.17262	6.46136	TRUE
		1.30755	2.97974	FALSE		1.43853	5.02797	TRUE
		0.251871	4.95147	FALSE		2.49935	3.50914	TRUE
		0.347936	5.57951	FALSE		1.61574	6.50588	TRUE
		1.26034	2.42256	FALSE		2.28762	6.46021	TRUE
		0.123076	5.15863	FALSE		3.09861	3.58699	TRUE
		1.72708	1.8388	FALSE		3.18029	1.71938	TRUE
		0.384353	5.70886	FALSE		2.35522	5.66164	TRUE
		0.152372	5.44633	FALSE		2.08065	6.86481	TRUE
		1.25783	2.46083	FALSE		1.66036	4.47419	TRUE
		1.83862	2.26353	FALSE		0.668067	6.0117	TRUE
		0.139671	4.40844	FALSE		0.665561	5.78069	TRUE
		1.35858	2.54064	FALSE		2.03223	3.42787	TRUE
		2.33057	1.84237	FALSE		6.0688	6.81138	TRUE
		0.149903	5.14791	FALSE		1.51261	4.69115	TRUE
		1.13744	1.58021	FALSE		1.1991	7.08082	TRUE
		1.38086	2.62067	FALSE		1.35695	6.7535	TRUE
		2.42416	1.91909	FALSE		1.08863	5.24943	TRUE
		1.67814	1.52889	FALSE		0.6535	5.7568	TRUE
		1.68441	1.81976	FALSE		1.44686	4.60201	TRUE
		0.863981	4.0744	FALSE		1.15871	5.44563	TRUE
		2.12062	1.86809	FALSE		2.34462	4.74756	TRUE
		0.0970381	4.71894	FALSE		0.97205	5.89539	TRUE
		0.134182	4.77339	FALSE		0.71485	6.18721	TRUE
		0.750594	3.98111	FALSE		2.17251	4.18218	TRUE
		0.0734168	4.69475	FALSE		2.34724	10.8076	TRUE
		2.12005	1.97131	FALSE		1.20687	7.82712	TRUE
		0.0676508	4.59788	FALSE		2.28129	5.76215	TRUE
		0.259339	4.85704	FALSE		1.79804	4.77261	TRUE
		0.208677	4.25195	FALSE		1.89775	12.4363	TRUE
		1.79233	2.41856	FALSE		1.94097	12.2666	TRUE
		2.47088	0.56347	FALSE		2.16863	4.29522	TRUE
		1.32668	3.1282	FALSE		3.24065	1.78679	TRUE
		1.50626	1.77279	FALSE		2.20812	3.8148	TRUE
		1.25922	2.6332	FALSE		0.496557	6.18323	TRUE
		2.59573	1.67415	FALSE		0.343326	6.01848	TRUE
		2.34014	1.91626	FALSE		1.33057	5.29461	TRUE
		1.64293	2.74375	FALSE		3.97235	6.06778	TRUE
		2.64341	1.48363	FALSE		3.04083	5.66716	TRUE
		0.113972	5.08846	FALSE		1.25906	5.60347	TRUE
		1.47007	2.34841	FALSE		1.10802	5.6169	TRUE
		1.11202	3.00348	FALSE		1.84813	4.46276	TRUE
		2.30261	1.77126	FALSE		1.15796	5.90841	TRUE
		0.258674	5.17199	FALSE		2.72871	6.0446	TRUE
		2.69987	1.28469	FALSE		1.55073	4.89331	TRUE
		2.60435	0.696757	FALSE		1.87249	7.75991	TRUE
		2.63053	4.85615	FALSE		1.68711	4.55344	TRUE
						0.508087	5.54514	TRUE
						0.607777	5.18762	TRUE
						1.55155	5.98725	TRUE
						1.01395	5.70281	TRUE
						1.5159	4.7938	TRUE
						1.62747	4.3443	TRUE
						2.60024	1.96511	TRUE
						2.00635	3.49173	TRUE
						1.70776	4.57463	TRUE
						1.71864	5.92217	TRUE
						1.36497	4.97215	TRUE
						0.648761	5.70033	TRUE
						1.69232	4.21222	TRUE
						0.645721	5.8069	TRUE
						2.09773	4.95773	TRUE
						0.45372	5.54266	TRUE
						1.935	3.26079	TRUE
						0.698213	5.79635	TRUE
						1.13183	5.09348	TRUE
						1.23613	5.02113	TRUE
						1.22821	4.96424	TRUE
						3.54016	5.17072	TRUE
						3.10054	2.0371	TRUE
						0.634528	6.24115	TRUE
						2.44627	2.96302	TRUE
						1.39477	5.07301	TRUE
						0.689526	6.05848	TRUE
						1.51252	6.72889	TRUE
						7.05169	4.77863	TRUE
						3.14997	4.91551	TRUE
						1.87904	3.55015	TRUE
						1.56758	4.62861	TRUE
						2.48748	2.29098	TRUE
						1.98331	3.51383	TRUE
						1.82663	3.98971	TRUE
						1.58781	8.16658	TRUE
						2.33374	2.62871	TRUE
						1.1342	5.33137	TRUE
						1.56895	4.33353	TRUE
						1.63044	3.92993	TRUE
						2.22868	3.06038	TRUE
						2.8071	2.36678	TRUE
						2.783	1.97986	TRUE
						2.09209	3.09129	TRUE
						1.87851	3.45768	TRUE
						1.55167	4.25405	TRUE
						0.652072	5.85105	TRUE
						2.50096	2.14095	TRUE
						2.01504	3.20742	TRUE
						1.46068	4.2156	TRUE
						0.681194	5.95371	TRUE
						1.06329	5.20999	TRUE
						2.60982	2.20155	TRUE
						2.1076	3.1594	TRUE
						0.492697	5.64972	TRUE
						2.23921	2.3791	TRUE
						1.07171	5.20877	TRUE
						0.713008	5.25626	TRUE
						0.999864	5.47556	TRUE
						2.16979	2.75617	TRUE
						2.34883	6.95169	TRUE
						1.72645	7.95926	TRUE
						0.644136	5.9799	TRUE
						1.76805	3.51348	TRUE
						1.84349	3.46517	TRUE
						1.91083	4.44282	TRUE
						1.12528	5.41103	TRUE
						1.44366	5.54477	TRUE
						2.18562	5.12403	TRUE
						2.78199	2.5533	TRUE
						2.14356	5.04015	TRUE
						2.3813	3.44826	TRUE
						1.80219	4.48427	TRUE
						1.70532	5.9961	TRUE
						1.9221	4.23577	TRUE
						1.96254	5.15738	TRUE
						2.0685	4.62476	TRUE
						1.58397	6.33545	TRUE
						1.37086	5.36857	TRUE
						2.0568	3.75707	TRUE
						1.70178	4.56492	TRUE
						1.85189	5.8137	TRUE
						1.83904	4.19672	TRUE
						1.86913	4.52079	TRUE
						2.59259	2.56023	TRUE
						2.5935	2.50666	TRUE
						2.97527	1.90287	TRUE
						1.15276	5.42794	TRUE
						2.77819	1.85575	TRUE
						2.11284	3.61415	TRUE
						1.59837	4.36965	TRUE
						2.86325	2.083	TRUE
						1.8867	4.87078	TRUE
						2.44014	2.64146	TRUE
						1.20891	5.70762	TRUE
						2.05686	3.71601	TRUE
						1.78132	5.85233	TRUE
						2.36015	3.33673	TRUE
						1.97816	4.76805	TRUE
						1.61637	4.50568	TRUE
						1.89887	3.51752	TRUE
						0.707693	5.76181	TRUE
						2.26807	4.01282	TRUE
						2.42257	2.14354	TRUE
						2.13824	2.6491	TRUE
						2.23226	3.2588	TRUE
						2.33935	2.72759	TRUE
						0.639963	5.32834	TRUE
						1.47367	6.3501	TRUE
						1.18265	5.65302	TRUE
						0.705936	5.7455	TRUE
						0.64512	5.8371	TRUE
						1.61274	4.45595	TRUE
						2.11718	3.18788	TRUE
						0.665062	5.76564	TRUE
						2.2061	2.71359	TRUE
						2.74519	2.62407	TRUE
						3.26318	1.77964	TRUE
						2.44468	2.5516	TRUE
						2.32944	4.95188	TRUE
						2.3512	3.02726	TRUE
						3.15575	1.79794	TRUE
						1.95962	4.02578	TRUE
						2.59633	2.79695	TRUE
						1.84385	6.14487	TRUE
						2.68228	2.05696	TRUE
						2.61363	2.05874	TRUE
						2.0705	3.6769	TRUE
						1.88029	5.66451	TRUE
						3.24574	1.72356	TRUE
						1.94209	3.70074	TRUE
						2.24463	3.08833	TRUE
						2.87902	1.65573	TRUE
						3.15545	1.65437	TRUE
						1.96451	3.58439	TRUE
						1.99254	5.00879	TRUE
						2.12648	3.38245	TRUE
						2.00935	5.1039	TRUE
						2.11554	3.05334	TRUE
						1.87895	4.3579	TRUE
						3.69963	3.59404	TRUE
						3.69425	2.90626	TRUE
						1.75937	5.88866	TRUE
						2.26597	2.66499	TRUE
						2.48196	2.19622	TRUE
						2.56618	1.71839	TRUE
						2.46734	2.37924	TRUE
						2.54832	2.49649	TRUE
						1.4881	7.91306	TRUE
						1.93017	6.66502	TRUE
						1.98905	3.46952	TRUE
						2.63101	1.76783	TRUE
						2.88604	1.6612	TRUE
						2.75152	2.51639	TRUE
						2.23169	2.91744	TRUE
						3.03898	2.86313	TRUE
						2.18224	5.08325	TRUE
						2.59335	2.23315	TRUE
						2.92926	1.69767	TRUE
						2.26584	3.41929	TRUE
						2.43544	3.06684	TRUE
						2.65378	2.88781	TRUE
						3.12355	1.94656	TRUE
						2.67259	2.57852	TRUE
						1.8104	4.97062	TRUE
						2.18154	2.81051	TRUE
						1.60152	6.80786	TRUE
						1.71323	6.42824	TRUE
						1.64406	6.69402	TRUE
						2.58134	2.29699	TRUE
						1.82557	4.34692	TRUE
						2.80942	2.19114	TRUE
						1.75069	5.97679	TRUE
						2.02285	5.19865	TRUE
						1.59613	6.10459	TRUE
						2.01553	3.79194	TRUE
						2.73964	2.19802	TRUE
						1.83783	4.3266	TRUE
						1.99712	5.05102	TRUE
						2.54977	2.2771	TRUE
						2.49462	2.10194	TRUE
						3.56636	5.08063	TRUE
						1.66835	4.09783	TRUE
						2.40379	3.38554	TRUE
						2.50292	2.37788	TRUE
						2.83823	2.05766	TRUE
						1.69567	4.98715	TRUE
						3.97437	3.35407	TRUE
						2.99371	1.87127	TRUE
						1.91411	4.66088	TRUE
						2.55871	1.94981	TRUE
						2.70378	1.95464	TRUE
						1.80851	6.96125	TRUE
						2.41229	2.07746	TRUE
						2.76312	1.79613	TRUE
						2.55083	1.60278	TRUE
						1.61778	4.76861	TRUE
						2.59257	1.56803	TRUE
						2.38234	2.32309	TRUE
						1.66483	4.37937	TRUE
						2.12444	2.26084	TRUE
						2.03502	2.98973	TRUE
						2.31449	2.46208	TRUE
						2.23474	3.23716	TRUE
						2.80877	2.11594	TRUE
						2.2519	3.43141	TRUE
						1.99281	4.6491	TRUE
						3.20475	2.72499	TRUE
						2.53072	2.58129	TRUE
						2.23867	3.90914	TRUE
						1.02463	6.64137	TRUE
						2.03367	5.16794	TRUE
						0.825957	7.48616	TRUE
						1.35588	6.08985	TRUE
						1.32567	4.86239	TRUE
						2.80365	1.90002	TRUE
						1.64878	4.88096	TRUE
						1.99565	2.20748	TRUE
						2.47735	2.46102	TRUE
						1.37859	4.77059	TRUE
						2.29947	3.46939	TRUE
						2.77223	1.72833	TRUE
						1.50263	6.02837	TRUE
						1.58321	5.76428	TRUE
						1.40393	5.73506	TRUE
						2.44308	3.4301	TRUE
						2.05329	3.93685	TRUE
						1.96835	4.67316	TRUE
						2.1107	4.63047	TRUE
						1.74087	6.4322	TRUE
						2.1458	3.85175	TRUE
						2.65631	2.31412	TRUE
						2.84037	2.39919	TRUE
						2.44615	3.60062	TRUE
						2.10443	3.90543	TRUE
						2.07882	3.41347	TRUE
						2.11091	4.11143	TRUE
						2.25602	2.36666	TRUE
						1.95492	2.6749	TRUE
						2.71499	1.9279	TRUE
						2.09384	3.63451	TRUE
						1.67438	5.42457	TRUE
						2.28698	2.07599	TRUE
						2.38063	3.38619	TRUE
						1.79347	3.63061	TRUE
						2.01762	2.35004	TRUE
						1.47369	4.68049	TRUE
						2.95665	1.78447	TRUE
						2.12998	3.31024	TRUE
						2.46562	2.96909	TRUE
						2.34338	3.25629	TRUE
						2.70864	2.34314	TRUE
						2.86993	1.58667	TRUE
						2.73633	1.63696	TRUE
						2.77952	1.89082	TRUE
						1.62118	3.70348	TRUE
						2.33188	1.99218	TRUE
						2.16875	3.1008	TRUE
						1.70501	6.06798	TRUE
						2.17064	2.71877	TRUE
						1.73887	5.61633	TRUE
						2.33106	2.25429	TRUE
						2.6347	2.09116	TRUE
						1.72835	5.459	TRUE
						1.38972	4.84068	TRUE
						0.751486	4.94942	TRUE
						2.73082	2.08672	TRUE
						1.72846	5.99429	TRUE
						1.99742	2.2487	TRUE
						1.98823	4.64522	TRUE
						1.24433	5.53918	TRUE
						1.68494	2.93488	TRUE
						1.83338	5.2174	TRUE
						4.91873	5.46409	TRUE
						2.29186	1.76633	TRUE
						1.36137	4.25753	TRUE
						0.728886	3.60918	TRUE
						2.58451	3.53422	TRUE
						1.01068	3.6624	TRUE
						1.78408	4.59155	TRUE
						1.89611	3.79311	TRUE
						1.7823	3.94221	TRUE
						1.16111	2.77996	TRUE
						2.28254	1.7495	TRUE
						2.52377	1.05186	TRUE
						0.920216	3.65091	TRUE
						1.98836	3.81198	TRUE
						2.79433	2.99423	TRUE
						1.31543	3.34819	TRUE
						2.64228	0.859003	TRUE
						1.78642	1.36319	TRUE
						1.78774	2.25494	TRUE
						2.06122	2.85966	TRUE
						1.74833	2.17872	TRUE
						2.62963	0.705915	TRUE
						1.89238	4.24411	TRUE
						2.93411	0.812367	TRUE
						1.89968	3.8081	TRUE
						2.05419	3.86023	TRUE
						2.20039	1.13867	TRUE
						1.76549	2.41135	TRUE
						2.51906	2.1155	TRUE
						2.59297	1.71887	TRUE
						2.19235	3.55808	TRUE
						1.11941	3.23603	TRUE
						0.738118	3.43279	TRUE
						0.657201	4.38545	TRUE
						2.2911	1.72442	TRUE
						1.86548	2.78132	TRUE
						1.31431	1.27694	TRUE
						1.1051	3.1916	TRUE
						1.93662	2.72367	TRUE
						0.606276	3.51955	TRUE
						1.42419	5.73955	TRUE
						0.732469	3.40108	TRUE
						0.665163	4.46276	TRUE
						2.35936	3.49851	TRUE
						2.40545	2.45901	TRUE
						2.6543	0.777573	TRUE
						1.31919	3.06238	TRUE
						2.48047	0.803032	TRUE
						2.51437	0.785118	TRUE
						1.59507	3.18674	TRUE
						1.70589	6.69264	TRUE
						3.46283	9.22611	TRUE
						2.93165	2.34628	TRUE
						2.78839	2.05538	TRUE
						2.27234	2.22612	TRUE
						1.83177	3.34563	TRUE
						4.98383	3.30777	TRUE
						4.70718	6.33593	TRUE
						2.92424	7.70989	TRUE
						1.47985	5.15882	TRUE
						2.84322	2.64076	TRUE
						3.87923	3.76794	TRUE
						1.49628	5.10792	TRUE
						2.74298	1.96202	TRUE
						1.82054	3.0246	TRUE
						3.07718	5.6679	TRUE
						4.52123	8.07756	TRUE
						1.60721	5.64026	TRUE
						1.03397	6.61545	TRUE
						2.59031	2.6558	TRUE
						2.60413	2.06314	TRUE
						3.04839	1.66067	TRUE
						2.16057	2.40921	TRUE
						0.755568	6.88614	TRUE
						1.86582	3.3062	TRUE
						2.07026	2.52642	TRUE
						2.12461	2.15622	TRUE
						1.97951	2.56383	TRUE
						1.36219	6.43723	TRUE
						1.68217	3.77256	TRUE
						0.913581	6.96678	TRUE
						2.00881	4.91674	TRUE
						1.90143	2.72778	TRUE
						2.06135	4.80875	TRUE
						1.88146	2.61895	TRUE
						2.03823	2.17177	TRUE
						1.76609	4.00055	TRUE
						1.27955	3.10627	TRUE
						2.31835	3.1786	TRUE
						1.34261	4.37505	TRUE
						2.39814	1.92516	TRUE
						2.49855	3.01015	TRUE
						1.42729	7.18282	TRUE
						1.0256	5.75258	TRUE
						0.830475	6.38119	TRUE
						1.54342	4.93948	TRUE
						2.93337	3.09887	TRUE
						2.87403	1.89467	TRUE
						2.5029	2.59373	TRUE
						1.95269	3.22723	TRUE
						1.814	3.59998	TRUE
						2.30579	4.43237	TRUE
						2.13511	5.15131	TRUE
						1.52171	4.91796	TRUE
						2.43093	2.22183	TRUE
						0.879525	4.67402	TRUE
						1.86786	3.70109	TRUE
						1.12359	6.58647	TRUE
						2.09583	2.07147	TRUE
						1.62137	5.21745	TRUE
						2.99718	1.80048	TRUE
						2.59467	2.81626	TRUE
						1.14847	6.16067	TRUE
						1.73027	2.43441	TRUE
						0.938422	6.93628	TRUE
						1.61178	4.58612	TRUE
						1.7813	3.90336	TRUE
						2.20814	2.25111	TRUE
						1.77613	3.54428	TRUE
						0.771414	6.93194	TRUE
						2.16785	2.92327	TRUE
						1.36192	5.16448	TRUE
						1.21967	5.7493	TRUE
						2.05726	4.3467	TRUE
						1.71133	3.84868	TRUE
						1.68668	3.57095	TRUE
						1.35684	4.42831	TRUE
						1.96075	1.85206	TRUE
						2.5394	2.34754	TRUE
						2.3429	1.98086	TRUE
						1.16224	5.06534	TRUE
						2.447	1.86125	TRUE
						1.73894	3.07722	TRUE
						2.39303	2.64713	TRUE
						1.68702	3.29494	TRUE
						2.49204	2.41076	TRUE
						1.68234	3.3233	TRUE
						1.97373	3.10591	TRUE
						1.95328	2.11155	TRUE
						2.37769	2.13747	TRUE
						1.59475	2.28138	TRUE
						1.05167	5.63057	TRUE
						1.58116	3.67495	TRUE
						1.60268	3.36581	TRUE
						1.77304	5.77057	TRUE
						1.15182	6.33642	TRUE
						2.21881	3.03044	TRUE
						1.18497	6.25793	TRUE
						2.1024	5.60408	TRUE
						1.88394	2.31362	TRUE
						2.98343	1.67699	TRUE
						3.18822	1.71022	TRUE
						1.25787	6.18948	TRUE
[truncated: 561 more rows]
