# Supplementary material for: Biomolecular condensate phase diagrams with a combinatorial microdroplet platform
Source: Nat Commun. 2022 Dec 21;13:7845. doi: 10.1038/s41467-022-35265-7 (PMC9768726; doi:10.1038/s41467-022-35265-7)
Supplement: Supplementary file 6 — Source Data [file 41467_2022_35265_MOESM6_ESM.zip › Source_Data/Figure4.xlsx]

## Sheet: Sheet1
Figure 4
	panel a:
		FUS(G156E)-EGFP / μM	1,6 - hexanediol % (w/v)	PEG 6000 / % (w/w)	feature
		2.64369	0.0160541	1.74042	TRUE
		2.82189	1.02888	2.14137	TRUE
		2.10343	0.278131	2.71044	TRUE
		2.35736	1.06087	2.70787	TRUE
		1.99228	0.367707	3.1335	TRUE
		2.52836	0.781722	2.96669	TRUE
		1.43353	0.281421	2.57442	TRUE
		2.903	0.969264	2.45964	TRUE
		1.78066	0.379679	2.45337	TRUE
		3.04151	0.0106495	1.47697	TRUE
		1.5646	1.19806	2.71401	TRUE
		1.53743	0.284316	2.27335	TRUE
		2.38669	0.210932	2.23461	TRUE
		1.88549	0.611776	2.56206	TRUE
		1.94119	0.702471	0.954236	TRUE
		1.76118	0.00563771	1.2469	TRUE
		2.21833	0.42751	0.770077	TRUE
		2.97671	1.00865	0.974226	TRUE
		3.07254	1.15719	0.821448	TRUE
		1.68387	0.709388	1.12901	TRUE
		2.31741	-0.00409957	0.529381	TRUE
		1.51774	0.121998	0.975514	TRUE
		2.8361	0.840136	1.12658	TRUE
		1.91112	1.41242	0.924603	TRUE
		2.19244	0.716248	1.04614	TRUE
		2.11207	0.485531	0.979455	TRUE
		2.79039	0.00540836	1.44574	TRUE
		1.74309	0.166076	2.056	TRUE
		2.64783	0.953584	1.99139	TRUE
		1.68913	0.481874	2.32187	TRUE
		2.11122	0.329598	2.8902	TRUE
		1.48606	0.269627	2.3192	TRUE
		3.14972	0.0971563	1.44384	TRUE
		1.84857	0.805476	2.07427	TRUE
		2.2746	0.468335	1.76133	TRUE
		1.32501	0.418597	2.4777	TRUE
		3.53082	0.203924	1.42305	TRUE
		1.91024	0.319915	2.04004	TRUE
		2.41048	0.00717717	1.77956	TRUE
		2.79968	0.00803819	1.55464	TRUE
		2.26282	0.164676	2.66302	TRUE
		2.85901	1.05558	1.95619	TRUE
		1.7206	0.0774858	3.15192	TRUE
		2.32187	0.256464	2.49981	TRUE
		1.66706	0.834604	2.32017	TRUE
		2.02819	0.346637	1.88204	TRUE
		2.02955	0.175736	1.83092	TRUE
		1.63507	0.563746	2.39505	TRUE
		2.97586	0.288531	1.47943	TRUE
		1.47634	0.684476	2.39668	TRUE
		1.52931	0.886665	2.59757	TRUE
		1.81053	0.0390522	1.97118	TRUE
		2.25038	0.692758	2.71386	TRUE
		1.0702	-0.00421037	2.43116	TRUE
		1.51141	0.17903	2.20252	TRUE
		2.89296	-0.0193885	1.3644	TRUE
		1.55277	0.0546971	1.86398	TRUE
		2.02253	0.104458	1.91266	TRUE
		2.18078	1.22287	2.2958	TRUE
		1.68758	0.443295	2.33917	TRUE
		1.76306	0.119047	2.05539	TRUE
		3.8082	1.05915	1.56461	TRUE
		1.39962	0.00768038	2.41904	TRUE
		1.16937	0.289511	2.93415	TRUE
		1.54694	0.677211	2.31545	TRUE
		2.16384	0.179786	1.86935	TRUE
		2.13909	0.162925	1.84369	TRUE
		0.955114	-0.00957771	2.09329	TRUE
		0.966353	0.0403154	2.512	TRUE
		1.79049	0.0750614	1.8903	TRUE
		3.07566	-0.00944256	1.33383	TRUE
		2.13918	1.11827	2.12689	TRUE
		2.21676	0.643232	2.13148	TRUE
		1.37399	1.32935	1.53255	TRUE
		1.12919	1.01078	2.90981	TRUE
		2.04882	0.0337523	3.40923	TRUE
		1.97821	1.30769	2.60377	TRUE
		1.7318	1.3305	2.54662	TRUE
		2.52695	-0.00428446	1.51992	TRUE
		2.71751	-0.00400433	1.49079	TRUE
		1.20494	0.00408867	2.94392	TRUE
		2.80162	1.08044	1.90022	TRUE
		2.0889	0.00575224	1.70231	TRUE
		2.23273	1.07217	1.81849	TRUE
		1.81533	0.194935	2.07648	TRUE
		1.96608	0.0259561	1.77493	TRUE
		1.58951	0.0500007	1.93498	TRUE
		1.87752	1.34119	2.60299	TRUE
		2.08832	1.34343	2.65941	TRUE
		2.90323	0.758031	2.06884	TRUE
		1.58843	0.728547	2.73829	TRUE
		2.02402	0.952747	2.37264	TRUE
		3.0054	0.000648974	1.43969	TRUE
		2.09128	0.882056	2.1167	TRUE
		1.22508	0.0152325	3.18759	TRUE
		2.27609	0.88997	2.22103	TRUE
		1.58712	0.706557	2.57888	TRUE
		1.34206	0.147556	2.31305	TRUE
		2.13712	1.21102	2.34733	TRUE
		2.30148	0.114732	1.88225	TRUE
		1.03993	0.980398	3.39659	TRUE
		2.27513	0.203502	2.04441	TRUE
		1.25716	1.0941	2.97852	TRUE
		1.63639	0.703236	2.63547	TRUE
		1.48483	0.704403	2.68496	TRUE
		2.43277	0.376373	3.08245	TRUE
		1.6566	0.01452	2.37896	TRUE
		1.34953	0.0153148	2.49046	TRUE
		1.6125	0.648492	2.65796	TRUE
		2.78423	0.674214	2.10289	TRUE
		2.08654	0.90342	2.90443	TRUE
		2.03257	1.00685	2.21038	TRUE
		1.59866	1.02244	2.25975	TRUE
		1.74706	1.37816	2.62332	TRUE
		3.38016	0.319855	1.5372	TRUE
		2.57444	0.827943	2.29351	TRUE
		1.50278	-0.00634437	3.78267	TRUE
		2.08172	1.43814	2.89304	TRUE
		2.3126	0.320575	2.32587	TRUE
		1.72539	0.0279599	2.2209	TRUE
		1.77741	1.47077	3.02594	TRUE
		2.0453	0.90758	2.51018	TRUE
		2.07452	1.3095	2.63068	TRUE
		1.73159	0.826215	2.47415	TRUE
		1.86387	0.136883	3.30609	TRUE
		2.43926	0.432136	2.47254	TRUE
		3.20432	-0.00766078	1.55926	TRUE
		2.39516	0.405964	2.19925	TRUE
		1.55075	0.00490084	2.36703	TRUE
		2.52186	1.04256	2.33434	TRUE
		2.42093	0.236778	1.99606	TRUE
		1.04778	-0.0152963	2.61018	TRUE
		1.04727	0.88553	3.39025	TRUE
		1.7106	0.751361	2.79166	TRUE
		1.65014	0.981713	3.23456	TRUE
		1.79949	0.584396	2.63958	TRUE
		1.16673	0.00163598	3.39251	TRUE
		1.54298	0.603704	2.48308	TRUE
		3.01227	0.770095	2.55191	TRUE
		2.23609	0.936319	2.24819	TRUE
		1.43324	0.00904896	3.68015	TRUE
		1.98193	0.275995	1.98335	TRUE
		1.3593	-0.00290488	2.26665	TRUE
		2.11376	0.882697	2.1678	TRUE
		0.960827	-0.0112733	3.19871	TRUE
		3.10367	0.0224037	1.63303	TRUE
		1.67356	0.967607	2.95881	TRUE
		2.09787	0.279958	2.69369	TRUE
		2.6029	0.895702	2.34732	TRUE
		2.48092	1.28378	1.56072	TRUE
		2.03934	0.626316	2.52567	TRUE
		2.60614	-0.00249139	1.66498	TRUE
		1.12161	0.980621	3.05095	TRUE
		1.86218	0.0461821	1.88981	TRUE
		2.89578	0.816301	2.38287	TRUE
		1.43419	-0.0148334	3.72825	TRUE
		2.72226	-0.0113849	1.56715	TRUE
		1.56557	0.188954	2.3936	TRUE
		2.35363	1.19279	2.56963	TRUE
		1.51786	-0.0138994	3.74116	TRUE
		1.93048	1.28262	2.55353	TRUE
		2.66468	0.897556	2.40018	TRUE
		1.78568	0.759977	2.45505	TRUE
		2.72391	1.09834	2.72154	TRUE
		1.60258	0.207207	2.55034	TRUE
		2.14766	1.21281	2.3379	TRUE
		1.95642	0.0883608	1.97623	TRUE
		1.74573	0.0054083	3.61891	TRUE
		2.42098	0.148841	1.9366	TRUE
		1.45123	0.113376	2.96684	TRUE
		2.09416	1.22706	2.47214	TRUE
		3.46175	0.223214	1.51246	TRUE
		1.4873	0.614195	2.51384	TRUE
		1.4528	-0.00495527	2.45111	TRUE
		1.62252	0.280901	2.64427	TRUE
		1.21183	0.644154	3.34638	TRUE
		2.30402	0.179656	1.9702	TRUE
		2.7405	0.881021	2.10111	TRUE
		1.09286	1.44317	1.54659	TRUE
		2.72768	1.05663	2.00433	TRUE
		3.04288	0.404953	1.51375	TRUE
		1.64547	-0.00381734	3.23129	TRUE
		1.09935	0.00406433	2.93603	TRUE
		1.9002	-0.0212416	2.72383	TRUE
		1.92295	0.381324	2.11617	TRUE
		1.78264	1.67528	3.07443	TRUE
		1.67247	1.51691	1.78764	TRUE
		1.48565	1.13685	3.21535	TRUE
		1.46154	0.819157	2.6422	TRUE
		1.3315	0.888596	3.09465	TRUE
		1.3113	0.630953	3.09725	TRUE
		1.09582	0.180848	2.99747	TRUE
		1.04925	0.251252	3.08973	TRUE
		1.13857	0.111963	2.77316	TRUE
		2.52623	1.51568	2.14895	TRUE
		1.82236	0.867489	2.98303	TRUE
		3.23425	0.266506	1.60382	TRUE
		1.76472	0.182096	2.54323	TRUE
		1.04199	0.704818	3.46253	TRUE
		2.05701	0.168825	2.53224	TRUE
		2.52066	0.0551884	1.31859	TRUE
		1.52601	1.48913	1.78788	TRUE
		0.69193	0.307428	3.57017	TRUE
		1.14957	0.0389125	3.63069	TRUE
		1.70284	0.0196048	2.04007	TRUE
		0.986207	0.141988	3.41587	TRUE
		1.80278	0.0279949	2.06341	TRUE
		1.54688	0.416176	2.30274	TRUE
		2.21353	1.66724	1.96946	TRUE
		2.42118	1.4918	1.22208	TRUE
		0.814462	0.218435	3.36473	TRUE
		1.86825	0.296336	1.83952	TRUE
		2.21897	0.982277	2.70699	TRUE
		1.88779	0.728678	2.8881	TRUE
		1.88301	0.215107	2.68919	TRUE
		1.32748	1.18934	3.00618	TRUE
		3.12842	1.2476	2.25004	TRUE
		2.12934	0.798074	2.59466	TRUE
		1.51134	1.34189	2.79899	TRUE
		1.43792	0.832612	2.99896	TRUE
		2.24073	0.845932	2.60575	TRUE
		1.57388	-0.000180298	3.78417	TRUE
		1.88631	0.630029	2.65547	TRUE
		1.76869	0.204888	2.42182	TRUE
		1.56468	0.0302105	2.61546	TRUE
		1.57482	1.20157	2.76584	TRUE
		2.1853	0.708907	2.69467	TRUE
		0.94212	0.529749	3.81222	TRUE
		1.57322	0.0602148	2.76855	TRUE
		2.08777	1.55697	1.44178	TRUE
		2.50714	1.21179	2.85305	TRUE
		1.71791	1.02844	2.79473	TRUE
		3.30709	0.920099	1.2041	TRUE
		1.83821	0.00623153	3.7105	TRUE
		1.54272	0.205267	2.64246	TRUE
		1.49652	1.31202	2.70838	TRUE
		1.65772	0.900947	2.82665	TRUE
		1.56561	1.25236	2.90716	TRUE
		1.62128	1.25473	2.78805	TRUE
		2.35135	1.30703	2.28679	TRUE
		1.54492	0.893717	2.67232	TRUE
		1.68578	1.1799	2.76126	TRUE
		1.36243	0.709858	2.86181	TRUE
		2.40488	1.29891	2.33173	TRUE
		2.17827	0.356237	2.08558	TRUE
		2.39414	1.13082	2.65581	TRUE
		0.810776	0.50562	3.84566	TRUE
		2.02963	0.33445	2.5125	TRUE
		1.52107	1.32126	2.98503	TRUE
		1.26267	-0.00398509	3.60941	TRUE
		1.05818	0.0834403	3.31356	TRUE
		0.855362	0.612337	3.31347	TRUE
		1.76935	0.107327	2.60186	TRUE
		1.02421	0.359403	2.36688	TRUE
		1.5113	1.20315	2.85699	TRUE
		2.27885	0.542996	1.92652	TRUE
		1.40801	1.60119	2.28995	TRUE
		1.54425	1.21829	2.61431	TRUE
		2.22571	1.4012	1.88558	TRUE
		1.86425	1.27266	2.01812	TRUE
		1.2544	1.22557	2.69406	TRUE
		1.90255	0.442203	2.82364	TRUE
		2.4686	0.549663	1.15605	TRUE
		0.765728	0.416261	3.55131	TRUE
		2.18017	0.597432	2.51272	TRUE
		2.1989	0.735449	2.54112	TRUE
		2.28674	1.01243	2.37057	TRUE
		1.70559	0.0900158	2.43867	TRUE
		1.45237	1.07123	2.93027	TRUE
		2.29692	0.949568	2.52927	TRUE
		2.36101	0.519004	2.0989	TRUE
		2.11909	0.534504	2.77303	TRUE
		1.56166	0.283235	2.45335	TRUE
		2.01904	0.515222	2.64181	TRUE
		1.56409	1.34101	3.1076	TRUE
		1.35838	1.15728	2.83932	TRUE
		1.5566	1.29229	3.04844	TRUE
		2.42046	1.33187	2.57365	TRUE
		1.36093	0.0053724	3.85722	TRUE
		1.44054	1.54844	2.37473	TRUE
		1.86671	1.39396	1.93114	TRUE
		3.27699	0.409732	1.58306	TRUE
		0.947449	0.135145	3.60159	TRUE
		3.28421	1.25195	2.35992	TRUE
		2.15253	0.621138	2.9274	TRUE
		1.09875	0.115596	2.97992	TRUE
		1.66211	0.985356	2.88881	TRUE
		2.25614	1.06424	2.52135	TRUE
		0.917706	0.197234	3.79561	TRUE
		1.6124	0.327179	2.50945	TRUE
		1.42639	0.0981366	2.57807	TRUE
		0.874376	0.56427	3.56109	TRUE
		1.27716	1.08892	3.24879	TRUE
		1.51054	0.27583	2.58566	TRUE
		2.55057	0.819429	2.29755	TRUE
		1.6078	0.102211	2.49652	TRUE
		2.08405	1.05436	2.8093	TRUE
		1.95129	0.243865	2.69133	TRUE
		2.55684	0.400393	2.45033	TRUE
		0.996148	0.754219	3.36538	TRUE
		2.46612	0.795572	2.58745	TRUE
		1.45169	0.210607	2.54917	TRUE
		2.02071	0.314993	2.39915	TRUE
		2.36773	0.362196	2.77043	TRUE
		1.45639	0.109515	2.57489	TRUE
		3.03994	0.0068319	1.52468	TRUE
		2.48569	0.926638	2.57039	TRUE
		1.72293	0.211174	2.06031	TRUE
		1.40131	-0.000790145	3.5953	TRUE
		3.12517	0.426883	1.56597	TRUE
		2.5014	1.21602	2.94563	TRUE
		1.53144	0.259522	2.75195	TRUE
		2.9845	1.01209	2.68632	TRUE
		3.18123	0.0219471	1.60776	TRUE
		1.47632	1.19121	3.06801	TRUE
		1.6111	0.376085	2.69396	TRUE
		1.5429	0.218553	2.68503	TRUE
		1.79534	0.0955428	2.65145	TRUE
		1.55581	0.462115	2.58413	TRUE
		1.61498	0.61885	2.63999	TRUE
		2.60462	1.35879	2.57579	TRUE
		1.9069	0.508669	2.7218	TRUE
		2.09563	0.991139	2.97887	TRUE
		2.17835	1.04108	2.35167	TRUE
		1.29583	-0.00450914	3.96107	TRUE
		1.85806	1.14288	2.85509	TRUE
		0.880195	0.0605219	3.74991	TRUE
		1.95168	0.883981	2.78194	TRUE
		1.96464	0.701422	2.73848	TRUE
		2.55823	1.39369	2.63777	TRUE
		1.68564	1.43504	3.42022	TRUE
		1.94425	0.872458	2.67119	TRUE
		2.54351	1.26672	2.68324	TRUE
		0.986039	0.741222	3.54664	TRUE
		1.78118	0.478651	2.91047	TRUE
		1.48958	0.130535	2.68261	TRUE
		1.60471	0.336824	2.66712	TRUE
		1.16503	1.00712	3.29214	TRUE
		1.7239	0.186762	2.6919	TRUE
		1.89857	0.42176	2.86066	TRUE
		1.11397	0.724394	3.76448	TRUE
		2.40686	0.965717	2.71727	TRUE
		0.962882	0.0231933	3.93719	TRUE
		1.55403	1.02836	3.08463	TRUE
		2.59847	0.805555	3.00517	TRUE
		1.35315	0.914535	3.10263	TRUE
		1.84345	0.111293	2.13628	TRUE
		1.62847	0.458264	2.64469	TRUE
		1.5156	0.405174	2.58861	TRUE
		2.54301	1.13135	2.38906	TRUE
		1.4349	1.24445	3.07777	TRUE
		2.88347	1.10001	2.44849	TRUE
		1.25593	-0.0110557	3.62669	TRUE
		2.66098	-0.00560588	1.66066	TRUE
		1.20818	1.08683	3.28943	TRUE
		1.24185	1.11825	3.31517	TRUE
		2.71029	0.979686	2.43079	TRUE
		1.46291	0.594646	2.70842	TRUE
		1.6885	0.131049	2.8828	TRUE
		1.0532	0.802909	3.31374	TRUE
		1.2942	0.604031	3.26802	TRUE
		1.73596	0.778003	2.59717	TRUE
		1.50011	0.225124	2.71383	TRUE
		1.68276	0.374389	2.40863	TRUE
		1.07673	0.773676	3.5457	TRUE
		1.81865	0.0433874	3.48979	TRUE
		2.68331	0.927536	2.33196	TRUE
		3.01577	1.05409	2.15549	TRUE
		1.4273	0.0362403	2.67921	TRUE
		1.40838	0.1631	2.71358	TRUE
		0.885021	0.523141	3.52892	TRUE
		2.20641	0.954543	2.47034	TRUE
		2.25682	1.07173	2.44716	TRUE
		1.41651	0.374292	2.47411	TRUE
		1.65571	1.23521	2.80977	TRUE
		1.93369	0.951151	2.89729	TRUE
		1.7795	0.565033	2.68363	TRUE
		2.93922	1.03542	2.23632	TRUE
		1.67227	0.315625	2.64864	TRUE
		3.45179	0.0287854	1.58891	TRUE
		3.26237	1.17493	2.22246	TRUE
		1.14155	1.08016	3.26243	TRUE
		1.4989	0.218062	2.50173	TRUE
		1.965	0.0801441	2.12637	TRUE
		0.998596	0.905583	3.29896	TRUE
		2.72849	1.3034	2.99543	TRUE
		2.23256	0.479085	2.26365	TRUE
		3.34536	0.0076524	1.62673	TRUE
		2.12176	0.427978	2.22555	TRUE
		1.1767	0.991641	3.41384	TRUE
		2.65908	-0.0192579	1.73787	TRUE
		1.66718	0.444427	2.43611	TRUE
		3.56359	0.116238	1.57737	TRUE
		0.974209	0.219873	2.59734	TRUE
		3.34234	0.025641	1.61081	TRUE
		3.1269	1.16806	2.27904	TRUE
		1.85046	0.786698	2.274	TRUE
		3.33607	-0.000249839	1.51165	TRUE
		1.77397	0.594252	2.55933	TRUE
		1.07972	0.844333	3.38407	TRUE
		2.00291	0.299045	2.11158	TRUE
		1.68164	0.0297662	2.4349	TRUE
		2.1838	0.0208851	1.86833	TRUE
		2.01294	0.54795	2.70255	TRUE
		1.72025	0.244922	2.43601	TRUE
		1.46365	0.488455	2.42808	TRUE
		0.731782	0.379513	3.8283	TRUE
		1.74866	0.0196349	2.5296	TRUE
		1.41117	0.0399537	2.47884	TRUE
		1.57956	0.222971	2.44028	TRUE
		2.17547	0.871851	2.91463	TRUE
		3.05328	0.913519	1.98268	TRUE
		3.04132	1.02378	1.95645	TRUE
		1.74352	0.121999	2.69303	TRUE
		1.77952	0.17594	2.67173	TRUE
		2.98451	0.00876656	1.61264	TRUE
		2.16783	0.990101	2.63171	TRUE
		1.61787	0.0389001	2.68659	TRUE
		1.89888	1.31197	2.1848	TRUE
		1.88384	0.143094	2.75794	TRUE
		2.64099	-0.0145854	1.6875	TRUE
		1.70494	0.40836	2.49437	TRUE
		3.05711	1.06508	2.51987	TRUE
		2.32775	-0.00702597	1.81725	TRUE
		1.79725	0.0989763	2.71164	TRUE
		2.39847	0.880156	2.48131	TRUE
		2.53647	1.17988	2.76943	TRUE
		2.22481	1.33498	2.60115	TRUE
		1.79474	0.240355	2.14682	TRUE
		1.50743	0.592184	2.62797	TRUE
		3.06332	0.00453528	1.48278	TRUE
		1.59361	1.3485	2.96005	TRUE
		2.01844	0.0471061	1.91419	TRUE
		2.28988	0.61074	2.60021	TRUE
		3.09031	-0.0169181	1.41722	TRUE
		3.09993	0.962203	2.13575	TRUE
		3.10698	1.01904	2.08535	TRUE
		2.20918	0.96664	2.45142	TRUE
		3.15741	0.0066093	1.45776	TRUE
		1.98239	0.0596559	1.85704	TRUE
		2.51758	-0.0167846	1.52784	TRUE
		2.89231	0.907863	2.12507	TRUE
		3.36958	0.28164	1.48056	TRUE
		1.9343	0.52427	2.46029	TRUE
		1.80398	0.218173	1.84586	TRUE
		1.42208	0.0450812	2.37985	TRUE
		2.59641	0.638396	2.25257	TRUE
		3.04633	0.0493806	1.4674	TRUE
		2.71439	-0.00788817	1.4345	TRUE
		1.64939	0.0972614	2.23299	TRUE
		1.77062	0.227682	2.46849	TRUE
		1.404	0.111514	2.35286	TRUE
		0.665635	0.291622	3.23716	TRUE
		1.44559	0.270305	2.23264	TRUE
		1.78257	0.25142	1.88141	TRUE
		0.983187	0.654465	3.59306	TRUE
		1.26201	0.552207	3.28411	TRUE
		1.42484	0.264647	2.66076	TRUE
		0.734117	0.0130361	2.79254	TRUE
		1.38117	0.0634965	2.54783	TRUE
		2.31934	1.10703	2.29867	TRUE
		3.1291	0.0734747	2.60692	TRUE
		1.95789	0.820299	3.03998	TRUE
		1.47078	-0.0245014	3.25419	TRUE
		1.47913	-0.0130828	3.20868	TRUE
		2.72391	1.01663	2.42234	TRUE
		2.51188	0.44263	2.60338	TRUE
		3.02323	0.886515	2.57365	TRUE
		1.77977	0.155888	2.19237	TRUE
		0.452105	0.238913	3.21171	TRUE
		2.96205	1.12319	2.07027	TRUE
		2.80174	0.887568	2.29387	TRUE
		1.49532	0.454688	2.38078	TRUE
		1.18637	1.11259	3.10004	TRUE
		2.1137	0.723967	2.49225	TRUE
		1.32015	0.326684	3.03847	TRUE
		1.8836	0.0574752	1.98189	TRUE
		2.70256	-0.0102175	1.59133	TRUE
		1.92417	0.408853	2.34546	TRUE
		1.68236	0.0183115	2.10832	TRUE
		2.30235	0.410264	2.22314	TRUE
		2.32652	0.934329	2.36988	TRUE
		2.30723	1.11913	2.55822	TRUE
		1.40373	-0.0108832	3.74622	TRUE
		2.35169	0.809722	2.27504	TRUE
		1.84874	0.878195	2.44474	TRUE
		1.29981	0.0100358	3.38275	TRUE
		3.31896	0.0265546	1.50134	TRUE
		1.99572	0.91824	2.32112	TRUE
		1.76159	0.532357	2.31452	TRUE
		1.29866	-0.00193413	3.74647	TRUE
		1.87496	0.602143	2.48863	TRUE
		1.82749	0.763408	2.28318	TRUE
		2.28041	0.898908	2.17046	TRUE
		1.58001	0.0732648	2.73531	TRUE
		1.54933	0.187283	2.7054	TRUE
		2.25801	0.996054	2.28493	TRUE
		1.19528	0.482777	3.39338	TRUE
		2.49347	0.760295	2.14629	TRUE
		1.74829	0.63392	1.99379	TRUE
		1.76511	0.381441	2.66066	TRUE
		2.807	1.00578	2.00839	TRUE
		1.23273	0.895785	3.06124	TRUE
		0.514676	0.00111976	2.80878	TRUE
		1.28402	0.968827	2.80018	TRUE
		0.966103	1.11734	2.0052	TRUE
		2.0162	0.45297	2.27401	TRUE
		1.64409	0.060117	2.65857	TRUE
		1.45293	1.06868	3.30684	TRUE
		1.15265	0.416404	3.46464	TRUE
		1.26879	0.0131165	3.30614	TRUE
		2.67622	0.916435	2.18039	TRUE
		1.54173	0.725878	2.68824	TRUE
		1.69493	0.0450216	1.96917	TRUE
		2.72999	0.927903	2.43722	TRUE
		1.53133	1.32861	1.81094	TRUE
		0.71333	0.83447	3.4506	TRUE
		2.89668	-0.00926549	1.45198	TRUE
		2.70503	0.928942	2.19124	TRUE
		1.73866	0.785029	2.74738	TRUE
		2.21655	0.132674	2.06955	TRUE
		0.659104	0.555077	2.46404	TRUE
		1.66644	0.713089	2.60291	TRUE
		1.74549	0.780614	2.41874	TRUE
		1.34915	0.00751844	3.84267	TRUE
		1.55246	0.436819	2.38922	TRUE
		1.46667	-0.0215197	3.26448	TRUE
		1.74328	0.00587882	3.59974	TRUE
		3.32018	0.0316508	1.52665	TRUE
		2.69599	-0.0101324	1.54769	TRUE
		2.45561	0.180097	1.91292	TRUE
		1.85652	0.794143	2.32988	TRUE
		2.45879	0.430658	1.98436	TRUE
		2.48089	0.275978	1.97287	TRUE
		1.7715	0.630078	2.91839	TRUE
		2.18297	0.44075	2.59455	TRUE
		1.55171	1.20747	2.77575	TRUE
		1.05491	0.270134	3.31219	TRUE
		1.31776	0.825645	3.07363	TRUE
		0.935733	1.18948	2.09608	TRUE
		1.4623	0.333663	2.60708	TRUE
		1.5623	0.995711	2.76314	TRUE
		1.74467	-0.00508168	3.03306	TRUE
		2.8324	1.02879	1.98968	TRUE
		1.74599	0.299305	2.56783	TRUE
		2.86054	-0.00227642	1.40539	TRUE
		1.00819	-0.0153643	2.86821	TRUE
		1.72613	0.300345	2.48086	TRUE
		1.35922	0.777007	3.78033	TRUE
		2.80013	-0.00332401	1.65446	TRUE
		1.81811	0.285279	2.67335	TRUE
		1.51146	0.0798652	2.86876	TRUE
		1.33463	0.592758	3.4724	TRUE
		0.860336	0.57398	3.76476	TRUE
		2.49423	0.324965	2.24473	TRUE
		1.73113	0.125998	2.71268	TRUE
		1.55783	0.669229	2.5312	TRUE
		2.9008	0.890024	2.35607	TRUE
		1.79319	0.473237	2.46038	TRUE
		1.69496	0.71024	2.74224	TRUE
		2.86789	1.02341	2.00732	TRUE
		1.8004	0.505889	2.72407	TRUE
		2.64409	1.01771	2.49313	TRUE
		1.76929	0.312972	2.86117	TRUE
		2.22031	0.369875	2.18015	TRUE
		1.62964	0.148191	2.90025	TRUE
		2.1397	1.2313	2.51316	TRUE
		1.67279	0.893283	2.93198	TRUE
		2.2515	0.357287	2.16285	TRUE
		1.78531	0.0867802	2.08932	TRUE
		2.16495	1.02593	2.51834	TRUE
		1.85201	0.811489	2.37211	TRUE
		1.42385	0.694066	2.5911	TRUE
		2.11324	0.0194745	1.67507	TRUE
		1.66888	0.113474	1.95982	TRUE
		1.52531	1.2913	2.83742	TRUE
		1.36357	0.147592	2.38124	TRUE
		1.39694	0.100508	2.77289	TRUE
		1.7081	0.256832	2.67204	TRUE
		1.30789	0.00376229	3.22959	TRUE
		1.63446	0.226243	3.05651	TRUE
		1.60853	0.00246761	3.54466	TRUE
		0.847601	0.0693842	2.74555	TRUE
		1.23609	1.02885	2.81091	TRUE
		1.98994	0.93364	2.25092	TRUE
		2.40791	-0.00377561	1.57638	TRUE
		1.7945	1.8263	2.17401	TRUE
		1.92848	0.0886941	2.01162	TRUE
		1.8022	1.29713	2.51275	TRUE
		1.42093	0.119961	2.40701	TRUE
		1.67519	0.101703	2.53581	TRUE
		2.28525	1.15866	2.87294	TRUE
		2.35778	0.997913	2.44945	TRUE
		1.62143	1.17638	2.84792	TRUE
		2.13205	1.03462	2.4876	TRUE
		1.44634	1.1707	3.12998	TRUE
		1.41097	-0.00805152	3.64591	TRUE
		1.2252	0.809197	3.16374	TRUE
		2.16295	0.922019	2.36226	TRUE
		2.08045	0.351672	2.62147	TRUE
		1.09916	0.519602	3.23758	TRUE
		1.62793	0.903707	2.87803	TRUE
		1.34908	1.09326	3.09415	TRUE
		1.93206	0.74267	2.65256	TRUE
		1.45719	0.386507	2.49759	TRUE
		2.18632	0.0986732	1.99712	TRUE
		1.19509	0.639004	3.19006	TRUE
		2.44118	0.673545	2.24787	TRUE
		2.15632	1.08186	2.56084	TRUE
		2.17971	0.347265	2.19424	TRUE
		0.892414	0.490691	3.8869	TRUE
		2.60593	0.0064362	1.68363	TRUE
		2.23519	1.02833	2.40235	TRUE
		1.48036	0.322778	2.61477	TRUE
		1.74094	0.0406873	2.68145	TRUE
		1.38877	0.14804	2.70259	TRUE
		1.61689	0.344775	2.49559	TRUE
		2.57401	-0.00973344	1.56084	TRUE
		1.87533	0.211963	2.76404	TRUE
		2.16291	1.03083	2.31096	TRUE
		1.75083	1.41789	2.79519	TRUE
		1.33692	0.0760568	2.52026	TRUE
		1.59975	0.21869	2.30657	TRUE
		3.41988	0.0576331	1.50507	TRUE
		2.86173	1.06112	2.01762	TRUE
		1.52513	0.0699516	2.62939	TRUE
		2.9463	1.03269	2.26891	TRUE
		2.71343	0.829889	2.8313	TRUE
		1.66168	0.580218	2.88262	TRUE
		2.19434	0.374394	2.17148	TRUE
		2.88065	0.721607	1.97462	TRUE
		2.763	0.893388	2.17295	TRUE
		1.49062	0.68562	2.42066	TRUE
		1.62324	0.0344701	2.24366	TRUE
		2.44049	-0.00936613	1.55924	TRUE
		2.19873	0.248461	2.09726	TRUE
		2.18474	0.0973215	1.94817	TRUE
		2.23111	0.805608	2.86087	TRUE
		1.69384	0.518168	2.47248	TRUE
		1.47444	0.34567	2.87416	TRUE
		1.73808	0.79424	2.64149	TRUE
		1.58177	0.133077	2.63552	TRUE
		2.52306	0.715076	2.1907	TRUE
		2.25011	0.30662	2.11572	TRUE
		0.762563	0.0633877	2.50084	TRUE
		2.44926	1.08618	2.40289	TRUE
		2.30516	0.527378	2.83301	TRUE
		3.1204	1.19491	2.21762	TRUE
		1.66538	-0.000895353	3.20874	TRUE
		1.36379	1.02648	2.9283	TRUE
		1.62532	0.746718	2.54796	TRUE
		2.43474	0.500102	2.05229	TRUE
		1.80073	0.500539	2.84513	TRUE
		1.20865	1.08489	3.35718	TRUE
		1.87816	0.0712713	2.15366	TRUE
		1.31858	1.40913	1.90535	TRUE
		1.97245	0.974987	2.4192	TRUE
		1.1092	0.011444	3.3205	TRUE
		2.31531	0.729824	2.84564	TRUE
		1.61744	0.695383	2.5566	TRUE
		1.23275	1.03	3.11257	TRUE
		1.78745	0.348373	2.32029	TRUE
		2.92512	1.02153	2.03336	TRUE
		2.46661	1.30314	2.37001	TRUE
		1.84572	0.636597	2.59294	TRUE
		1.74118	0.30859	2.82294	TRUE
		1.07738	0.401105	3.30851	TRUE
		2.34651	1.01522	2.36968	TRUE
		1.85397	0.562223	2.55342	TRUE
		1.76849	0.329223	2.51862	TRUE
		2.32102	1.0472	2.38007	TRUE
		2.16082	0.105598	2.09312	TRUE
		1.4502	0.139672	2.68093	TRUE
		2.03105	0.946645	2.56844	TRUE
		1.37798	1.21777	3.3146	TRUE
		1.70934	0.0987977	2.23799	TRUE
		1.80507	1.1189	2.9431	TRUE
		2.18025	1.02023	2.53469	TRUE
		2.29377	1.0106	2.48106	TRUE
		1.762	0.793431	2.865	TRUE
		2.50208	0.222497	2.01479	TRUE
		1.87077	0.785452	2.40689	TRUE
		2.89668	-0.00208735	1.55587	TRUE
		3.15115	1.04231	2.12026	TRUE
		0.991465	0.0851229	2.92711	TRUE
		1.71064	0.82501	2.85011	TRUE
		1.36414	0.0846825	2.74441	TRUE
		2.26156	0.266342	2.14429	TRUE
		2.09643	0.914679	2.45524	TRUE
		3.32702	0.747006	2.17531	TRUE
		2.21311	1.02366	2.795	TRUE
		2.412	1.28651	2.82285	TRUE
		1.71972	0.768846	2.85413	TRUE
		1.4737	0.188795	2.62874	TRUE
		1.66207	0.0173312	2.26067	TRUE
		2.43361	0.408842	2.21027	TRUE
		3.01959	1.18597	2.11987	TRUE
		1.67942	0.981043	2.96974	TRUE
		1.79785	0.818875	2.41769	TRUE
		0.90508	0.135353	2.64579	TRUE
		1.33731	0.124342	2.61906	TRUE
		3.36909	0.760727	2.15328	TRUE
		2.02523	0.100338	2.30601	TRUE
		1.61769	0.765061	2.88601	TRUE
		1.6594	0.817589	2.98783	TRUE
		2.20225	0.407938	2.796	TRUE
		1.28607	1.08944	3.18024	TRUE
		1.64024	0.896649	2.9408	TRUE
		2.10109	0.0360136	1.95806	TRUE
		2.10906	1.02022	2.66148	TRUE
		1.4702	1.43517	2.81469	TRUE
		1.32286	0.484731	2.48094	TRUE
		1.27099	1.07436	3.41076	TRUE
		1.60677	0.0600854	2.8066	TRUE
		3.28053	0.0438322	1.5221	TRUE
		2.48757	0.945085	2.36799	TRUE
		1.20398	-0.0067692	3.50763	TRUE
		1.81619	0.802451	2.39984	TRUE
		1.63651	1.32343	2.96428	TRUE
		2.11106	0.683523	2.34789	TRUE
		1.14905	0.979056	3.21226	TRUE
		1.70598	0.30919	2.51926	TRUE
		1.48235	0.0908465	2.76423	TRUE
		1.78511	0.26809	2.82784	TRUE
		2.26811	0.319113	2.24834	TRUE
		2.1059	0.267046	2.14526	TRUE
		1.6544	0.00261874	3.65992	TRUE
		1.46732	1.35472	3.02071	TRUE
		1.61457	0.197974	2.77074	TRUE
		2.53959	0.00242355	1.61041	TRUE
		1.58338	0.706204	2.69065	TRUE
		1.71253	0.85181	2.90422	TRUE
		1.50005	-0.0119843	3.6002	TRUE
		3.07258	0.691789	1.98235	TRUE
		1.58997	0.880651	2.66831	TRUE
		1.44256	0.00582292	2.2489	TRUE
		1.90986	0.656515	2.45043	TRUE
		1.54935	0.731918	2.83514	TRUE
		1.09826	0.432897	3.36695	TRUE
		1.38246	1.15403	3.26133	TRUE
		2.34876	0.250576	2.1394	TRUE
		2.32515	1.33084	1.5095	TRUE
		1.45107	1.2013	3.02279	TRUE
		3.06459	1.11022	2.45665	TRUE
		1.52655	1.26435	3.04519	TRUE
		1.48212	1.11947	2.96747	TRUE
		1.10282	0.341912	3.37035	TRUE
		2.05299	0.766258	2.5346	TRUE
		1.58533	0.351681	2.51301	TRUE
		2.08266	0.442655	2.80093	TRUE
		2.66327	0.810706	2.18503	TRUE
		1.30619	0.0741533	3.15998	TRUE
		2.40021	0.193266	2.05984	TRUE
		2.02125	0.289032	1.92623	TRUE
		3.10486	0.00780314	1.54776	TRUE
		1.42697	0.325348	2.68821	TRUE
		1.81241	0.646618	2.971	TRUE
		2.6625	0.90961	2.13614	TRUE
		2.42878	-0.00275795	1.67143	TRUE
		1.44642	0.402885	2.71621	TRUE
		3.00679	1.10874	2.02079	TRUE
		2.00814	0.42952	2.24027	TRUE
		2.1275	0.675678	2.54028	TRUE
		1.74044	0.368601	2.61199	TRUE
		1.61861	0.94484	2.93854	TRUE
		2.93739	-0.00922293	1.43435	TRUE
		3.18807	-0.0177951	1.39354	TRUE
		1.54657	0.133334	2.4792	TRUE
		2.69298	-0.0162691	1.53696	TRUE
		2.29608	1.1968	2.57593	TRUE
		2.044	0.00135106	1.77037	TRUE
		2.60408	0.977862	2.15983	TRUE
		2.21256	-0.0130217	1.64102	TRUE
		2.01383	0.0155144	1.79968	TRUE
		2.57599	0.465763	2.61396	TRUE
		1.41187	0.14253	2.82896	TRUE
		2.13679	0.987958	2.65974	TRUE
		2.46747	1.15877	2.26592	TRUE
		3.01243	1.04243	2.13981	TRUE
		1.29799	0.554975	3.27113	TRUE
		1.79288	0.47562	2.58259	TRUE
		2.20433	0.0348137	1.82976	TRUE
		1.43632	1.43327	3.0572	TRUE
		2.47221	0.843025	3.09388	TRUE
		1.55509	1.28512	2.97713	TRUE
		1.4175	1.01208	2.65556	TRUE
		1.57825	0.679053	2.69017	TRUE
		1.87804	0.722439	2.71362	TRUE
		1.46806	1.23845	2.87294	TRUE
		0.977004	0.173182	2.96833	TRUE
		1.34917	0.0366346	2.56793	TRUE
		1.62157	0.81201	2.46866	TRUE
		1.73956	0.75636	2.78798	TRUE
		1.48228	0.118739	2.92771	TRUE
		1.75384	0.0300558	2.34592	TRUE
		3.46301	0.0169759	1.66256	TRUE
		1.56536	0.831426	3.06148	TRUE
		2.29586	1.02831	2.59531	TRUE
		1.50855	0.598095	2.73147	TRUE
		1.80118	0.913941	2.9433	TRUE
		2.48528	-0.00256267	1.67116	TRUE
		2.09826	0.845461	2.61504	TRUE
		1.43007	0.0515061	2.61403	TRUE
		2.43812	0.738975	2.27243	TRUE
		2.40247	0.987029	2.42873	TRUE
		2.42245	0.2843	2.25088	TRUE
		1.63405	0.759909	2.89376	TRUE
		1.64242	0.79281	2.87982	TRUE
		2.92524	-0.0209199	1.55351	TRUE
		3.27517	0.00546951	1.79667	TRUE
		2.19665	0.535192	2.66474	TRUE
		1.77796	0.775769	2.54748	TRUE
		1.74295	0.93299	3.0143	TRUE
		2.28036	0.136576	1.98621	TRUE
		1.47857	1.31141	3.04119	TRUE
		1.27608	1.11544	2.93606	TRUE
		3.13989	1.15491	2.03552	TRUE
		2.50439	0.924735	2.28125	TRUE
		2.09784	0.936293	2.28649	TRUE
		1.84749	0.817337	2.24321	TRUE
		1.57637	0.727579	2.54126	TRUE
		1.73686	0.603028	2.50587	TRUE
		1.66623	0.715681	2.29651	TRUE
		0.827276	0.29189	2.5137	TRUE
		2.53629	0.225403	2.07313	TRUE
		2.26232	0.246091	2.10319	TRUE
		1.77409	0.830862	2.5356	TRUE
		2.83609	1.23228	2.14275	TRUE
		2.84813	0.731699	2.15788	TRUE
		1.61045	0.649585	2.70475	TRUE
		1.67009	0.762741	2.57422	TRUE
		1.64818	0.701526	2.56236	TRUE
		1.67951	0.338496	2.41576	TRUE
		1.61953	1.44579	2.76029	TRUE
		1.30653	0.990189	2.81812	TRUE
		1.2124	-0.00319834	2.40921	TRUE
		2.00883	0.063297	2.17281	TRUE
		2.98608	1.00845	2.31517	TRUE
		1.8498	0.862344	2.43369	TRUE
		1.88323	0.385887	2.37561	TRUE
		1.90318	0.653245	2.33253	TRUE
		1.80156	0.320089	2.6728	TRUE
		1.46656	0.613952	2.55568	TRUE
		1.43537	0.880441	2.94995	TRUE
		1.69523	0.75406	2.45084	TRUE
		2.20304	1.03774	2.06278	TRUE
		2.33048	1.24933	2.34236	TRUE
		2.187	0.340472	2.07785	TRUE
		1.59507	0.936008	2.88428	TRUE
		1.03683	-0.00141681	2.41481	TRUE
		1.98298	0.759597	2.17792	TRUE
		2.30363	0.142391	1.90699	TRUE
		1.48767	1.1858	2.79571	TRUE
		1.19189	-0.00198124	3.1321	TRUE
		1.25555	1.01007	2.95456	TRUE
		2.23654	0.90194	2.09177	TRUE
		1.59523	0.853166	2.75592	TRUE
		2.35668	0.983956	2.235	TRUE
		2.49702	-0.0128337	1.51505	TRUE
		1.72587	0.968604	2.78492	TRUE
		1.89297	0.945181	2.48699	TRUE
		1.79444	0.557839	2.55931	TRUE
		1.55968	0.74191	2.7204	TRUE
		2.85534	0.979358	2.14022	TRUE
		1.61798	0.632852	2.59966	TRUE
		2.60516	-0.00869778	1.64423	TRUE
		1.79296	0.85042	2.36293	TRUE
		2.1332	1.16836	2.193	TRUE
		2.01846	0.893547	1.68074	TRUE
		2.12962	0.142857	1.92205	TRUE
		1.47218	0.72624	2.67347	TRUE
		2.30587	0.286004	2.05666	TRUE
		1.93584	0.723323	2.60423	TRUE
		1.60945	0.00709371	2.28983	TRUE
		2.22922	0.158132	1.93633	TRUE
		2.17812	0.142507	1.96504	TRUE
		1.79356	0.754048	2.60159	TRUE
		1.65169	0.888619	2.92883	TRUE
		2.16918	0.131794	2.05421	TRUE
		1.57155	0.750908	2.75785	TRUE
		0.953294	0.252205	3.28821	TRUE
		1.85232	0.793695	2.33653	TRUE
		1.32837	1.16009	3.04512	TRUE
		2.56588	0.691478	2.12171	TRUE
		1.26094	0.739616	3.06844	TRUE
		2.17393	0.127591	1.91358	TRUE
		1.99465	0.102136	2.0301	TRUE
		2.18753	0.905046	2.20263	TRUE
		1.71645	0.794396	2.65543	TRUE
		2.31548	1.17797	2.18964	TRUE
		1.67322	0.727405	2.33213	TRUE
		0.801576	0.018311	2.60656	TRUE
		1.25662	0.900704	3.23621	TRUE
		1.72876	0.729528	2.6064	TRUE
		1.44568	1.34205	2.90241	TRUE
		1.49164	0.396279	2.62918	TRUE
		0.901004	0.139027	2.9874	TRUE
		1.44758	0.173233	2.44444	TRUE
		1.48248	1.16187	2.79164	TRUE
		1.69943	0.62612	2.23404	TRUE
		1.53996	1.0487	2.76734	TRUE
		1.57739	1.00584	2.85066	TRUE
		0.732698	0.835862	1.72818	TRUE
		1.75629	0.232092	1.90132	TRUE
		2.31297	0.925296	2.19438	TRUE
		3.10674	1.19994	1.9584	TRUE
		1.54146	0.720725	2.57768	TRUE
		1.69829	0.817	2.70095	TRUE
		1.62177	0.123418	2.13232	TRUE
		1.51466	1.26142	2.84847	TRUE
		1.52668	0.0180036	2.5274	TRUE
		2.30456	0.883675	2.18525	TRUE
		2.47169	0.947242	2.3603	TRUE
		1.2473	0.460547	3.1784	TRUE
		1.76011	0.198412	2.17336	TRUE
		2.36812	0.919813	2.30798	TRUE
		1.61034	0.681909	2.56859	TRUE
		2.21278	0.148361	1.90563	TRUE
		1.67332	0.694601	2.56674	TRUE
		2.63039	0.867989	2.10313	TRUE
		1.63429	0.691171	2.49164	TRUE
		1.63864	0.687146	2.5179	TRUE
		1.84677	0.235832	2.22119	TRUE
		2.30133	0.623047	2.65055	TRUE
		1.51865	0.570854	2.62878	TRUE
		1.33912	0.577387	2.41769	TRUE
		2.9905	1.00572	2.07932	TRUE
		1.39562	0.101124	2.57139	TRUE
		0.759843	0.50076	3.50065	TRUE
		1.86306	1.05198	1.97149	TRUE
		1.80071	0.489463	2.33282	TRUE
		1.14402	1.06192	3.12808	TRUE
		1.63951	0.650235	2.58252	TRUE
		2.83141	1.02104	2.06049	TRUE
		3.59461	0.0733081	1.39832	TRUE
		2.08873	0.779768	2.3938	TRUE
		1.70206	0.604193	2.27245	TRUE
		1.79977	1.00496	2.70612	TRUE
		1.58957	1.40712	2.91691	TRUE
		2.43916	0.969965	2.37552	TRUE
		2.0046	0.0650304	1.95653	TRUE
		1.45784	1.39079	2.9895	TRUE
		1.74347	0.765989	2.47784	TRUE
		1.29915	0.732286	3.10879	TRUE
		2.17716	0.455925	2.07611	TRUE
		2.0047	0.103699	2.08057	TRUE
		1.64171	0.699196	2.60063	TRUE
		2.2552	0.207856	1.97292	TRUE
		1.73951	0.718764	2.43321	TRUE
		1.94319	0.0995737	2.05485	TRUE
		1.65738	0.806103	2.83465	TRUE
		2.29222	0.430527	2.26895	TRUE
		1.1522	0.0110876	2.56017	TRUE
		2.27084	1.02458	2.4968	TRUE
		1.66867	0.767075	2.82775	TRUE
		1.70851	0.18316	2.1451	TRUE
		1.78202	0.957	3.1182	TRUE
		3.07574	0.709533	2.05151	TRUE
		1.38468	0.732552	3.31439	TRUE
		1.47483	0.0804585	2.64947	TRUE
		1.68408	0.724294	2.46784	TRUE
		1.53129	1.40384	2.94103	TRUE
		2.42946	1.17742	2.69557	TRUE
		2.42789	0.314423	2.11467	TRUE
		1.63539	0.170718	2.53239	TRUE
		1.54315	1.27563	3.26791	TRUE
		1.83916	0.741383	2.71838	TRUE
		2.77927	0.7784	2.41053	TRUE
		1.69808	0.838876	2.87406	TRUE
		1.94053	0.100849	2.24421	TRUE
		2.06488	0.4529	2.78849	TRUE
		2.25247	0.148206	2.03566	TRUE
		1.8826	0.558548	2.48117	TRUE
		1.63482	0.737108	2.69527	TRUE
		1.37753	0.173279	2.63169	TRUE
		1.38282	0.621378	3.10138	TRUE
		2.14364	0.423259	2.29876	TRUE
		2.58174	0.928683	2.25764	TRUE
		2.22132	0.0333201	1.9613	TRUE
		2.07103	0.942042	2.3314	TRUE
		1.87455	0.459174	2.73374	TRUE
		1.66478	1.06396	3.00841	TRUE
		1.66579	0.763874	2.78671	TRUE
		2.25621	0.235243	2.04562	TRUE
		1.90831	0.590256	2.32769	TRUE
		1.56443	1.08289	2.83449	TRUE
		1.79564	0.0493753	2.24016	TRUE
		1.84498	0.762406	2.30419	TRUE
		2.23001	0.127697	1.89203	TRUE
		1.37581	0.0553042	2.52451	TRUE
		2.1894	0.273487	2.01354	TRUE
		1.48699	1.18877	2.93824	TRUE
		1.62679	0.792252	2.6121	TRUE
		2.22177	0.345032	2.16604	TRUE
		1.37149	-0.00279365	2.45593	TRUE
		2.32864	0.176156	1.86684	TRUE
		2.19382	0.00312237	1.72403	TRUE
		1.96287	0.338885	2.80582	TRUE
		2.0997	0.0374675	1.95909	TRUE
		1.77155	0.807596	2.42436	TRUE
		0.988499	0.162433	2.48626	TRUE
		0.980435	0.209075	3.15268	TRUE
		1.24177	-0.000438846	3.17469	TRUE
		2.07493	0.457558	2.3543	TRUE
		0.873944	0.171581	2.98779	TRUE
		1.54618	0.0865679	2.63063	TRUE
		1.49556	1.21194	2.95046	TRUE
		1.43824	0.0458936	3.24705	TRUE
		1.74631	0.517112	2.36147	TRUE
		2.08005	0.43207	2.42273	TRUE
		1.72081	0.497119	2.77053	TRUE
		2.46046	0.852153	2.08812	TRUE
		2.08544	0.641459	2.17415	TRUE
		2.03511	0.0956603	2.00919	TRUE
		2.94351	1.22923	2.22651	TRUE
		1.40981	0.0166586	3.37568	TRUE
		1.82057	0.182561	2.27228	TRUE
		2.45959	0.350175	2.15159	TRUE
		1.67291	0.752046	2.78509	TRUE
		2.49445	0.962976	2.35771	TRUE
		1.75688	1.04162	2.84256	TRUE
		1.72811	0.790543	2.62739	TRUE
		2.60662	0.915481	2.27504	TRUE
		0.916682	0.0466418	2.76075	TRUE
		1.46815	1.40946	2.93018	TRUE
		2.97876	-0.00602567	1.51278	TRUE
		1.44434	1.1478	2.94368	TRUE
		2.06973	1.33295	2.57217	TRUE
		1.22464	0.584959	3.20605	TRUE
		1.99031	0.839161	2.39027	TRUE
		1.37425	0.0547224	2.4907	TRUE
		2.62824	1.01112	2.2991	TRUE
		1.7549	0.275983	2.95873	TRUE
		1.34514	0.875737	3.10202	TRUE
		1.60132	0.760459	2.78371	TRUE
		2.33947	0.107874	1.95319	TRUE
		1.89236	0.377038	2.83914	TRUE
		2.05418	0.942315	1.77089	TRUE
		1.22856	0.00632444	3.23163	TRUE
		1.57937	0.997429	2.88849	TRUE
		1.49859	0.728943	2.76843	TRUE
		1.77372	0.376706	2.64885	TRUE
		0.752498	1.51842	1.74933	TRUE
		1.66661	0.735469	2.43952	TRUE
		2.75222	0.703913	2.15892	TRUE
		1.71603	0.95373	2.86036	TRUE
		1.70369	0.0189753	2.29795	TRUE
		2.12236	0.0994313	2.05052	TRUE
		1.46398	1.37385	2.92206	TRUE
		1.18065	0.495113	3.22532	TRUE
		2.46407	0.414453	1.98535	TRUE
		2.72883	0.677492	2.12546	TRUE
		1.36833	-0.000339392	2.51662	TRUE
		1.09072	0.288805	3.312	TRUE
		1.81279	0.0311179	2.37669	TRUE
		1.61771	0.699482	2.59694	TRUE
		1.96255	0.548966	2.49786	TRUE
		1.65188	1.53924	2.9915	TRUE
		1.62484	1.08638	3.03889	TRUE
		1.78425	0.337313	2.72087	TRUE
		0.911837	0.100895	2.91153	TRUE
		1.72519	0.684043	2.56745	TRUE
		2.16464	0.905792	2.25448	TRUE
		2.73063	0.922368	2.2287	TRUE
		2.86712	0.946367	2.09968	TRUE
		2.11915	0.273077	2.32541	TRUE
		1.6347	0.783821	2.9498	TRUE
		2.15431	0.159808	2.0597	TRUE
		2.05858	0.795717	2.66268	TRUE
		1.59577	0.742415	2.85869	TRUE
		1.12408	-0.00791064	2.73274	TRUE
		1.25597	0.887382	3.22838	TRUE
		1.49117	1.32323	2.98351	TRUE
		1.05368	0.00200724	3.04686	TRUE
		2.30361	0.23851	1.99891	TRUE
		1.14433	-0.0133407	3.39029	TRUE
		1.95568	0.371117	2.61102	TRUE
		2.40895	1.09409	2.61996	TRUE
		1.84323	0.187871	2.3954	TRUE
		2.43898	0.996315	2.53612	TRUE
		2.68237	0.951573	2.29886	TRUE
		1.98696	0.832939	2.37214	TRUE
		2.18801	0.811957	2.36048	TRUE
		2.36636	0.180641	2.2178	TRUE
		2.42178	1.24244	2.82368	TRUE
		2.07671	0.094115	2.08108	TRUE
		1.72052	0.699431	2.60758	TRUE
		2.38177	0.292537	2.19353	TRUE
		2.4457	0.917056	2.23063	TRUE
		1.07882	-0.0037312	2.61967	TRUE
		1.72731	0.762396	2.596	TRUE
		0.683747	0.250829	3.55536	TRUE
		1.52437	0.288419	2.76172	TRUE
		1.59576	0.720917	2.47601	TRUE
		2.83174	0.0106944	1.73785	TRUE
		1.16732	-0.0038762	3.81226	TRUE
		2.22405	0.0180947	1.90117	TRUE
		1.68292	0.22475	3.292	TRUE
		2.15245	0.379035	2.25818	TRUE
		2.10379	0.0223437	1.82893	TRUE
		1.40101	0.16799	2.60339	TRUE
		2.15267	0.609198	2.31711	TRUE
		3.65268	0.316616	1.50461	TRUE
		2.21134	1.02331	2.20573	TRUE
		1.36461	0.0705683	2.46701	TRUE
		2.23642	1.21383	2.29657	TRUE
		1.20823	0.253775	3.04046	TRUE
		2.42625	0.409436	2.13158	TRUE
		1.36723	1.1785	3.20922	TRUE
		1.98221	0.116971	2.27913	TRUE
		1.68755	0.0241252	2.39135	TRUE
		1.85943	0.535993	2.54822	TRUE
		2.21435	0.935487	2.359	TRUE
		2.19162	0.885566	2.21043	TRUE
		1.76281	0.126946	2.11247	TRUE
		1.6062	0.0121054	2.28479	TRUE
		1.60752	0.0572276	1.94858	TRUE
		2.10873	0.909205	2.25327	TRUE
		0.925634	0.0512235	2.64278	TRUE
		1.3737	0.0748448	2.57765	TRUE
		0.936153	0.488291	3.13026	TRUE
		1.48971	0.00297423	2.20578	TRUE
		1.6221	0.0104059	2.04889	TRUE
		1.10188	-0.00127514	3.22029	TRUE
		1.89788	0.543452	2.48804	TRUE
		2.5527	0.0158495	1.79748	TRUE
		1.79536	0.211427	2.25177	TRUE
		1.62689	0.734642	2.71466	TRUE
		1.64241	0.733734	2.70058	TRUE
		1.06803	0.953898	3.23583	TRUE
		1.54363	0.916422	2.97167	TRUE
		2.50405	0.754872	2.25254	TRUE
		1.73515	0.780676	2.37771	TRUE
		2.05255	0.939458	2.29743	TRUE
		2.24317	0.850053	2.20871	TRUE
		1.53399	0.829772	2.84154	TRUE
		1.20746	1.10945	3.53844	TRUE
		2.15223	0.0274385	1.84961	TRUE
		2.08072	0.125411	2.27921	TRUE
		2.51618	0.96809	2.40341	TRUE
		2.0328	0.931159	2.36245	TRUE
		1.29228	0.906797	3.02326	TRUE
		1.62224	0.225555	2.12221	TRUE
		1.58854	1.23411	3.00157	TRUE
		2.97035	1.35835	1.09069	TRUE
		1.53935	0.215687	2.76492	TRUE
		1.33781	1.12126	2.89495	TRUE
		3.40182	0.177853	1.53669	TRUE
		2.43419	1.10105	2.34789	TRUE
		1.53627	1.08066	2.86912	TRUE
		1.66321	0.0209037	2.18357	TRUE
		2.13311	0.502473	2.48254	TRUE
		0.855997	0.263177	3.66526	TRUE
		1.8947	0.0437423	2.4067	TRUE
		2.07671	0.63933	2.41509	TRUE
		2.30938	1.00643	2.57724	TRUE
		2.15822	1.01666	2.54597	TRUE
		1.07026	0.470755	3.17107	TRUE
		2.22143	1.3233	2.5463	TRUE
		1.87222	0.58208	2.48139	TRUE
		2.04239	0.250839	2.26186	TRUE
		2.14835	0.859621	2.30102	TRUE
		2.9777	0.756589	1.90846	TRUE
		2.11386	0.697872	2.24766	TRUE
		2.28654	1.08575	2.47472	TRUE
		1.5651	0.137641	2.50986	TRUE
		2.38329	0.404155	2.22584	TRUE
		1.8929	0.893628	2.5192	TRUE
		1.15468	0.94728	3.36081	TRUE
		2.40679	0.510248	2.06952	TRUE
		1.15222	0.567195	3.41254	TRUE
		3.05209	1.26038	2.24274	TRUE
		1.74454	0.222746	2.67081	TRUE
		1.71515	1.01407	2.95537	TRUE
		2.18877	0.968787	2.33823	TRUE
		2.03448	0.0933235	2.17137	TRUE
		1.67388	0.707077	2.584	TRUE
		2.38812	1.17789	2.46446	TRUE
		1.78455	0.707842	2.40142	TRUE
		1.36102	1.03331	3.1725	TRUE
		1.67709	0.777271	2.6251	TRUE
		2.7641	-0.0174532	1.62144	TRUE
		1.59766	0.0187909	2.16363	TRUE
		1.16701	-0.00671009	2.57395	TRUE
		2.33812	1.05774	2.27823	TRUE
		1.87547	0.0719834	2.15434	TRUE
		1.13961	0.978206	3.16371	TRUE
		1.60218	1.15861	2.88572	TRUE
		2.6498	0.81118	2.32963	TRUE
		0.86981	0.0186788	2.55125	TRUE
		2.49876	-0.0203202	1.61783	TRUE
		1.71619	0.455243	2.64822	TRUE
		2.15786	0.327496	2.071	TRUE
		2.28629	1.31239	2.7121	TRUE
		1.61541	0.0199721	2.39369	TRUE
		1.52133	1.31341	3.2356	TRUE
		1.70751	0.599264	2.38229	TRUE
		1.45401	0.0509827	2.63987	TRUE
		1.72819	0.272699	2.88833	TRUE
		1.70937	0.409285	2.80156	TRUE
		1.62335	0.886073	3.21038	TRUE
		1.64163	0.935437	2.38907	TRUE
		2.3827	0.250499	1.73646	TRUE
		2.31207	0.832648	2.39455	TRUE
		1.62619	0.103618	2.86692	TRUE
		1.69767	1.51855	2.77371	TRUE
		2.00792	0.576333	2.77728	TRUE
		1.67843	0.877846	2.861	TRUE
		2.23545	1.16807	2.54618	TRUE
		1.71639	1.5673	2.82629	TRUE
		2.34238	0.000672531	1.91033	TRUE
		2.45055	0.31064	2.07039	TRUE
		2.59348	0.975983	2.37506	TRUE
		1.68703	1.04353	3.06291	TRUE
		3.07196	0.775944	1.9038	TRUE
		2.26431	0.958574	2.66948	TRUE
		1.77999	0.781011	2.62445	TRUE
		1.82447	0.798614	2.41951	TRUE
		1.38319	0.0736689	2.83254	TRUE
		1.5444	0.450529	1.87375	TRUE
		2.73664	0.699608	2.09825	TRUE
		1.66056	0.0210867	2.29081	TRUE
		2.27218	0.929053	2.30322	TRUE
		2.82939	0.675115	2.09756	TRUE
		1.6599	1.53273	2.8665	TRUE
		2.00553	0.659858	2.71417	TRUE
		1.88215	0.811245	2.48926	TRUE
		2.40861	1.00376	2.486	TRUE
		1.1399	0.363834	3.19356	TRUE
		2.49599	0.989846	2.47514	TRUE
		1.74562	0.746491	2.68168	TRUE
		1.6882	0.384076	2.79016	TRUE
		1.65178	1.46001	2.80078	TRUE
		1.55669	1.26595	2.92303	TRUE
		1.68276	0.706695	2.57815	TRUE
		2.55064	0.903722	2.26031	TRUE
		1.99229	0.09786	2.07792	TRUE
		2.42571	0.798056	2.22835	TRUE
		1.58767	0.168081	2.63632	TRUE
		0.906504	0.187185	2.60627	TRUE
		1.58559	0.713249	2.68654	TRUE
		2.62529	1.45821	2.40413	TRUE
		3.00133	-0.00336121	1.51645	TRUE
		2.48801	0.24747	2.01815	TRUE
		1.60939	0.747555	2.75247	TRUE
		2.02748	0.0130119	1.79189	TRUE
		1.76442	0.566611	2.30242	TRUE
		2.60377	-0.0132138	1.56083	TRUE
		1.41945	0.400509	2.40174	TRUE
		1.9235	0.297464	2.87641	TRUE
		1.3392	0.12185	2.66644	TRUE
		2.67338	0.942451	2.02582	TRUE
		1.69943	0.095691	1.91888	TRUE
		1.47109	0.0190259	2.41811	TRUE
		2.02956	0.626941	2.37323	TRUE
		1.73263	0.0607174	2.33858	TRUE
		1.98493	0.566467	2.08437	TRUE
		2.12718	0.616447	2.36749	TRUE
		1.88866	0.549122	2.55803	TRUE
		1.86357	0.517654	2.53657	TRUE
		2.47208	0.914155	2.33743	TRUE
		2.40252	0.906135	2.26488	TRUE
		2.02911	0.619515	2.38551	TRUE
		1.78396	0.555339	2.52818	TRUE
		1.87061	0.526883	2.4037	TRUE
		0.992439	-0.019371	4.02777	TRUE
		1.76457	0.569151	2.6001	TRUE
		2.45764	0.711381	2.21577	TRUE
		1.90473	0.585407	2.55383	TRUE
		2.24355	0.699534	2.45263	TRUE
		2.19801	0.732909	2.42224	TRUE
		1.77177	0.0317141	2.39309	TRUE
		1.86822	0.512476	2.32987	TRUE
		2.71936	0.942937	2.35486	TRUE
		2.14886	0.883286	2.60012	TRUE
		1.98879	1.24059	2.45433	TRUE
		2.08498	1.05489	2.57778	TRUE
		3.1055	0.901718	1.87923	TRUE
		2.10327	1.13603	2.5639	TRUE
		2.35675	0.727189	2.29942	TRUE
		2.01456	0.650759	2.43041	TRUE
		2.12734	0.995551	2.51813	TRUE
		1.73146	1.14231	1.70902	TRUE
		1.78125	0.29884	2.25758	TRUE
		1.39916	1.53394	3.13547	TRUE
		1.91283	1.26422	2.39347	TRUE
		1.65385	0.0769171	2.21479	TRUE
		1.65874	0.0502021	2.29275	TRUE
		1.52847	1.5952	2.9498	TRUE
		2.46298	0.716346	2.24192	TRUE
		1.97496	1.23705	2.3185	TRUE
		1.86071	0.556761	2.60405	TRUE
		2.19299	1.07257	2.65415	TRUE
		1.72975	0.566262	2.63707	TRUE
		2.13108	0.680915	2.45808	TRUE
		2.80011	0.664645	1.24331	TRUE
		2.46133	0.727114	2.32569	TRUE
		2.21471	1.24987	2.20069	TRUE
		1.48042	1.54691	2.86697	TRUE
		1.83655	0.739046	2.32318	TRUE
		1.72792	0.541685	2.4915	TRUE
		2.68035	0.705283	2.16955	TRUE
		2.02804	1.22997	2.36977	TRUE
		2.19535	0.370761	1.93439	TRUE
		1.99564	1.1813	2.01691	TRUE
		1.99658	1.23404	2.32029	TRUE
		2.44379	0.699026	2.17912	TRUE
		1.69386	0.0323858	2.3818	TRUE
		2.39582	1.06393	2.3915	TRUE
		2.07349	0.212837	1.97999	TRUE
		2.69301	0.770282	2.30604	TRUE
		2.64074	0.784406	2.28474	TRUE
		1.81512	0.542899	2.41142	TRUE
		1.79798	0.561644	2.67175	TRUE
		2.18838	1.17368	2.15365	TRUE
		2.12321	0.679269	2.32769	TRUE
		3.04244	0.867856	1.73126	TRUE
		2.29418	0.702338	2.31375	TRUE
		1.32752	1.45825	3.09968	TRUE
		2.15144	0.381102	2.04436	TRUE
		2.41858	0.844605	2.29781	TRUE
		2.97528	1.18633	2.24718	TRUE
		2.01858	0.612317	2.46801	TRUE
		2.14035	0.842302	2.60818	TRUE
		2.23513	1.00631	2.61243	TRUE
		1.85614	0.4198	2.27091	TRUE
		2.68866	0.96929	2.27752	TRUE
		3.04738	0.819756	1.79906	TRUE
		2.59618	0.283684	1.75925	TRUE
		2.62036	0.871209	2.22471	TRUE
		2.49003	1.09814	2.09669	TRUE
		2.71338	1.18209	2.02535	TRUE
		3.62936	1.02516	2.2051	TRUE
		3.33323	1.31883	1.89086	TRUE
		2.71345	1.26118	2.11994	TRUE
		2.30504	0.723278	2.42589	TRUE
		3.44469	1.00371	2.02667	TRUE
		2.394	0.963485	2.50959	TRUE
		1.47159	0.177346	2.40117	TRUE
		2.31764	0.913489	2.09692	TRUE
		0.939655	0.393854	2.6572	TRUE
		2.85718	1.11884	2.32455	TRUE
		2.58461	0.0307817	1.34007	TRUE
		1.11092	0.992059	2.15693	TRUE
		0.867959	0.273695	2.59715	TRUE
		2.64122	1.04966	2.30764	TRUE
		2.58271	0.726628	2.34495	TRUE
		2.88719	1.02101	2.32077	TRUE
		0.888115	0.200069	2.54316	TRUE
		0.971092	0.586103	2.63074	TRUE
		2.55724	0.983072	2.44482	TRUE
		2.32798	0.607872	2.25934	TRUE
		0.873168	0.124007	2.50162	TRUE
		2.31948	0.830504	2.74842	TRUE
		0.822692	-0.0130544	2.62201	TRUE
		2.40029	0.589465	1.96426	TRUE
		1.3828	1.53488	3.1635	TRUE
		3.33864	0.822788	1.84542	TRUE
		2.62992	1.06672	2.29184	TRUE
		1.96331	1.35526	2.59301	TRUE
		1.59595	1.77809	1.99669	TRUE
		2.78043	1.26	2.15041	TRUE
		2.22395	0.679922	2.26948	TRUE
		0.693304	0.0799953	2.56492	TRUE
		1.73653	0.365602	2.33142	TRUE
		1.62565	0.0320281	2.23898	TRUE
		0.707819	0.142347	2.4146	TRUE
		0.741314	0.156189	2.37832	TRUE
		1.51078	0.0528443	1.81617	FALSE
		2.60728	1.17765	1.60806	FALSE
		1.10199	1.23839	2.12983	FALSE
		1.14203	1.52311	2.75261	FALSE
		1.73024	1.27121	2.06057	FALSE
		3.45481	0.971579	1.70841	FALSE
		1.78031	0.977413	2.03185	FALSE
		1.74056	0.933293	2.13715	FALSE
		1.27358	1.5162	2.80658	FALSE
		1.70932	1.08267	2.35306	FALSE
		0.675265	1.31599	2.09174	FALSE
		2.28653	0.537553	1.61498	FALSE
		0.642356	1.18383	2.06839	FALSE
		1.68442	0.851069	2.16699	FALSE
		2.83405	1.27054	1.77085	FALSE
		1.86186	1.46238	2.11183	FALSE
		1.74868	1.10991	2.03824	FALSE
		3.37162	1.40423	1.60854	FALSE
		2.2521	1.61129	2.11733	FALSE
		1.39925	1.41877	2.23242	FALSE
		3.27214	0.32909	1.54216	FALSE
		1.38491	1.45089	1.89723	FALSE
		2.31589	0.65033	1.62041	FALSE
		3.07065	0.362878	1.25694	FALSE
		1.72153	1.5112	1.8061	FALSE
		2.18237	1.07957	1.77738	FALSE
		1.81177	1.31333	1.6983	FALSE
		1.22698	1.42161	2.62731	FALSE
		1.76904	1.06553	2.16288	FALSE
		1.92438	1.46238	2.03088	FALSE
		3.79671	1.09645	1.66876	FALSE
		2.55546	1.24578	1.48199	FALSE
		2.32591	1.36612	1.86545	FALSE
		4.13389	1.4234	0.594928	FALSE
		4.16079	1.19365	0.555965	FALSE
		0.721586	1.49723	0.6035	FALSE
		1.9064	1.63655	0.807569	FALSE
		2.80972	1.29145	0.650026	FALSE
		2.15737	0.808987	0.617699	FALSE
		0.719142	0.76151	0.613731	FALSE
		3.33897	1.48402	0.572034	FALSE
		2.5858	0.600126	0.561698	FALSE
		1.64577	1.10752	0.849198	FALSE
		2.1907	0.861903	0.645719	FALSE
		1.0205	0.782904	0.870432	FALSE
		0.7378	1.55336	0.560071	FALSE
		1.79261	1.59238	1.01254	FALSE
		2.29513	1.98035	0.966984	FALSE
		1.25737	0.983932	0.852848	FALSE
		2.91506	1.4025	0.644088	FALSE
		2.4456	1.80777	0.71901	FALSE
		2.6068	0.589381	0.64264	FALSE
		2.08147	0.936406	0.692125	FALSE
		2.47722	0.912658	0.578856	FALSE
		1.41425	0.65144	0.781714	FALSE
		1.27469	1.11414	0.758621	FALSE
		2.54073	1.72947	0.676226	FALSE
		1.08123	1.53162	0.476695	FALSE
		2.48564	0.560675	0.478015	FALSE
		2.14434	0.739368	1.74377	FALSE
		1.19367	1.54351	2.78126	FALSE
		1.66153	0.985438	2.14983	FALSE
		1.40378	1.78168	2.62133	FALSE
		2.44722	1.7785	2.07827	FALSE
		1.99551	1.42175	2.0036	FALSE
		0.763005	1.45215	1.76553	FALSE
		1.97357	1.44637	1.99835	FALSE
		2.32861	1.63961	2.16803	FALSE
		1.10918	1.52851	1.77372	FALSE
		3.3232	0.438519	1.49481	FALSE
		1.92137	0.839575	1.86671	FALSE
		2.3039	1.68754	2.04552	FALSE
		2.21268	1.39132	1.90294	FALSE
		1.67843	1.66398	2.32513	FALSE
		1.44771	1.01302	2.26412	FALSE
		1.48435	0.968635	2.15156	FALSE
		2.11689	1.27008	1.69012	FALSE
		2.18153	0.647916	1.56374	FALSE
		1.4081	0.99324	2.21418	FALSE
		1.40661	0.854818	2.1815	FALSE
		2.40639	1.28693	1.62649	FALSE
		3.63636	1.15061	1.58706	FALSE
		2.77129	0.0278988	1.2144	FALSE
		1.38379	0.956383	2.00869	FALSE
		3.39076	1.10048	1.63588	FALSE
		0.578431	0.958866	1.99909	FALSE
		1.97802	1.4595	2.05758	FALSE
		1.9576	1.66114	2.05552	FALSE
		1.60659	1.51484	2.1016	FALSE
		1.0044	1.01422	1.87212	FALSE
		2.01668	1.20777	1.67435	FALSE
		2.4582	0.680575	1.99488	FALSE
		2.10815	1.61231	2.30285	FALSE
		1.39058	1.52118	2.86188	FALSE
		0.9894	1.48887	1.42103	FALSE
		1.95241	1.40576	1.97593	FALSE
		0.670281	1.19844	2.03863	FALSE
		0.95886	1.33559	2.09716	FALSE
		2.28179	1.31912	1.80346	FALSE
		2.37398	1.55586	1.2413	FALSE
		1.80385	0.927604	2.02418	FALSE
		2.18986	0.664017	1.63533	FALSE
		3.77478	1.14739	1.71917	FALSE
		1.55901	1.35883	1.53207	FALSE
		2.24681	1.24008	1.81397	FALSE
		2.44382	1.39108	1.30804	FALSE
		2.3711	0.632157	1.5897	FALSE
		0.623577	1.1677	2.03714	FALSE
		2.87037	1.37358	1.07522	FALSE
		1.95037	1.71866	2.17055	FALSE
		2.34764	0.567509	1.4385	FALSE
		1.61195	1.06096	1.46914	FALSE
		0.155215	-0.00242775	2.7562	FALSE
		0.334227	0.154967	2.7595	FALSE
		1.13091	1.13588	1.96662	FALSE
		0.62	1.28922	1.81052	FALSE
		1.58245	0.0347124	1.83242	FALSE
		0.845521	0.0143477	2.03396	FALSE
		2.09995	1.76881	2.21744	FALSE
		1.65314	1.68261	2.45573	FALSE
		1.69426	1.0379	2.14687	FALSE
		1.60213	1.01195	2.22859	FALSE
		0.73182	1.49447	1.65231	FALSE
		1.3251	1.45942	1.44175	FALSE
		1.92856	1.13403	1.91649	FALSE
		1.43673	1.63607	1.98044	FALSE
		2.08903	1.28149	1.40792	FALSE
		2.02712	0.996649	2.0045	FALSE
		1.35289	1.48506	2.17729	FALSE
		0.707092	0.36151	1.8023	FALSE
		1.04667	1.44895	1.46695	FALSE
		2.85927	1.32751	1.64904	FALSE
		1.95964	1.0539	1.97047	FALSE
		1.49447	0.921143	1.95963	FALSE
		0.809335	1.46984	1.57494	FALSE
		2.26546	1.19087	1.63871	FALSE
		0.97874	1.36475	1.38449	FALSE
		2.57058	0.152845	1.218	FALSE
		1.84451	1.52817	2.25258	FALSE
		1.74964	0.921269	1.95763	FALSE
		1.59751	1.5044	2.14531	FALSE
		1.61374	1.65596	2.32105	FALSE
		2.17764	1.76552	2.14084	FALSE
		2.31608	1.77031	2.20051	FALSE
		1.66598	1.05591	2.31824	FALSE
		1.48614	1.01188	2.17409	FALSE
		1.00327	1.37941	2.11952	FALSE
		0.931059	1.28491	1.78121	FALSE
		2.49166	0.961784	1.71578	FALSE
		1.73065	0.983641	2.19432	FALSE
		1.11945	0.96888	2.01986	FALSE
		2.18137	1.69858	2.10023	FALSE
		2.13579	0.917564	2.12329	FALSE
		1.85939	1.63932	2.50726	FALSE
		0.815807	1.43586	1.60476	FALSE
		0.995121	1.47742	1.54096	FALSE
		2.31926	1.62896	1.98873	FALSE
		2.35269	1.5411	2.05204	FALSE
		1.48508	1.02946	2.26432	FALSE
		1.36104	1.4081	1.68921	FALSE
		1.53866	1.63358	2.36006	FALSE
		1.85486	1.32997	1.65567	FALSE
		1.38074	0.69521	1.7801	FALSE
		1.76587	1.48599	2.09939	FALSE
		1.98784	1.47988	1.56231	FALSE
		2.22386	1.18801	1.69562	FALSE
		3.55691	1.27847	1.41852	FALSE
		2.21537	1.15799	1.90205	FALSE
		3.43153	1.09045	1.61538	FALSE
		2.2348	1.06249	1.79395	FALSE
		2.01064	1.53515	2.18699	FALSE
		2.16795	1.21054	1.72168	FALSE
		2.361	1.3922	1.81305	FALSE
		1.76059	1.137	1.52035	FALSE
		2.25102	1.26727	2.41857	FALSE
		2.10643	0.775127	1.67575	FALSE
		2.29937	0.551731	1.55955	FALSE
		0.441798	1.15741	2.3987	FALSE
		2.83594	0.93613	1.77979	FALSE
		2.22991	1.19291	2.30716	FALSE
		1.20474	1.41481	1.32714	FALSE
		0.75222	1.44074	1.67397	FALSE
		2.29184	0.649315	1.69904	FALSE
		1.94659	1.59042	1.75493	FALSE
		3.12887	0.419532	1.26855	FALSE
		2.27644	0.655957	1.56426	FALSE
		1.61564	1.04967	1.51158	FALSE
		1.60559	1.06615	1.52359	FALSE
		1.68746	1.82144	2.5556	FALSE
		0.690347	1.39584	1.81761	FALSE
		3.00267	1.27025	1.77065	FALSE
		0.78663	1.31532	1.84225	FALSE
		1.73223	0.96629	1.57123	FALSE
		1.4177	1.67625	2.15364	FALSE
		1.57034	1.0611	1.48968	FALSE
		2.25045	0.876683	1.92585	FALSE
		1.84733	1.15935	1.44187	FALSE
		1.7762	1.63022	2.63614	FALSE
		0.777124	0.0307815	1.9121	FALSE
		2.39347	0.543529	1.5363	FALSE
		2.00802	0.816523	2.05787	FALSE
		1.43743	1.48322	1.86076	FALSE
		2.28041	1.32487	1.50372	FALSE
		0.45029	0.552015	3.06685	FALSE	0.508087	5.54514	TRUE
		1.03483	1.53926	1.49922	FALSE	0.607777	5.18762	TRUE
		2.08681	0.936559	1.70899	FALSE	1.55155	5.98725	TRUE
		1.67845	1.11139	1.60418	FALSE	1.01395	5.70281	TRUE
		1.98449	1.92639	2.50867	FALSE	1.5159	4.7938	TRUE
		1.8041	0.956707	2.07131	FALSE	1.62747	4.3443	TRUE
		3.80775	1.14456	1.72277	FALSE	2.60024	1.96511	TRUE
		1.57789	1.04531	2.25922	FALSE	2.00635	3.49173	TRUE
		0.813641	0.057369	1.89148	FALSE	1.70776	4.57463	TRUE
		0.722288	1.50213	1.80361	FALSE	1.71864	5.92217	TRUE
		1.578	1.6848	2.46763	FALSE	1.36497	4.97215	TRUE
		0.753122	1.6461	1.90595	FALSE	0.648761	5.70033	TRUE
		2.34437	1.30881	1.94689	FALSE	1.69232	4.21222	TRUE
		2.20617	1.59765	2.19298	FALSE	0.645721	5.8069	TRUE
		1.8946	1.50718	1.51151	FALSE	2.09773	4.95773	TRUE
		1.77885	1.17028	1.52507	FALSE	0.45372	5.54266	TRUE
		2.45494	1.63594	2.00731	FALSE	1.935	3.26079	TRUE
		1.48938	1.75137	2.54749	FALSE	0.698213	5.79635	TRUE
		2.38563	1.55361	2.02817	FALSE	1.13183	5.09348	TRUE
		1.60479	0.996683	2.19385	FALSE	1.23613	5.02113	TRUE
		1.93322	1.56846	1.71096	FALSE	1.22821	4.96424	TRUE
		0.343731	0.028219	2.88151	FALSE	3.54016	5.17072	TRUE
		1.66799	1.67909	2.35131	FALSE	3.10054	2.0371	TRUE
		2.3064	1.19199	1.71265	FALSE	0.634528	6.24115	TRUE
		1.34755	1.4849	1.37539	FALSE	2.44627	2.96302	TRUE
		1.43458	1.51984	2.1941	FALSE	1.39477	5.07301	TRUE
		2.7231	1.36269	1.5	FALSE	0.689526	6.05848	TRUE
		2.15957	1.37423	2.11641	FALSE	1.51252	6.72889	TRUE
		1.90951	1.2928	1.72328	FALSE	7.05169	4.77863	TRUE
		2.21793	1.536	2.19187	FALSE	3.14997	4.91551	TRUE
		2.47435	0.722098	1.63072	FALSE	1.87904	3.55015	TRUE
		1.7488	1.12411	2.38988	FALSE	1.56758	4.62861	TRUE
		3.25921	0.314174	1.34546	FALSE	2.48748	2.29098	TRUE
		3.43085	0.625682	1.63456	FALSE	1.98331	3.51383	TRUE
		2.57327	1.71305	1.4806	FALSE	1.82663	3.98971	TRUE
		3.16255	1.38629	2.04805	FALSE	1.58781	8.16658	TRUE
		3.96375	1.14776	1.75104	FALSE	2.33374	2.62871	TRUE
		1.64038	1.5805	2.88323	FALSE	1.1342	5.33137	TRUE
		2.3887	1.62416	2.251	FALSE	1.56895	4.33353	TRUE
		1.62831	1.59029	2.88234	FALSE	1.63044	3.92993	TRUE
		1.49133	0.544728	1.96659	FALSE	2.22868	3.06038	TRUE
		1.76432	1.56136	2.72262	FALSE	2.8071	2.36678	TRUE
		1.70016	0.940077	2.24257	FALSE	2.783	1.97986	TRUE
		0.66523	1.20308	2.13396	FALSE	2.09209	3.09129	TRUE
		0.773959	1.50349	1.80166	FALSE	1.87851	3.45768	TRUE
		2.37155	0.658215	1.72888	FALSE	1.55167	4.25405	TRUE
		2.6405	1.61662	2.12849	FALSE	0.652072	5.85105	TRUE
		2.34582	1.59122	2.28642	FALSE	2.50096	2.14095	TRUE
		1.95409	0.922576	2.06542	FALSE	2.01504	3.20742	TRUE
		1.99563	1.6369	2.61733	FALSE	1.46068	4.2156	TRUE
		2.34214	1.55687	1.39692	FALSE	0.681194	5.95371	TRUE
		2.48907	1.16121	2.34391	FALSE	1.06329	5.20999	TRUE
		1.03791	1.53621	1.61346	FALSE	2.60982	2.20155	TRUE
		1.52781	1.94647	2.3148	FALSE	2.1076	3.1594	TRUE
		2.28564	0.822876	1.93942	FALSE	0.492697	5.64972	TRUE
		2.57213	0.874949	1.88992	FALSE	2.23921	2.3791	TRUE
		0.580839	0.730713	2.38666	FALSE	1.07171	5.20877	TRUE
		1.93613	1.24424	2.18381	FALSE	0.713008	5.25626	TRUE
		2.09014	1.35028	1.44977	FALSE	0.999864	5.47556	TRUE
		2.30108	1.51059	1.37531	FALSE	2.16979	2.75617	TRUE
		2.11083	1.81758	1.53	FALSE	2.34883	6.95169	TRUE
		1.32743	1.4737	2.82386	FALSE	1.72645	7.95926	TRUE
		1.82247	0.967487	1.67538	FALSE	0.644136	5.9799	TRUE
		1.10709	1.44514	1.81311	FALSE	1.76805	3.51348	TRUE
		0.559795	0.794217	2.29564	FALSE	1.84349	3.46517	TRUE
		1.48774	1.67187	2.2455	FALSE	1.91083	4.44282	TRUE
		0.997789	1.45493	1.91168	FALSE	1.12528	5.41103	TRUE
		2.28508	1.22247	2.35361	FALSE	1.44366	5.54477	TRUE
		2.44928	1.31214	1.11222	FALSE	2.18562	5.12403	TRUE
		0.772451	1.40356	1.6087	FALSE	2.78199	2.5533	TRUE
		1.7598	1.69406	2.39068	FALSE	2.14356	5.04015	TRUE
		2.37133	0.571582	1.6699	FALSE	2.3813	3.44826	TRUE
		1.86016	0.956549	2.05169	FALSE	1.80219	4.48427	TRUE
		1.8424	1.1641	2.19188	FALSE	1.70532	5.9961	TRUE
		0.722309	1.22455	2.15945	FALSE	1.9221	4.23577	TRUE
		2.22919	1.68636	2.42256	FALSE	1.96254	5.15738	TRUE
		1.92686	1.46058	1.58138	FALSE	2.0685	4.62476	TRUE
		1.51664	1.70774	2.54589	FALSE	1.58397	6.33545	TRUE
		3.17407	0.456712	1.32353	FALSE	1.37086	5.36857	TRUE
		3.36129	1.19293	1.08402	FALSE	2.0568	3.75707	TRUE
		0.948751	1.29317	2.05028	FALSE	1.70178	4.56492	TRUE
		1.55533	0.845795	2.49651	FALSE	1.85189	5.8137	TRUE
		2.86731	1.25528	1.93358	FALSE	1.83904	4.19672	TRUE
		2.18034	1.76145	1.58619	FALSE	1.86913	4.52079	TRUE
		0.681686	1.27763	1.82489	FALSE	2.59259	2.56023	TRUE
		2.32507	1.68924	2.05296	FALSE	2.5935	2.50666	TRUE
		2.05357	1.43371	1.72364	FALSE	2.97527	1.90287	TRUE
		1.84986	1.09291	2.34825	FALSE	1.15276	5.42794	TRUE
		3.26038	1.08395	1.15817	FALSE	2.77819	1.85575	TRUE
		1.27388	0.813338	2.25535	FALSE	2.11284	3.61415	TRUE
		1.85726	1.11381	2.01541	FALSE	1.59837	4.36965	TRUE
		2.69767	1.16747	1.82954	FALSE	2.86325	2.083	TRUE
		2.40592	0.560333	1.55371	FALSE	1.8867	4.87078	TRUE
		0.383741	1.00658	2.588	FALSE	2.44014	2.64146	TRUE
		2.3106	0.512417	1.69631	FALSE	1.20891	5.70762	TRUE
		4.11797	1.17173	1.70439	FALSE	2.05686	3.71601	TRUE
		0.628821	0.979792	2.27051	FALSE	1.78132	5.85233	TRUE
		2.39693	1.72907	2.33207	FALSE	2.36015	3.33673	TRUE
		2.00445	1.16433	2.12374	FALSE	1.97816	4.76805	TRUE
		1.63855	1.39382	1.68095	FALSE	1.61637	4.50568	TRUE
		2.32485	1.19944	2.01609	FALSE	1.89887	3.51752	TRUE
		2.22445	0.519276	1.81638	FALSE	0.707693	5.76181	TRUE
		2.29624	1.78148	1.5111	FALSE	2.26807	4.01282	TRUE
		1.69965	1.55178	2.71363	FALSE	2.42257	2.14354	TRUE
		2.22526	1.55567	2.2147	FALSE	2.13824	2.6491	TRUE
		1.40618	1.47006	2.67234	FALSE	2.23226	3.2588	TRUE
		2.44078	1.05854	2.04221	FALSE	2.33935	2.72759	TRUE
		2.20169	0.967122	2.06636	FALSE	0.639963	5.32834	TRUE
		0.909315	1.51506	1.61541	FALSE	1.47367	6.3501	TRUE
		2.17883	0.733263	1.77302	FALSE	1.18265	5.65302	TRUE
		2.16399	0.485367	1.75173	FALSE	0.705936	5.7455	TRUE
		0.763319	1.41778	1.60722	FALSE	0.64512	5.8371	TRUE
		0.603127	1.16111	1.90545	FALSE	1.61274	4.45595	TRUE
		1.84203	1.23647	1.98102	FALSE	2.11718	3.18788	TRUE
		1.69981	1.05827	1.50001	FALSE	0.665062	5.76564	TRUE
		2.22112	1.56469	2.11194	FALSE	2.2061	2.71359	TRUE
		3.18394	0.39175	1.31025	FALSE	2.74519	2.62407	TRUE
		2.50704	1.32235	2.7817	FALSE	3.26318	1.77964	TRUE
		1.92581	1.45351	1.52147	FALSE	2.44468	2.5516	TRUE
		0.743077	1.41477	1.61465	FALSE	2.32944	4.95188	TRUE
		2.39293	0.902462	1.73102	FALSE	2.3512	3.02726	TRUE
		0.477561	0.682394	2.1147	FALSE	3.15575	1.79794	TRUE
		0.16336	-0.00748586	2.73694	FALSE	1.95962	4.02578	TRUE
		0.707955	1.41852	1.62544	FALSE	2.59633	2.79695	TRUE
		2.03532	1.31578	1.39269	FALSE	1.84385	6.14487	TRUE
		2.23805	1.50324	1.32475	FALSE	2.68228	2.05696	TRUE
		1.50202	1.61037	2.34752	FALSE	2.61363	2.05874	TRUE
		0.732218	1.359	1.54164	FALSE	2.0705	3.6769	TRUE
		2.65178	1.67577	1.38804	FALSE	1.88029	5.66451	TRUE
		1.55318	1.71303	2.06934	FALSE	3.24574	1.72356	TRUE
		1.95872	1.59071	1.70906	FALSE	1.94209	3.70074	TRUE
		1.88059	1.77704	2.47473	FALSE	2.24463	3.08833	TRUE
		1.82887	1.46851	1.47001	FALSE	2.87902	1.65573	TRUE
		1.83781	1.85526	2.35414	FALSE	3.15545	1.65437	TRUE
		2.12207	1.57942	1.44951	FALSE	1.96451	3.58439	TRUE
		2.15185	1.84329	1.67642	FALSE	1.99254	5.00879	TRUE
		1.66506	1.55445	2.6716	FALSE	2.12648	3.38245	TRUE
		1.09811	0.991055	2.56864	FALSE	2.00935	5.1039	TRUE
		3.46018	1.2409	1.25673	FALSE	2.11554	3.05334	TRUE
		2.961	1.56301	1.19161	FALSE	1.87895	4.3579	TRUE
		2.87976	1.01407	1.19646	FALSE	3.69963	3.59404	TRUE
		2.74057	1.27893	1.93892	FALSE	3.69425	2.90626	TRUE
		2.97577	1.14611	1.93332	FALSE	1.75937	5.88866	TRUE
		3.34119	1.31951	1.174	FALSE	2.26597	2.66499	TRUE
		3.45429	0.885562	1.36559	FALSE	2.48196	2.19622	TRUE
		1.61709	0.0476318	1.97185	FALSE	2.56618	1.71839	TRUE
		2.52152	0.363985	1.06421	FALSE	2.46734	2.37924	TRUE
		2.54741	0.199031	1.17877	FALSE	2.54832	2.49649	TRUE
		2.7057	0.344624	1.19287	FALSE	1.4881	7.91306	TRUE
		2.69086	1.04976	1.62549	FALSE	1.93017	6.66502	TRUE
		3.03243	0.16746	1.49603	FALSE	1.98905	3.46952	TRUE
		3.21322	1.4396	1.08482	FALSE	2.63101	1.76783	TRUE
		2.3269	0.498212	2.00728	FALSE	2.88604	1.6612	TRUE
		3.31327	0.882203	1.17558	FALSE	2.75152	2.51639	TRUE
		2.56639	1.5213	1.3343	FALSE	2.23169	2.91744	TRUE
		2.45892	0.920562	1.93116	FALSE	3.03898	2.86313	TRUE
		2.71685	1.41365	1.06946	FALSE	2.18224	5.08325	TRUE
		2.72772	1.32909	1.41043	FALSE	2.59335	2.23315	TRUE
		1.39638	1.36284	1.79004	FALSE	2.92926	1.69767	TRUE
		3.51514	0.965088	1.2034	FALSE	2.26584	3.41929	TRUE
		3.4911	1.24968	1.01052	FALSE	2.43544	3.06684	TRUE
		2.57497	0.906985	1.73314	FALSE	2.65378	2.88781	TRUE
		3.44109	0.382804	1.18632	FALSE	3.12355	1.94656	TRUE
		3.52144	0.587284	1.11045	FALSE	2.67259	2.57852	TRUE
		3.18966	1.37223	1.03882	FALSE	1.8104	4.97062	TRUE
		2.51493	1.53446	1.34107	FALSE	2.18154	2.81051	TRUE
		2.03822	1.11792	1.97405	FALSE	1.60152	6.80786	TRUE
		2.90176	1.22001	1.8073	FALSE	1.71323	6.42824	TRUE
		2.12449	0.78508	1.66805	FALSE	1.64406	6.69402	TRUE
		3.13436	0.732734	1.62922	FALSE	2.58134	2.29699	TRUE
		3.50572	0.963988	1.25314	FALSE	1.82557	4.34692	TRUE
		2.8993	0.211439	1.59152	FALSE	2.80942	2.19114	TRUE
		1.87298	1.11398	1.9062	FALSE	1.75069	5.97679	TRUE
		2.89285	0.728521	1.80112	FALSE	2.02285	5.19865	TRUE
		3.13603	0.747871	1.49762	FALSE	1.59613	6.10459	TRUE
		2.39391	0.691737	1.87331	FALSE	2.01553	3.79194	TRUE
		3.03295	0.823994	1.62174	FALSE	2.73964	2.19802	TRUE
		1.86945	1.18782	2.28651	FALSE	1.83783	4.3266	TRUE
		1.86838	1.7735	2.01711	FALSE	1.99712	5.05102	TRUE
		3.49969	1.36031	1.08109	FALSE	2.54977	2.2771	TRUE
		2.00555	1.57648	1.54598	FALSE	2.49462	2.10194	TRUE
		3.41695	0.436283	1.6918	FALSE	3.56636	5.08063	TRUE
		3.32008	0.360882	1.69667	FALSE	1.66835	4.09783	TRUE
		2.47282	1.63398	1.28465	FALSE	2.40379	3.38554	TRUE
		3.54485	0.932923	1.19206	FALSE	2.50292	2.37788	TRUE
		3.249	1.47438	1.12469	FALSE	2.83823	2.05766	TRUE
		3.38365	0.934138	1.2832	FALSE	1.69567	4.98715	TRUE
		2.03508	1.6163	1.88586	FALSE	3.97437	3.35407	TRUE
		1.23966	1.55164	2.62681	FALSE	2.99371	1.87127	TRUE
		3.00564	1.52793	1.67773	FALSE	1.91411	4.66088	TRUE
		3.45711	1.20221	1.16511	FALSE	2.55871	1.94981	TRUE
		1.37213	1.35934	2.91167	FALSE	2.70378	1.95464	TRUE
		3.50657	1.27436	1.07552	FALSE	1.80851	6.96125	TRUE
		3.08991	0.748747	1.64676	FALSE	2.41229	2.07746	TRUE
		3.43298	1.12441	1.17212	FALSE	2.76312	1.79613	TRUE
		2.26308	1.40892	1.93368	FALSE	2.55083	1.60278	TRUE
		2.79022	0.118641	1.4538	FALSE	1.61778	4.76861	TRUE
		1.80662	1.56919	1.7816	FALSE	2.59257	1.56803	TRUE
		2.45486	1.51459	1.19241	FALSE	2.38234	2.32309	TRUE
		3.01898	0.923094	1.78084	FALSE	1.66483	4.37937	TRUE
		3.56707	0.991766	1.09585	FALSE	2.12444	2.26084	TRUE
		1.48703	1.62065	2.21357	FALSE	2.03502	2.98973	TRUE
		3.14693	0.333295	1.27503	FALSE	2.31449	2.46208	TRUE
		1.79871	1.42139	1.94116	FALSE	2.23474	3.23716	TRUE
		1.75467	1.57876	2.46758	FALSE	2.80877	2.11594	TRUE
		3.10749	0.866489	1.69916	FALSE	2.2519	3.43141	TRUE
		3.33507	0.35152	1.55189	FALSE	1.99281	4.6491	TRUE
		2.65619	0.66391	1.11072	FALSE	3.20475	2.72499	TRUE
		1.20173	0.871265	2.29997	FALSE	2.53072	2.58129	TRUE
		2.01886	1.20269	1.86476	FALSE	2.23867	3.90914	TRUE
		1.91923	1.3428	2.0282	FALSE	1.02463	6.64137	TRUE
		2.83396	1.19076	1.96062	FALSE	2.03367	5.16794	TRUE
		2.9871	1.01672	1.69709	FALSE	0.825957	7.48616	TRUE
		2.30905	1.36246	1.90128	FALSE	1.35588	6.08985	TRUE
		2.35606	1.39841	2.37001	FALSE	1.32567	4.86239	TRUE
		3.04814	1.48094	1.15982	FALSE	2.80365	1.90002	TRUE
		2.33048	0.552661	1.97085	FALSE	1.64878	4.88096	TRUE
		1.46067	1.44813	2.39163	FALSE	1.99565	2.20748	TRUE
		1.73178	1.39709	1.57474	FALSE	2.47735	2.46102	TRUE
		2.38649	1.48237	2.21098	FALSE	1.37859	4.77059	TRUE
		1.94426	1.83045	2.04098	FALSE	2.29947	3.46939	TRUE
		0.878912	1.1464	2.23102	FALSE	2.77223	1.72833	TRUE
		3.20186	0.483565	1.55	FALSE	1.50263	6.02837	TRUE
		2.53422	1.0246	1.77935	FALSE	1.58321	5.76428	TRUE
		3.37999	0.529957	1.54545	FALSE	1.40393	5.73506	TRUE
		1.55694	0.0318507	1.88536	FALSE	2.44308	3.4301	TRUE
		3.49612	0.924693	1.06917	FALSE	2.05329	3.93685	TRUE
		1.51583	1.55179	2.25294	FALSE	1.96835	4.67316	TRUE
		1.37636	1.18578	1.99438	FALSE	2.1107	4.63047	TRUE
		2.00684	1.6318	1.58159	FALSE	1.74087	6.4322	TRUE
		1.95722	1.22499	2.05409	FALSE	2.1458	3.85175	TRUE
		2.34505	1.64858	1.34266	FALSE	2.65631	2.31412	TRUE
		1.45386	1.60849	2.04315	FALSE	2.84037	2.39919	TRUE
		2.57772	1.52021	1.31345	FALSE	2.44615	3.60062	TRUE
		2.82401	0.936428	1.79942	FALSE	2.10443	3.90543	TRUE
		2.43486	1.23315	1.70459	FALSE	2.07882	3.41347	TRUE
		1.47406	1.02945	2.10578	FALSE	2.11091	4.11143	TRUE
		3.47131	1.18089	1.08978	FALSE	2.25602	2.36666	TRUE
		3.24034	0.700333	1.16021	FALSE	1.95492	2.6749	TRUE
		0.951258	0.533782	2.45508	FALSE	2.71499	1.9279	TRUE
		2.701	1.28312	2.00722	FALSE	2.09384	3.63451	TRUE
		1.23121	0.775525	2.21132	FALSE	1.67438	5.42457	TRUE
		3.2297	0.760672	1.23545	FALSE	2.28698	2.07599	TRUE
		2.75534	1.17485	1.92108	FALSE	2.38063	3.38619	TRUE
		2.09876	1.08239	2.08488	FALSE	1.79347	3.63061	TRUE
		2.44945	1.32552	2.1907	FALSE	2.01762	2.35004	TRUE
		2.29887	0.895078	1.98069	FALSE	1.47369	4.68049	TRUE
		1.79178	1.70124	1.67631	FALSE	2.95665	1.78447	TRUE
		3.26049	1.31291	1.11084	FALSE	2.12998	3.31024	TRUE
		1.36258	1.51117	1.95757	FALSE	2.46562	2.96909	TRUE
		1.76693	1.32892	1.80155	FALSE	2.34338	3.25629	TRUE
		2.40201	1.27004	2.30484	FALSE	2.70864	2.34314	TRUE
		2.74795	1.57241	1.49464	FALSE	2.86993	1.58667	TRUE
		2.9214	1.55485	1.23664	FALSE	2.73633	1.63696	TRUE
		1.2543	1.72561	2.98796	FALSE	2.77952	1.89082	TRUE
		1.04896	1.14398	2.64519	FALSE	1.62118	3.70348	TRUE
		2.70984	1.27565	1.87033	FALSE	2.33188	1.99218	TRUE
		1.41517	1.50295	2.8477	FALSE	2.16875	3.1008	TRUE
		0.731926	1.49699	1.8664	FALSE	1.70501	6.06798	TRUE
		1.96879	1.27493	2.16219	FALSE	2.17064	2.71877	TRUE
		1.36133	1.2179	2.85161	FALSE	1.73887	5.61633	TRUE
		1.2038	1.55968	2.76663	FALSE	2.33106	2.25429	TRUE
		3.63889	0.92478	1.17231	FALSE	2.6347	2.09116	TRUE
		3.1228	0.982563	1.79147	FALSE	1.72835	5.459	TRUE
		1.79986	1.80207	2.21444	FALSE	1.38972	4.84068	TRUE
		2.75257	1.43263	1.30947	FALSE	0.751486	4.94942	TRUE
		1.27708	1.5918	2.70857	FALSE	2.73082	2.08672	TRUE
		1.9679	1.25666	2.2585	FALSE	1.72846	5.99429	TRUE
		1.51702	1.63724	2.86495	FALSE	1.99742	2.2487	TRUE
		1.20075	1.01338	2.3507	FALSE	1.98823	4.64522	TRUE
		2.27277	1.23071	2.42705	FALSE	1.24433	5.53918	TRUE
		0.941324	1.56405	1.74995	FALSE	1.68494	2.93488	TRUE
		2.80329	1.44077	1.1596	FALSE	1.83338	5.2174	TRUE
		1.83121	0.987921	2.27833	FALSE	4.91873	5.46409	TRUE
		2.31629	1.64637	1.47921	FALSE	2.29186	1.76633	TRUE
		2.63833	1.34128	1.99687	FALSE	1.36137	4.25753	TRUE
		0.679689	1.2596	2.04904	FALSE	0.728886	3.60918	TRUE
		1.84507	1.44832	1.57996	FALSE	2.58451	3.53422	TRUE
		1.41571	1.31681	2.94462	FALSE	1.01068	3.6624	TRUE
		2.65651	1.30445	2.01873	FALSE	1.78408	4.59155	TRUE
		1.53642	0.20484	2.04752	FALSE	1.89611	3.79311	TRUE
		2.05886	1.10727	2.31324	FALSE	1.7823	3.94221	TRUE
		2.90979	0.0666191	1.16199	FALSE	1.16111	2.77996	TRUE
		2.27971	1.58004	1.40739	FALSE	2.28254	1.7495	TRUE
		1.64507	1.60741	2.70407	FALSE	2.52377	1.05186	TRUE
		2.59262	0.900787	1.81722	FALSE	0.920216	3.65091	TRUE
		1.44886	1.4775	2.63461	FALSE	1.98836	3.81198	TRUE
		2.60545	0.0114635	1.13421	FALSE	2.79433	2.99423	TRUE
		1.46042	1.43973	1.98234	FALSE	1.31543	3.34819	TRUE
		1.3278	1.28255	2.76085	FALSE	2.64228	0.859003	TRUE
		2.6462	1.38323	1.45243	FALSE	1.78642	1.36319	TRUE
		3.47945	0.920026	1.11266	FALSE	1.78774	2.25494	TRUE
		2.45627	0.923564	1.7314	FALSE	2.06122	2.85966	TRUE
		0.350496	0.049131	2.91198	FALSE	1.74833	2.17872	TRUE
		1.1603	0.862742	2.37532	FALSE	2.62963	0.705915	TRUE
		1.81567	1.20746	2.20172	FALSE	1.89238	4.24411	TRUE
		1.17335	0.975583	2.06826	FALSE	2.93411	0.812367	TRUE
		0.56808	0.830981	2.19754	FALSE	1.89968	3.8081	TRUE
		0.370449	1.04328	2.75063	FALSE	2.05419	3.86023	TRUE
		2.10652	0.353722	1.79083	FALSE	2.20039	1.13867	TRUE
		2.2596	1.55563	1.34295	FALSE	1.76549	2.41135	TRUE
		1.75524	1.00265	2.07609	FALSE	2.51906	2.1155	TRUE
		2.27962	1.17942	2.27996	FALSE	2.59297	1.71887	TRUE
		2.1876	0.558847	1.71341	FALSE	2.19235	3.55808	TRUE
		1.7833	1.20057	1.84232	FALSE	1.11941	3.23603	TRUE
		1.46644	1.46865	2.72177	FALSE	0.738118	3.43279	TRUE
		3.65287	1.09478	1.75014	FALSE	0.657201	4.38545	TRUE
		1.6133	1.39038	1.56311	FALSE	2.2911	1.72442	TRUE
		2.29965	1.59806	2.12477	FALSE	1.86548	2.78132	TRUE
		0.396148	0.458899	2.98955	FALSE	1.31431	1.27694	TRUE
		3.17041	0.0941624	1.39879	FALSE	1.1051	3.1916	TRUE
		1.59588	1.53382	2.8846	FALSE	1.93662	2.72367	TRUE
		0.781353	0.0313783	2.8531	FALSE	0.606276	3.51955	TRUE
		0.789966	1.65935	1.94596	FALSE	1.42419	5.73955	TRUE
		3.70347	1.27855	1.12426	FALSE	0.732469	3.40108	TRUE
		0.951775	1.63189	1.86426	FALSE	0.665163	4.46276	TRUE
		2.79445	1.52524	1.35091	FALSE	2.35936	3.49851	TRUE
		2.56315	1.21049	2.48885	FALSE	2.40545	2.45901	TRUE
		1.50561	0.656728	1.96861	FALSE	2.6543	0.777573	TRUE
		1.56018	1.77705	2.30864	FALSE	1.31919	3.06238	TRUE
		3.65109	0.370234	1.56486	FALSE	2.48047	0.803032	TRUE
		1.19339	1.0004	2.41389	FALSE	2.51437	0.785118	TRUE
		2.34807	1.6221	1.39979	FALSE	1.59507	3.18674	TRUE
		2.48814	1.2756	2.05358	FALSE	1.70589	6.69264	TRUE
		1.34179	0.954909	2.35558	FALSE	3.46283	9.22611	TRUE
		1.05898	1.21359	2.16402	FALSE	2.93165	2.34628	TRUE
		2.50247	1.48018	2.29508	FALSE	2.78839	2.05538	TRUE
		1.57383	1.78064	2.24696	FALSE	2.27234	2.22612	TRUE
		3.68742	1.18991	1.10891	FALSE	1.83177	3.34563	TRUE
		1.64215	1.52058	2.55105	FALSE	4.98383	3.30777	TRUE
		2.76099	1.11319	1.75545	FALSE	4.70718	6.33593	TRUE
		0.936168	1.59387	1.77568	FALSE	2.92424	7.70989	TRUE
		1.22371	0.925161	2.34351	FALSE	1.47985	5.15882	TRUE
		2.228	1.1436	2.32735	FALSE	2.84322	2.64076	TRUE
		3.5947	0.485988	1.32637	FALSE	3.87923	3.76794	TRUE
		2.19476	1.22757	2.43324	FALSE	1.49628	5.10792	TRUE
		2.75133	1.64647	2.24919	FALSE	2.74298	1.96202	TRUE
		3.49765	1.11854	1.32354	FALSE	1.82054	3.0246	TRUE
		3.70916	1.08922	1.17814	FALSE	3.07718	5.6679	TRUE
		1.05669	1.20468	2.33199	FALSE	4.52123	8.07756	TRUE
		1.91132	1.39632	2.06751	FALSE	1.60721	5.64026	TRUE
		1.85775	1.40037	2.02053	FALSE	1.03397	6.61545	TRUE
		2.67982	1.00127	1.86672	FALSE	2.59031	2.6558	TRUE
		2.70837	1.05554	1.88828	FALSE	2.60413	2.06314	TRUE
		1.40097	1.36957	2.01844	FALSE	3.04839	1.66067	TRUE
		2.62487	1.26575	1.66559	FALSE	2.16057	2.40921	TRUE
		1.76599	1.03512	2.15245	FALSE	0.755568	6.88614	TRUE
		1.70364	1.56358	2.809	FALSE	1.86582	3.3062	TRUE
		1.87284	1.58165	1.96115	FALSE	2.07026	2.52642	TRUE
		0.246741	0.0079465	3.07283	FALSE	2.12461	2.15622	TRUE
		0.70396	1.15603	2.17317	FALSE	1.97951	2.56383	TRUE
		0.197845	0.00636244	3.07311	FALSE	1.36219	6.43723	TRUE
		2.09573	1.10384	2.3813	FALSE	1.68217	3.77256	TRUE
		0.30203	0.00715266	2.94335	FALSE	0.913581	6.96678	TRUE
		2.36558	1.49651	1.98595	FALSE	2.00881	4.91674	TRUE
		3.02104	0.194757	1.41017	FALSE	1.90143	2.72778	TRUE
		2.17524	1.45924	2.03006	FALSE	2.06135	4.80875	TRUE
		1.75795	0.931334	2.33969	FALSE	1.88146	2.61895	TRUE
		1.84063	0.130392	2.15935	FALSE	2.03823	2.17177	TRUE
		1.45779	1.40398	2.70031	FALSE	1.76609	4.00055	TRUE
		1.04196	1.17337	2.1895	FALSE	1.27955	3.10627	TRUE
		0.793127	1.40703	1.95335	FALSE	2.31835	3.1786	TRUE
		2.44785	0.809886	1.96664	FALSE	1.34261	4.37505	TRUE
		1.5746	1.5152	2.43494	FALSE	2.39814	1.92516	TRUE
		2.50315	1.2675	2.17131	FALSE	2.49855	3.01015	TRUE
		2.66251	0.858921	1.1822	FALSE	1.42729	7.18282	TRUE
		3.62708	1.0261	1.22592	FALSE	1.0256	5.75258	TRUE
		1.81991	1.79367	2.4587	FALSE	0.830475	6.38119	TRUE
		1.90843	0.980351	2.32154	FALSE	1.54342	4.93948	TRUE
		4.10078	1.31372	2.05103	FALSE	2.93337	3.09887	TRUE
		1.92193	1.62395	2.1468	FALSE	2.87403	1.89467	TRUE
		1.56122	1.67444	2.7794	FALSE	2.5029	2.59373	TRUE
		0.786836	1.71534	1.83312	FALSE	1.95269	3.22723	TRUE
		2.08847	1.62762	1.81086	FALSE	1.814	3.59998	TRUE
		1.95985	1.59146	2.04108	FALSE	2.30579	4.43237	TRUE
		1.65169	0.0860508	2.18873	FALSE	2.13511	5.15131	TRUE
		0.710161	1.31744	2.15646	FALSE	1.52171	4.91796	TRUE
		1.95449	1.01792	2.21941	FALSE	2.43093	2.22183	TRUE
		2.52056	0.941242	1.94176	FALSE	0.879525	4.67402	TRUE
		2.25558	1.51242	1.73613	FALSE	1.86786	3.70109	TRUE
		3.44306	1.26424	1.23961	FALSE	1.12359	6.58647	TRUE
		1.48034	1.42039	2.87259	FALSE	2.09583	2.07147	TRUE
		1.08603	1.0871	2.25258	FALSE	1.62137	5.21745	TRUE
		1.80369	0.932683	2.30899	FALSE	2.99718	1.80048	TRUE
		0.921281	1.43658	1.9847	FALSE	2.59467	2.81626	TRUE
		0.837971	1.60816	1.7425	FALSE	1.14847	6.16067	TRUE
		2.94169	0.0269763	1.32933	FALSE	1.73027	2.43441	TRUE
		3.32057	0.497282	1.65669	FALSE	0.938422	6.93628	TRUE
		0.9216	1.61458	1.80211	FALSE	1.61178	4.58612	TRUE
		1.55485	0.0381153	1.99738	FALSE	1.7813	3.90336	TRUE
		2.86535	1.19425	1.95357	FALSE	2.20814	2.25111	TRUE
		0.649919	0.992674	2.19479	FALSE	1.77613	3.54428	TRUE
		2.9341	1.40158	1.38681	FALSE	0.771414	6.93194	TRUE
		2.62624	1.4651	2.29847	FALSE	2.16785	2.92327	TRUE
		1.88004	1.27876	1.95154	FALSE	1.36192	5.16448	TRUE
		0.419277	0.0841525	3.1713	FALSE	1.21967	5.7493	TRUE
		1.89019	1.51405	2.23326	FALSE	2.05726	4.3467	TRUE
		1.2835	0.897899	2.49072	FALSE	1.71133	3.84868	TRUE
		2.12975	1.48699	1.91125	FALSE	1.68668	3.57095	TRUE
		1.39549	1.35491	2.11727	FALSE	1.35684	4.42831	TRUE
		1.80714	0.948473	2.22894	FALSE	1.96075	1.85206	TRUE
		0.977348	1.54724	1.87186	FALSE	2.5394	2.34754	TRUE
		2.21138	1.38892	1.97801	FALSE	2.3429	1.98086	TRUE
		1.37486	0.766568	2.49331	FALSE	1.16224	5.06534	TRUE
		2.42958	1.53472	2.1705	FALSE	2.447	1.86125	TRUE
		0.912227	1.25506	2.13302	FALSE	1.73894	3.07722	TRUE
		1.83281	1.43289	1.90285	FALSE	2.39303	2.64713	TRUE
		0.702422	1.57977	1.78525	FALSE	1.68702	3.29494	TRUE
		0.399181	1.18794	2.54693	FALSE	2.49204	2.41076	TRUE
		0.82122	1.60001	1.70855	FALSE	1.68234	3.3233	TRUE
		0.785782	1.56211	1.7251	FALSE	1.97373	3.10591	TRUE
		1.51347	0.636393	2.44421	FALSE	1.95328	2.11155	TRUE
		0.804139	1.73155	1.99795	FALSE	2.37769	2.13747	TRUE
		2.5366	1.49938	2.43613	FALSE	1.59475	2.28138	TRUE
		2.85322	1.24236	1.89764	FALSE	1.05167	5.63057	TRUE
		1.11837	1.29824	2.31105	FALSE	1.58116	3.67495	TRUE
		1.48885	0.921168	2.10145	FALSE	1.60268	3.36581	TRUE
		0.865796	1.5118	2.00454	FALSE	1.77304	5.77057	TRUE
		2.98929	1.26011	2.21209	FALSE	1.15182	6.33642	TRUE
		1.94927	1.60113	1.87325	FALSE	2.21881	3.03044	TRUE
		1.3633	1.35642	2.23218	FALSE	1.18497	6.25793	TRUE
		1.06376	1.11305	2.37615	FALSE	2.1024	5.60408	TRUE
		3.1835	1.43964	1.16269	FALSE	1.88394	2.31362	TRUE
		2.98156	1.19504	1.9692	FALSE	2.98343	1.67699	TRUE
		2.15745	1.44796	2.09932	FALSE	3.18822	1.71022	TRUE
		1.45606	1.75231	2.39359	FALSE	1.25787	6.18948	TRUE
[truncated: 1,906 more rows]
