# Supplementary material for: Biomolecular condensate phase diagrams with a combinatorial microdroplet platform
Source: Nat Commun. 2022 Dec 21;13:7845. doi: 10.1038/s41467-022-35265-7 (PMC9768726; doi:10.1038/s41467-022-35265-7)
Supplement: Supplementary file 6 — Source Data [file 41467_2022_35265_MOESM6_ESM.zip › Source_Data/FigureS1.xlsx]

## Sheet: Sheet1
Figure S1
	panel b:
		Time (sec)	Fl Intensity_001	Fl Intensity_002	Fl Intensity_003	Mean	SD
		0	1	1	1	1	0
		0.433	0.991781	0.99139	1.01505	0.999407	0.0110624
		0.866	0.990822	1.00893	0.99342	0.997724	0.00799451
		1.299	0.995512	0.98687	1.00357	0.995317	0.00681914
		1.732	0.998949	0.99222	1.01473	1.00197	0.0094341
		2.165	0.314493	0.3651	0.29148	0.323691	0.0307509
		2.598	0.107762	0.1754	0.10158	0.128247	0.0334374
		3.031	0	0.06298	0	0.0209933	0.0296891
		3.464	0.046064	0	0.0468	0.0309547	0.0218903
		3.897	0.062118	0.03908	0.09369	0.0649627	0.022385
		4.33	0.085729	0.08803	0.1277	0.100486	0.0192659
		4.763	0.110594	0.11363	0.14417	0.122798	0.015163
		5.196	0.124233	0.12957	0.17442	0.142741	0.0225061
		5.629	0.142685	0.14969	0.18409	0.158822	0.0180948
		6.062	0.163721	0.16907	0.20989	0.180894	0.0206195
		6.495	0.173806	0.18935	0.23079	0.197982	0.024051
		6.928	0.182225	0.20523	0.24292	0.210125	0.0250192
		7.361	0.199746	0.22801	0.26287	0.230209	0.0258171
		7.794	0.224068	0.24264	0.2866	0.251103	0.0262205
		8.227	0.232576	0.26701	0.29712	0.265569	0.0263697
		8.66	0.240773	0.26803	0.30168	0.270161	0.0249108
		9.093	0.250373	0.28017	0.32633	0.285624	0.0312482
		9.526	0.271578	0.30081	0.33723	0.303206	0.0268558
		9.959	0.278475	0.30026	0.34401	0.307582	0.0272509
		10.392	0.287136	0.31118	0.362	0.320105	0.0312079
		10.825	0.298072	0.32397	0.3595	0.327181	0.0251804
		11.258	0.319394	0.33944	0.38617	0.348335	0.0279773
		11.691	0.315529	0.34905	0.38408	0.349553	0.0279881
		12.124	0.336051	0.36333	0.41952	0.372967	0.0347508
		12.557	0.340966	0.37501	0.41211	0.376029	0.0290533
		12.99	0.351334	0.38486	0.42848	0.388225	0.0315845
		13.423	0.35915	0.38441	0.42747	0.390343	0.0282053
		13.856	0.369745	0.3981	0.44241	0.403418	0.0299028
		14.289	0.370279	0.40799	0.46223	0.4135	0.0377405
		14.722	0.376383	0.41517	0.47284	0.421464	0.0396291
		15.155	0.372592	0.4305	0.46869	0.423927	0.0395062
		15.588	0.399864	0.43871	0.47939	0.439321	0.0324692
		16.021	0.400396	0.443	0.4896	0.444332	0.0364296
		16.454	0.412517	0.45158	0.49338	0.452492	0.0330185
		16.887	0.419367	0.45009	0.49915	0.456202	0.0328568
		17.32	0.421177	0.47533	0.49736	0.464622	0.0320099
		17.753	0.435927	0.48032	0.51339	0.476546	0.0317366
		18.186	0.438925	0.48406	0.51924	0.480742	0.0328723
		18.619	0.433494	0.49221	0.52908	0.484928	0.0393611
		19.052	0.440034	0.49922	0.54452	0.494591	0.0427816
		19.485	0.454715	0.50899	0.55546	0.506388	0.0411701
		19.918	0.45928	0.49663	0.55057	0.50216	0.0374736
		20.351	0.47716	0.51814	0.57208	0.52246	0.0388711
		20.784	0.475256	0.53721	0.57746	0.529975	0.042037
		21.217	0.475567	0.53035	0.60013	0.535349	0.0509753
		21.65	0.486279	0.54408	0.5906	0.54032	0.0426718
		22.083	0.485351	0.53815	0.61111	0.54487	0.0515603
		22.516	0.499466	0.55167	0.61302	0.554719	0.0464083
		22.949	0.497863	0.54368	0.61077	0.550771	0.046366
		23.382	0.507211	0.54897	0.61305	0.55641	0.0435277
		23.815	0.499187	0.5657	0.61439	0.559759	0.0472187
		24.248	0.515202	0.57422	0.63177	0.573731	0.0475899
		24.681	0.533633	0.58229	0.62349	0.579804	0.036726
		25.114	0.536598	0.56655	0.65201	0.585053	0.0488995
		25.547	0.53081	0.58917	0.61136	0.577113	0.0339715
		25.98	0.533382	0.58667	0.64291	0.587654	0.04472
		26.413	0.534947	0.60698	0.65234	0.598089	0.0483361
		26.846	0.538744	0.58385	0.65864	0.593745	0.0494449
		27.279	0.543876	0.60039	0.65063	0.598299	0.0436072
		27.712	0.548515	0.60705	0.6731	0.609555	0.0508924
		28.145	0.559976	0.60032	0.68225	0.614182	0.0508714
		28.578	0.570748	0.61661	0.68868	0.625346	0.0485402
		29.011	0.569486	0.62224	0.68146	0.624395	0.0457386
		29.444	0.553476	0.61948	0.68158	0.618179	0.0523063
		29.877	0.556286	0.62166	0.71532	0.631089	0.0652668
		30.31	0.56693	0.62273	0.69291	0.627523	0.0515427
		30.743	0.593436	0.62913	0.68445	0.635672	0.0374432
		31.176	0.573497	0.6296	0.72451	0.642536	0.0623257
		31.609	0.603584	0.64444	0.71727	0.655098	0.04702
		32.042	0.597219	0.65127	0.73018	0.659556	0.0545964
		32.475	0.599881	0.6417	0.71775	0.65311	0.0487915
		32.908	0.597101	0.63725	0.7137	0.64935	0.0483642
		33.341	0.609813	0.65035	0.71648	0.658881	0.0439625
		33.774	0.605883	0.66529	0.73242	0.667864	0.0516906
		34.207	0.603504	0.66084	0.71016	0.658168	0.0435831
		34.64	0.602984	0.69246	0.74724	0.680895	0.0594574
		35.073	0.619561	0.66221	0.75361	0.67846	0.0559186
		35.506	0.631146	0.67231	0.73044	0.677965	0.0407334
		35.939	0.636222	0.66806	0.74324	0.682507	0.0448684
		36.372	0.63273	0.69623	0.74331	0.690757	0.0453097
		36.805	0.634292	0.68171	0.7366	0.684201	0.0418042
		37.238	0.63843	0.68888	0.74727	0.691527	0.0444731
		37.671	0.646361	0.70103	0.74923	0.698874	0.0420238
		38.104	0.642182	0.71365	0.75808	0.704637	0.0477424
		38.537	0.632945	0.68845	0.76038	0.693925	0.052169
		38.97	0.645633	0.72134	0.76614	0.711038	0.0497332
		39.403	0.65245	0.70118	0.79235	0.715327	0.0579833
		39.836	0.648005	0.69647	0.76885	0.704442	0.0496557
		40.269	0.655676	0.71323	0.77569	0.714865	0.0490092
		40.702	0.660829	0.70465	0.77482	0.713433	0.0469492
		41.135	0.663156	0.71131	0.77162	0.715362	0.0443728
		41.568	0.668936	0.71993	0.77513	0.721332	0.0433649
		42.001	0.668094	0.71976	0.77491	0.720921	0.0436152
		42.434	0.661837	0.71799	0.77482	0.718216	0.0461254
		42.867	0.673548	0.72907	0.7756	0.726073	0.0417164
		43.3	0.675647	0.74343	0.77738	0.732152	0.042291
		43.733	0.670695	0.72476	0.76956	0.721672	0.0404205
		44.166	0.702706	0.73666	0.7845	0.741289	0.0335523
		44.599	0.672557	0.73628	0.7811	0.729979	0.0445359
		45.032	0.685592	0.75052	0.78579	0.740634	0.0414987
		45.465	0.69045	0.74317	0.80055	0.744723	0.0449616
		45.898	0.69382	0.75216	0.82002	0.755333	0.0515698
		46.331	0.703159	0.76098	0.82091	0.761683	0.0480742
		46.764	0.697077	0.75426	0.82922	0.760186	0.0541096
		47.197	0.715002	0.7714	0.82253	0.769644	0.0439157
		47.63	0.698978	0.77987	0.82734	0.768729	0.0529924
		48.063	0.707405	0.77492	0.83909	0.773805	0.053766
		48.496	0.711722	0.79254	0.81714	0.773801	0.0450304
		48.929	0.706075	0.7938	0.84273	0.780868	0.0565336
		49.362	0.718027	0.78518	0.85415	0.785786	0.0555736
		49.795	0.714792	0.79893	0.82307	0.778931	0.0464113
		50.228	0.709084	0.78828	0.84616	0.781175	0.0561861
		50.661	0.728901	0.78508	0.85276	0.788914	0.0506378
		51.094	0.741614	0.81842	0.86337	0.807801	0.0502706
		51.527	0.723044	0.78382	0.85614	0.787668	0.0544043
		51.96	0.723362	0.80995	0.86896	0.800757	0.0597945
		52.393	0.732515	0.8071	0.86576	0.801792	0.0545264
		52.826	0.726632	0.80835	0.87056	0.801847	0.058938
		53.259	0.7312	0.80445	0.85096	0.795537	0.0492964
		53.692	0.750391	0.80229	0.87799	0.810224	0.0523933
		54.125	0.749635	0.80193	0.85026	0.800608	0.0410906
		54.558	0.765545	0.82032	0.87587	0.820578	0.0450404
		54.991	0.744631	0.8095	0.86925	0.807794	0.0508898
		55.424	0.743795	0.81776	0.88238	0.814645	0.0566199
		55.857	0.75801	0.84024	0.87063	0.82296	0.0475729
		56.29	0.750566	0.81057	0.85642	0.805852	0.0433433
		56.723	0.745465	0.83069	0.88461	0.820255	0.0572829
		57.156	0.745872	0.82994	0.8705	0.815437	0.0519023
		57.589	0.767518	0.85068	0.88791	0.835369	0.0503281
		58.022	0.755905	0.84394	0.89374	0.831195	0.056988
		58.455	0.772882	0.84313	0.87875	0.831587	0.0439843
		58.888	0.767154	0.8422	0.8744	0.827918	0.0449326
		59.321	0.759518	0.84506	0.88513	0.829903	0.0523889
		59.754	0.760498	0.84277	0.90103	0.834766	0.0576504
		60.187	0.773905	0.84889	0.89708	0.839958	0.050681
		60.62	0.785389	0.84935	0.8943	0.843013	0.044688
		61.053	0.793938	0.82687	0.8979	0.839569	0.0433819
		61.486	0.773046	0.84433	0.88504	0.834139	0.0462858
		61.919	0.769771	0.87985	0.89242	0.847347	0.055094
		62.352	0.771973	0.86414	0.87659	0.837568	0.0466601
		62.785	0.784777	0.8634	0.89923	0.849136	0.0478015
		63.218	0.787295	0.87347	0.89488	0.851882	0.0464986
		63.651	0.784437	0.86731	0.90134	0.851029	0.0490943
		64.084	0.80057	0.87341	0.90026	0.85808	0.0421171
		64.517	0.777017	0.86714	0.9145	0.852886	0.057025
		64.95	0.800494	0.87609	0.8824	0.852995	0.0372128
		65.383	0.790545	0.88011	0.90719	0.859282	0.0498456
		65.816	0.7882	0.88438	0.89254	0.85504	0.0473803
		66.249	0.792085	0.86781	0.90441	0.854768	0.0467746
		66.682	0.803894	0.86906	0.9005	0.857818	0.0402324
		67.115	0.808047	0.91718	0.87573	0.866986	0.0449804
		67.548	0.803736	0.90902	0.87928	0.864012	0.0443171
		67.981	0.799639	0.9053	0.87885	0.861263	0.0448928
		68.414	0.805338	0.9091	0.87376	0.862733	0.0430723
		68.847	0.814164	0.91281	0.88329	0.870088	0.0413399
		69.28	0.811299	0.93212	0.89299	0.878803	0.0503348
		69.713	0.792132	0.93802	0.87683	0.868994	0.0598157
		70.146	0.787653	0.94281	0.88674	0.872401	0.0641489
		70.579	0.807434	0.92962	0.88046	0.872505	0.0501984
		71.012	0.816628	0.91478	0.9033	0.878236	0.0438148
		71.445	0.796418	0.90305	0.88899	0.862819	0.0473024
		71.878	0.815374	0.89233	0.90396	0.870555	0.0393064
		72.311	0.804442	0.88662	0.91221	0.867757	0.0459734
		72.744	0.838593	0.8826	0.91151	0.877568	0.0299802
		73.177	0.818374	0.89212	0.90442	0.871638	0.0379966
		73.61	0.817314	0.89889	0.91306	0.876421	0.0421936
		74.043	0.808878	0.89974	0.92474	0.877786	0.0497828
		74.476	0.84015	0.90468	0.92328	0.88937	0.0356225
		74.909	0.827913	0.90866	0.92457	0.887048	0.042316
		75.342	0.833508	0.92007	0.91789	0.890489	0.0403017
		75.775	0.837509	0.91579	0.89446	0.882586	0.0330426
		76.208	0.821185	0.93205	0.91139	0.888208	0.0481373
		76.641	0.823995	0.90527	0.90297	0.877412	0.037783
		77.074	0.821059	0.92789	0.90531	0.884753	0.0459722
		77.507	0.827545	0.92275	0.91212	0.887472	0.0425962
		77.94	0.847496	0.93224	0.92543	0.901722	0.0384442
		78.373	0.831234	0.91472	0.91901	0.888321	0.0404048
		78.806	0.833088	0.93672	0.93902	0.902943	0.0494036
		79.239	0.856678	0.93575	0.92883	0.907086	0.0357556
		79.672	0.851864	0.9523	0.92876	0.910975	0.0428881
		80.105	0.835962	0.92186	0.92999	0.895937	0.0425386
		80.538	0.859145	0.92773	0.92177	0.902882	0.0310221
		80.971	0.82534	0.94888	0.92761	0.90061	0.0539276
		81.404	0.862825	0.92236	0.92794	0.904375	0.0294685
		81.837	0.862253	0.92221	0.91972	0.901394	0.0276958
		82.27	0.842903	0.94624	0.92304	0.904061	0.0442703
		82.703	0.835585	0.93206	0.93094	0.899528	0.0452171
		83.136	0.853224	0.93929	0.92789	0.906801	0.0381697
		83.569	0.837892	0.94355	0.93034	0.903927	0.0470044
		84.002	0.846301	0.94844	0.91333	0.90269	0.0423713
		84.435	0.83628	0.94236	0.9227	0.900447	0.0460771
		84.868	0.848518	0.94375	0.91577	0.902679	0.039965
		85.301	0.846502	0.92621	0.9244	0.899037	0.0371554
		85.734	0.837905	0.9569	0.91808	0.904295	0.0495478
		86.167	0.849557	0.94216	0.93424	0.908652	0.0419116
		86.6	0.8289	0.96421	0.9351	0.909403	0.0581517
		87.033	0.834984	0.97987	0.92072	0.911858	0.0594805
		87.466	0.843698	0.97726	0.91714	0.912699	0.0546168
		87.899	0.853672	0.96117	0.9369	0.917247	0.0460335
		88.332	0.840029	0.96571	0.94536	0.917033	0.0550802
		88.765	0.857656	0.9748	0.94835	0.926935	0.0501639
		89.198	0.832074	1.00392	0.94453	0.926841	0.0712621
		89.631	0.84777	1.0014	0.93553	0.928233	0.062931
		90.064	0.849014	0.9913	0.95185	0.930721	0.0599786
		90.497	0.848601	0.99549	0.92183	0.921974	0.0599673
		90.93	0.840706	0.99775	0.91851	0.918989	0.0641138
		91.363	0.856793	0.9837	0.92452	0.921671	0.0518487
		91.796	0.848551	0.99045	0.92742	0.92214	0.0580502
		92.229	0.866442	0.97973	0.94459	0.930254	0.0473475
		92.662	0.849447	0.98598	0.92743	0.920952	0.0559272
		93.095	0.861359	0.96716	0.92658	0.918366	0.0435818
		93.528	0.861535	0.97894	0.92329	0.921255	0.047952
		93.961	0.867802	0.95781	0.94523	0.923614	0.0397978
		94.394	0.869381	1.00873	0.92264	0.933584	0.0574129
		94.827	0.869083	0.97254	0.93942	0.927014	0.0431375
		95.26	0.858741	0.98629	0.93986	0.928297	0.0527097
		95.693	0.847539	0.97654	0.93096	0.918346	0.0534144
		96.126	0.858102	0.94097	0.93346	0.910844	0.03742
		96.559	0.87003	0.96674	0.91735	0.91804	0.0394847
		96.992	0.875877	0.96799	0.94787	0.930579	0.0395427
		97.425	0.867008	0.96825	0.93391	0.923056	0.0420384
		97.858	0.879005	0.98277	0.93497	0.932248	0.0424056
		98.291	0.872829	1.00615	0.91135	0.93011	0.0560212
		98.724	0.879205	0.98355	0.94028	0.934345	0.0428049
		99.157	0.869883	1.00541	0.92981	0.935034	0.0554519
		99.59	0.86918	0.99592	0.92434	0.929813	0.0518859
		100.023	0.873754	1.01482	0.93512	0.941231	0.0577519
		100.456	0.858317	0.99906	0.9198	0.925726	0.0576107
		100.889	0.86214	1.01384	0.93671	0.937563	0.0619342
		101.322	0.881018	1.00436	0.94948	0.944953	0.0504558
		101.755	0.881726	1.02622	0.93925	0.949065	0.0593963
		102.188	0.864395	1.04126	0.94455	0.950068	0.0723102
		102.621	0.882787	1.04233	0.94005	0.955056	0.0659918
		103.054	0.867349	1.00281	0.94564	0.9386	0.0555253
		103.487	0.879967	0.99349	0.94793	0.940462	0.0466454
		103.92	0.889908	0.97964	0.93218	0.933909	0.0366533
		104.353	0.870001	0.99471	0.93382	0.932844	0.0509169
		104.786	0.880988	0.98684	0.94504	0.937623	0.043531
		105.219	0.880917	0.97483	0.95722	0.937656	0.0407593
		105.652	0.874287	0.98496	0.97376	0.944336	0.0497425
		106.085	0.878594	0.96471	0.93658	0.926628	0.0358541
		106.518	0.878237	0.97521	0.94497	0.932806	0.0405127
		106.951	0.888606	0.9672	0.97363	0.943145	0.0386544
		107.384	0.879022	0.98507	0.95849	0.940861	0.0450529
		107.817	0.881512	1.02037	0.98756	0.963147	0.0592586
		108.25	0.885126	0.9906	0.96643	0.947385	0.0451163
		108.683	0.892445	1.01092	0.98837	0.963912	0.0513663
		109.116	0.87759	1.01769	0.97266	0.95598	0.058399
		109.549	0.881826	1.02295	0.96653	0.957102	0.0579981
		109.982	0.889878	1.0206	0.97697	0.962483	0.0543413
		110.415	0.864886	1.04053	0.97142	0.958945	0.0722469
		110.848	0.873565	1.02824	0.97132	0.957708	0.0638751
		111.281	0.870831	1.04411	0.96855	0.961164	0.0709334
		111.714	0.883004	1.03298	0.98195	0.965978	0.0622604
		112.147	0.883609	1.0297	0.97334	0.962216	0.0601578
		112.58	0.899903	1.02725	0.95787	0.961674	0.0520587
		113.013	0.888698	1.02147	0.97542	0.961863	0.0550451
		113.446	0.896956	1.03404	0.95808	0.963025	0.0560735
		113.879	0.893017	1.02968	0.98418	0.968959	0.0568211
		114.312	0.891367	1.01159	0.96925	0.957402	0.0497907
		114.745	0.89175	1.03189	0.98046	0.968033	0.0578828
		115.178	0.89665	1.02579	0.99387	0.972103	0.0549219
		115.611	0.900081	1.03396	0.97245	0.96883	0.0547158
		116.044	0.907375	1.03869	1.00705	0.984372	0.0559562
		116.477	0.894128	1.06197	0.99519	0.983763	0.068996
		116.91	0.889954	1.0185	1.00539	0.971281	0.0577556
		117.343	0.889823	1.01701	0.99417	0.967001	0.0553639
		117.776	0.906952	1.02452	0.99478	0.975417	0.0499115
		118.209	0.910102	1.01931	1.00038	0.976597	0.0476502
		118.642	0.901183	1.02475	1.01613	0.980688	0.0563283
		119.075	0.902701	1.01522	0.98533	0.96775	0.0475879
		119.508	0.903331	1.01847	1.0016	0.974467	0.0507701
		119.941	0.88235	1.00348	0.98808	0.95797	0.0538398
		120.374	0.889425	1.01475	0.99506	0.966412	0.0550281
		120.807	0.900231	1.03144	0.98382	0.97183	0.0542326
		121.24	0.888652	1.01811	0.9869	0.964554	0.0551625
		121.673	0.905389	1.04269	1.00784	0.985306	0.0582736
		122.106	0.917906	1.05752	1.00674	0.994055	0.0576986
		122.539	0.901848	1.06926	0.99531	0.988806	0.0685002
		122.972	0.913367	1.07224	1.00719	0.997599	0.0652132
		123.405	0.900014	1.06828	1.01038	0.992891	0.0697985
		123.838	0.892799	1.0867	0.99809	0.99253	0.0792573
		124.271	0.90376	1.09042	1.00296	0.999047	0.0762539
		124.704	0.911066	1.08654	0.99798	0.998529	0.071638
		125.137	0.91003	1.08182	1.01705	1.00297	0.0708365
		125.57	0.911469	1.0688	1.00997	0.996746	0.0649072
		126.003	0.909362	1.08007	1.01974	1.00306	0.0706826
		126.436	0.895621	1.08166	1.00179	0.993024	0.0762026
		126.869	0.907407	1.09328	1.0211	1.00726	0.0765106
		127.302	0.907912	1.07892	1.00747	0.998101	0.0701274
		127.735	0.923215	1.06012	1.03547	1.00627	0.0595835
		128.168	0.910382	1.09197	1.04352	1.01529	0.0767734
		128.601	0.917485	1.07448	1.043	1.01165	0.0678171
		129.034	0.910302	1.0793	1.03959	1.00973	0.0721515
		129.467	0.903588	1.06893	1.03154	1.00135	0.0707952
		129.9	0.893126	1.08803	1.01792	0.999692	0.0806064
		130.333	0.923422	1.07242	1.03937	1.01174	0.0638894
		130.766	0.905107	1.0805	1.03611	1.00724	0.0744573
		131.199	0.923005	1.07377	1.02146	1.00608	0.0625032
		131.632	0.89851	1.07442	1.04419	1.00571	0.0767976
		132.065	0.915858	1.08935	1.02267	1.00929	0.0714567
		132.498	0.90551	1.08709	1.02701	1.00654	0.0755301
		132.931	0.90594	1.08588	1.02516	1.00566	0.0747431
		133.364	0.908677	1.07939	1.01547	1.00118	0.0704221
		133.797	0.919696	1.07469	1.03744	1.01061	0.0660592
		134.23	0.924522	1.07152	1.03362	1.00989	0.0623139
		134.663	0.937389	1.09993	1.03263	1.02332	0.0666831
		135.096	0.935369	1.0895	1.01869	1.01452	0.0629928
		135.529	0.920527	1.09564	1.03838	1.01818	0.0729022
		135.962	0.915719	1.09176	1.0355	1.01433	0.0734114
		136.395	0.905595	1.07955	1.02658	1.00391	0.0728038
		136.828	0.915552	1.07643	1.03979	1.01059	0.0688471
		137.261	0.905873	1.07765	1.0293	1.00427	0.0723259
		137.694	0.911278	1.09181	1.03946	1.01418	0.0758382
		138.127	0.945094	1.07627	1.05315	1.02484	0.057172
		138.56	0.909388	1.09251	1.04971	1.0172	0.0782132
		138.993	0.92875	1.08582	1.0318	1.01546	0.0651566
		139.426	0.913035	1.08532	1.04177	1.01338	0.0731448
		139.859	0.916045	1.08424	1.02248	1.00759	0.069468
		140.292	0.926459	1.09145	1.03799	1.01863	0.0687339
		140.725	0.922616	1.10396	1.04408	1.02355	0.075443
		141.158	0.92827	1.14172	1.03303	1.03434	0.0871455
		141.591	0.929424	1.12247	1.04564	1.03251	0.0793556
		142.024	0.935692	1.10242	1.05592	1.03134	0.0702498
		142.457	0.921515	1.091	1.03381	1.01544	0.0704005
		142.89	0.918074	1.08805	1.04406	1.01673	0.0720335
		143.323	0.922301	1.09173	1.06548	1.0265	0.0744576
		143.756	0.931658	1.09107	1.04287	1.02187	0.0667529
		144.189	0.910759	1.0888	1.06883	1.0228	0.0796407
		144.622	0.922975	1.10113	1.05297	1.02569	0.0752457
		145.055	0.920018	1.10369	1.0584	1.02737	0.0781282
		145.488	0.927452	1.10005	1.04796	1.02515	0.0722846
		145.921	0.920949	1.11652	1.03406	1.02384	0.0801677
		146.354	0.923512	1.11052	1.05198	1.02867	0.0781046
		146.787	0.937955	1.09929	1.04082	1.02602	0.0666908
		147.22	0.931117	1.10327	1.05031	1.02823	0.0719941
		147.653	0.941447	1.09298	1.05919	1.03121	0.0649508
		148.086	0.92853	1.11425	1.05194	1.03157	0.0771755
		148.519	0.9185	1.09628	1.0375	1.01743	0.0739533
		148.952	0.932178	1.10131	1.08599	1.03983	0.0763751
		149.385	0.916402	1.10005	1.0644	1.02695	0.079513
		149.818	0.92739	1.1035	1.06713	1.03267	0.0759128
		150.251	0.93579	1.11347	1.06914	1.03947	0.0755113
		150.684	0.938117	1.13581	1.07902	1.05098	0.0831072
		151.117	0.918258	1.09621	1.03301	1.01583	0.0736577
		151.55	0.93213	1.11965	1.04993	1.0339	0.077389
		151.983	0.929693	1.09915	1.05977	1.02954	0.0724082
		152.416	0.937041	1.10356	1.05924	1.03328	0.0704158
		152.849	0.933983	1.10875	1.04559	1.02944	0.0722563
		153.282	0.942176	1.12566	1.04604	1.03796	0.0751247
		153.715	0.923194	1.09446	1.0649	1.02752	0.0747488
		154.148	0.922928	1.09603	1.06296	1.02731	0.075031
		154.581	0.920162	1.12014	1.03816	1.02615	0.0820809
		155.014	0.937568	1.12297	1.04032	1.03362	0.0758382
		155.447	0.93132	1.12659	1.0303	1.0294	0.0797212
		155.88	0.934164	1.12028	1.04863	1.03436	0.0766488
		156.313	0.927152	1.12074	1.01653	1.02147	0.0791093
		156.746	0.949935	1.11769	1.0159	1.02784	0.0690043
		157.179	0.943031	1.10407	1.01415	1.02042	0.0658931
		157.612	0.928609	1.08353	1.03268	1.01494	0.0644783
		158.045	0.930755	1.08019	1.04477	1.01857	0.0637572
		158.478	0.91911	1.08068	1.04777	1.01585	0.0697148
		158.911	0.927111	1.11536	1.01808	1.02018	0.0768667
		159.344	0.914382	1.09984	1.02344	1.01255	0.0761032
		159.777	0.937103	1.10138	1.03966	1.02605	0.067753
		160.21	0.920334	1.08798	1.03584	1.01472	0.0700519
		160.643	0.949561	1.09564	1.01193	1.01904	0.0598483
		161.076	0.920724	1.0886	1.02184	1.01039	0.0690118
		161.509	0.940519	1.09584	1.04162	1.02599	0.0643651
		161.942	0.942721	1.09589	1.06437	1.03433	0.066041
		162.375	0.939054	1.07752	1.0218	1.01279	0.0568863
		162.808	0.938784	1.06035	1.03422	1.01112	0.0522484
		163.241	0.945002	1.09272	1.03798	1.02523	0.0609754
		163.674	0.926389	1.09116	1.03743	1.01833	0.0686104
		164.107	0.953643	1.06407	1.03994	1.01922	0.0474032
		164.54	0.950228	1.09342	1.01886	1.02084	0.0584746
		164.973	0.937583	1.11375	1.02772	1.02635	0.0719264
		165.406	0.949826	1.11561	1.03368	1.03304	0.0676826
		165.839	0.956856	1.11263	1.02871	1.03273	0.063658
		166.272	0.923182	1.10139	1.0243	1.01629	0.0729732
		166.705	0.940657	1.0995	1.01264	1.0176	0.0649421
		167.138	0.951206	1.10231	1.04086	1.03146	0.0620451
		167.571	0.94885	1.10188	1.02076	1.02383	0.0625119
		168.004	0.943415	1.11014	1.03405	1.0292	0.0681515
		168.437	0.947792	1.12052	1.03982	1.03604	0.0705664
		168.87	0.946903	1.11036	1.02507	1.02744	0.0667522
		169.303	0.945638	1.13485	1.01805	1.03285	0.0779508
		169.736	0.948756	1.12532	1.01062	1.02823	0.0731498
		170.169	0.949617	1.10301	1.03679	1.02981	0.0628169
		170.602	0.937167	1.12166	0.99915	1.01933	0.0766582
		171.035	0.948155	1.10684	1.00447	1.01982	0.0656861
		171.468	0.938084	1.11054	1.02873	1.02578	0.0704357
		171.901	0.929667	1.1142	1.00194	1.01527	0.0759226
		172.334	0.961391	1.13124	0.99473	1.02912	0.073481
		172.767	0.948496	1.13869	1.02402	1.03707	0.0781927
		173.2	0.938387	1.12634	1.01736	1.02736	0.0770568
		173.633	0.950313	1.10166	1.02146	1.02448	0.061824
		174.066	0.948791	1.11629	1.02706	1.03071	0.06843
		174.499	0.947517	1.10254	1.01691	1.02232	0.0634035
		174.932	0.942635	1.11723	1.0077	1.02252	0.0720445
		175.365	0.933794	1.11923	1.0126	1.02187	0.0759875
		175.798	0.95594	1.1104	1.02478	1.03037	0.0631819
		176.231	0.94959	1.10932	1.00653	1.02181	0.0660989
		176.664	0.955159	1.11603	1.03907	1.03675	0.0656957
		177.097	0.965678	1.12018	1.01146	1.03244	0.0647962
		177.53	0.955221	1.10188	1.03769	1.0316	0.0600281
		177.963	0.952357	1.1136	1.03128	1.03241	0.065832
		178.396	0.936433	1.1255	1.03309	1.03167	0.0771928
		178.829	0.952515	1.12578	1.00664	1.02831	0.072376
		179.262	0.931729	1.11711	1.02796	1.0256	0.0756999
		179.695	0.942577	1.12941	1.02897	1.03365	0.0763461
		180.128	0.970652	1.1387	1.03469	1.04801	0.0692492
		180.561	0.953082	1.12697	1.02675	1.0356	0.0712648
		180.994	0.936557	1.11745	1.0305	1.02817	0.0738676
		181.427	0.956226	1.13715	1.03995	1.04444	0.0739302
		181.86	0.941403	1.11761	1.04673	1.03525	0.072393
		182.293	0.969732	1.12954	1.05165	1.05031	0.0652483
		182.726	0.950225	1.13286	1.03403	1.03904	0.0746445
		183.159	0.965537	1.12746	1.01065	1.03455	0.0682307
		183.592	0.944691	1.11429	1.03684	1.03194	0.0693251
		184.025	0.957371	1.13664	1.04789	1.0473	0.0731875
		184.458	0.961401	1.11956	1.03282	1.03793	0.064669
		184.891	0.959935	1.12906	1.02599	1.03833	0.069594
		185.324	0.95892	1.14169	1.03075	1.04379	0.0751828
		185.757	0.952506	1.13252	1.01629	1.03377	0.0745228
		186.19	0.955029	1.12994	1.01824	1.0344	0.072316
		186.623	0.937099	1.12823	1.00397	1.0231	0.0791927
		187.056	0.960632	1.14018	1.01471	1.03851	0.0752069
		187.489	0.969082	1.13793	1.012	1.03967	0.071655
		187.922	0.967613	1.12554	1.00762	1.03359	0.0670378
		188.355	0.957614	1.13072	1.01469	1.03434	0.0720234
		188.788	0.979427	1.15081	1.0012	1.04381	0.0761791
		189.221	0.960065	1.13612	1.01284	1.03634	0.0737703
		189.654	0.963528	1.12684	1.01746	1.03594	0.0679407
		190.087	0.967552	1.1116	1.02845	1.03587	0.0590408
		190.52	0.969213	1.12344	1.01855	1.03707	0.06431
		190.953	0.972016	1.15154	1.01108	1.04488	0.0770886
		191.386	0.974677	1.13425	1.0132	1.04071	0.0679875
		191.819	0.961466	1.12733	1.02003	1.03628	0.0686811
		192.252	0.960412	1.10147	1.01231	1.02473	0.0582526
		192.685	0.962671	1.13	1.01694	1.03654	0.0697031
		193.118	0.950195	1.11272	1.01238	1.0251	0.0669573
		193.551	0.979313	1.12411	1.03262	1.04535	0.0597943
		193.984	0.974795	1.14349	1.00579	1.04136	0.0733182
		194.417	0.972913	1.13225	1.03163	1.0456	0.0657946
		194.85	0.964984	1.12936	1.01899	1.03778	0.0684086
		195.283	0.962276	1.12815	1.0009	1.03044	0.0708665
		195.716	0.969472	1.13018	1.01284	1.0375	0.067886
		196.149	0.962152	1.11193	1.0211	1.03173	0.0616066
		196.582	0.969532	1.13348	1.02079	1.04127	0.0684798
		197.015	0.961838	1.13158	1.02113	1.03818	0.0703381
		197.448	0.961206	1.12701	1.02872	1.03898	0.0680768
		197.881	0.977508	1.14026	1.03751	1.05176	0.0672029
		198.314	0.970185	1.1313	1.0255	1.04233	0.0668426
		198.747	0.980358	1.13431	1.03963	1.05143	0.0634023
		199.18	0.974089	1.13382	1.03359	1.04717	0.0659127
		199.613	0.986114	1.13664	1.02786	1.0502	0.0634507
		200.046	0.97174	1.12332	1.06125	1.0521	0.0622193
		200.479	0.989441	1.14182	1.04594	1.05907	0.0628972
		200.912	0.984006	1.13784	1.06352	1.06179	0.0628144
		201.345	0.983634	1.13738	1.03662	1.05254	0.0637686
		201.778	0.980505	1.13413	1.04498	1.0532	0.0629862
		202.211	0.981741	1.12867	1.03786	1.04942	0.0605383
		202.644	0.968156	1.14279	1.05067	1.05387	0.07133
		203.077	0.972637	1.13791	1.05459	1.05505	0.0674732
		203.51	0.976637	1.13391	1.05433	1.05496	0.064208
		203.943	0.96871	1.14608	1.04672	1.05384	0.0725856
		204.376	0.964078	1.13855	1.03988	1.0475	0.0714315
		204.809	0.960048	1.12481	1.0758	1.05355	0.0690789
		205.242	0.988387	1.13048	1.05291	1.05726	0.0580907
		205.675	0.97722	1.14655	1.04735	1.05704	0.0694674
		206.108	0.981985	1.1458	1.057	1.06159	0.0669561
		206.541	0.962994	1.13907	1.053	1.05169	0.0718887
		206.974	0.965957	1.15913	1.04784	1.05764	0.0791666
		207.407	0.972718	1.14332	1.07415	1.0634	0.0700619
		207.84	0.985558	1.12157	1.04049	1.04921	0.0558677
		208.273	0.985963	1.14182	1.05645	1.06141	0.063725
		208.706	0.969906	1.15	1.05417	1.05803	0.0735736
		209.139	0.969363	1.13682	1.03396	1.04671	0.0689563
		209.572	0.971578	1.14255	1.03411	1.04941	0.0706328
		210.005	0.969479	1.1315	1.07147	1.05748	0.0668801
		210.438	0.976096	1.1406	1.06552	1.06074	0.0672435
		210.871	0.965911	1.15198	1.04762	1.05517	0.0761497
		211.304	0.970236	1.14539	1.05514	1.05692	0.0715174
		211.737	0.967213	1.13628	1.06162	1.05504	0.0691781
		212.17	0.968014	1.13082	1.06634	1.05506	0.0669423
		212.603	0.976568	1.13465	1.07127	1.06083	0.0649576
		213.036	0.983682	1.12207	1.0779	1.06122	0.0577151
		213.469	0.963179	1.12765	1.04949	1.04677	0.0671725
		213.902	0.979809	1.1408	1.0618	1.0608	0.0657281
		214.335	0.971426	1.13099	1.0705	1.05764	0.0657735
		214.768	0.961297	1.13449	1.05845	1.05141	0.0708807
		215.201	0.961815	1.14166	1.0687	1.05739	0.0738556
		215.634	0.971199	1.12687	1.06331	1.05379	0.0639077
		216.067	0.981343	1.13918	1.06721	1.06258	0.0645199
		216.5	0.967603	1.1493	1.05057	1.05582	0.0742705
		216.933	0.977606	1.13083	1.06148	1.05664	0.062647
