# Supplementary material for: Biomolecular condensate phase diagrams with a combinatorial microdroplet platform
Source: Nat Commun. 2022 Dec 21;13:7845. doi: 10.1038/s41467-022-35265-7 (PMC9768726; doi:10.1038/s41467-022-35265-7)
Supplement: Supplementary file 6 — Source Data [file 41467_2022_35265_MOESM6_ESM.zip › Source_Data/FigureS3.xlsx]

## Sheet: Sheet1
Figure S3
	panel b				panel c
		FUS(G156E)-EGFP / μM	Alexa 546 / uM	feature		FUS(G156E)-EGFP / μM	Alexa 647 / uM	feature
		3.64463	9.82034	TRUE		1.12537	0.148095	TRUE
		3.23521	4.15375	TRUE		1.95331	0.0385352	TRUE
		4.04068	10.0486	TRUE		2.56838	1.72597	TRUE
		3.52885	4.30158	TRUE		2.67616	1.33824	TRUE
		3.30625	5.71307	TRUE		2.11301	0.574326	TRUE
		4.24764	3.39885	TRUE		2.60532	1.1853	TRUE
		3.54122	3.92815	TRUE		2.23598	2.97048	TRUE
		3.11883	5.57633	TRUE		1.9927	3.61881	TRUE
		3.8153	2.14369	TRUE		2.06708	3.4816	TRUE
		2.85199	4.99833	TRUE		2.07149	3.71586	TRUE
		3.19361	5.0574	TRUE		2.5263	1.5263	TRUE
		3.75772	4.8933	TRUE		2.21078	4.09475	TRUE
		3.95751	2.86848	TRUE		2.05799	2.24166	TRUE
		3.46326	2.19322	TRUE		2.27977	4.1477	TRUE
		3.79684	8.24447	TRUE		2.59095	1.62449	TRUE
		3.99915	5.61084	TRUE		2.3197	1.88442	TRUE
		3.49096	1.66724	TRUE		2.34101	2.40039	TRUE
		4.05476	2.1325	TRUE		2.45666	2.72991	TRUE
		4.24115	2.50068	TRUE		2.75874	1.04135	TRUE
		4.29168	4.60247	TRUE		2.14987	4.27087	TRUE
		3.976	2.25851	TRUE		2.05101	3.95822	TRUE
		2.76587	6.24251	TRUE		2.22484	3.14239	TRUE
		3.8378	3.75454	TRUE		2.69379	2.81682	TRUE
		3.69332	5.46071	TRUE		2.54028	1.5224	TRUE
		4.04842	1.38851	TRUE		2.59527	1.31558	TRUE
		3.23635	3.50955	TRUE		2.17695	3.85196	TRUE
		4.64582	3.66746	TRUE		1.95216	3.85815	TRUE
		3.72261	6.15706	TRUE		2.38117	3.90062	TRUE
		4.90166	3.87007	TRUE		2.44993	3.23083	TRUE
		4.92935	0.477038	TRUE		2.11974	2.67763	TRUE
		3.203	4.97695	TRUE		2.41435	3.34948	TRUE
		3.44937	6.17436	TRUE		2.05207	3.85954	TRUE
		4.04251	7.26525	TRUE		2.05631	3.06191	TRUE
		2.96156	6.88596	TRUE		2.66635	1.02305	TRUE
		3.47097	9.05904	TRUE		2.54679	2.0383	TRUE
		2.61919	8.12826	TRUE		2.2314	1.11344	TRUE
		3.35538	3.0646	TRUE		2.62712	3.36209	TRUE
		5.16403	3.31473	TRUE		2.82182	2.3638	TRUE
		3.07236	4.41746	TRUE		2.2383	1.91675	TRUE
		3.44767	5.61229	TRUE		2.14533	3.1193	TRUE
		3.66458	6.95334	TRUE		2.52933	7.30444	TRUE
		2.6175	5.73986	TRUE		2.47818	1.87628	TRUE
		3.87586	2.91094	TRUE		2.22119	4.01132	TRUE
		2.75129	8.43306	TRUE		2.6748	3.07478	TRUE
		4.40446	3.85039	TRUE		2.4407	1.65327	TRUE
		4.41792	4.79408	TRUE		2.37536	3.69606	TRUE
		2.66769	2.65515	TRUE		2.5956	1.2629	TRUE
		3.63706	5.93661	TRUE		1.94196	2.52043	TRUE
		3.37524	4.89383	TRUE		1.94088	0.442855	TRUE
		4.68702	4.43572	TRUE		2.02386	2.03519	TRUE
		3.96306	1.55449	TRUE		1.23964	1.16475	TRUE
		4.49199	4.33798	TRUE		2.15477	0.649856	TRUE
		2.78352	4.94584	TRUE		2.10314	0.0409271	TRUE
		3.62359	6.97652	TRUE		1.11388	1.38458	TRUE
		2.7172	6.32892	TRUE		2.1406	0.137681	TRUE
		4.3697	2.04765	TRUE		1.92913	0.53301	TRUE
		3.58902	7.46522	TRUE		0.964464	1.24076	TRUE
		3.146	4.53212	TRUE		1.99562	0.0961977	TRUE
		3.87204	4.27911	TRUE		2.34905	2.54529	TRUE
		3.52026	5.26053	TRUE		2.20418	0.484263	TRUE
		3.26411	5.54572	TRUE		2.07071	0.293142	TRUE
		2.72666	1.94668	TRUE		2.29662	0.780912	TRUE
		3.58859	3.94599	TRUE		3.04887	2.5993	TRUE
		4.36728	3.07978	TRUE		2.21335	2.90816	TRUE
		2.91262	6.34483	TRUE		3.04899	2.80718	TRUE
		3.1052	6.30853	TRUE		2.54941	4.6061	TRUE
		3.33485	7.8263	TRUE		2.58926	2.23705	TRUE
		3.80738	4.25308	TRUE		1.91324	4.44729	TRUE
		2.4807	4.02429	TRUE		3.0012	2.52417	TRUE
		3.51867	4.49674	TRUE		2.28333	0.663783	TRUE
		2.71336	3.57151	TRUE		2.64451	1.32436	TRUE
		3.75106	3.86529	TRUE		2.12445	0.329924	TRUE
		4.23489	3.75042	TRUE		2.71851	1.26072	TRUE
		2.37075	4.22189	TRUE		2.68358	3.92523	TRUE
		3.14201	7.14311	TRUE		2.53243	3.75081	TRUE
		2.7793	4.86687	TRUE		1.94269	0.287165	TRUE
		2.57901	3.31529	TRUE		2.33752	4.26144	TRUE
		3.30147	4.8284	TRUE		2.597	2.85815	TRUE
		3.61692	5.96821	TRUE		2.48381	3.71054	TRUE
		3.36062	2.35805	TRUE		2.60886	2.62797	TRUE
		4.39136	6.18583	TRUE		2.45563	2.95522	TRUE
		4.44343	3.50768	TRUE		2.72266	1.3427	TRUE
		4.0228	8.12263	TRUE		2.80922	2.10629	TRUE
		3.03753	7.8945	TRUE		2.83189	2.45178	TRUE
		5.30187	6.83434	TRUE		2.86942	2.571	TRUE
		5.4374	4.59382	TRUE		2.06849	4.59746	TRUE
		3.01905	3.30534	TRUE		2.88059	2.80301	TRUE
		4.61228	2.35665	TRUE		2.29413	4.47767	TRUE
		3.96728	9.33859	TRUE		2.85709	2.35163	TRUE
		4.06568	7.02727	TRUE		2.29914	3.47362	TRUE
		3.02198	4.03833	TRUE		2.16863	3.76498	TRUE
		3.15143	3.40795	TRUE		2.48683	2.81873	TRUE
		3.09245	5.08545	TRUE		2.86277	2.74041	TRUE
		3.53175	7.85359	TRUE		2.05138	4.27894	TRUE
		4.08868	6.67481	TRUE		2.63321	3.32727	TRUE
		2.95798	6.83668	TRUE		2.06886	4.02343	TRUE
		3.45384	8.43137	TRUE		2.61838	4.09793	TRUE
		4.18175	2.23346	TRUE		2.79248	1.27283	TRUE
		5.07006	3.02517	TRUE		2.92564	2.61064	TRUE
		2.82079	4.62336	TRUE		2.15757	4.80613	TRUE
		3.04393	3.50924	TRUE		2.87625	2.41118	TRUE
		5.64535	4.17268	TRUE		3.00392	2.31715	TRUE
		3.40587	5.54063	TRUE		2.53955	3.5395	TRUE
		3.9698	6.37933	TRUE		2.89731	2.96684	TRUE
		3.8404	4.04758	TRUE		2.31185	2.89064	TRUE
		4.01399	6.79406	TRUE		2.74099	1.23582	TRUE
		4.23727	2.92175	TRUE		2.08793	4.32885	TRUE
		3.21971	8.2287	TRUE		2.44654	3.15325	TRUE
		3.54963	2.91266	TRUE		2.80923	2.49874	TRUE
		4.08451	6.9636	TRUE		2.39306	1.94583	TRUE
		5.06891	1.28342	TRUE		2.21529	4.14417	TRUE
		3.12709	7.56713	TRUE		2.5634	2.4793	TRUE
		3.3406	3.82644	TRUE		2.60971	2.09973	TRUE
		4.90199	1.93514	TRUE		2.17198	3.1815	TRUE
		3.31543	5.67973	TRUE		2.66291	2.70344	TRUE
		2.49831	7.4186	TRUE		2.10876	4.62707	TRUE
		2.72562	4.64806	TRUE		2.32467	2.05	TRUE
		3.58557	3.80154	TRUE		2.14045	4.47422	TRUE
		3.43221	5.19494	TRUE		2.82422	2.58925	TRUE
		3.33314	2.30665	TRUE		2.6101	1.69152	TRUE
		3.09163	5.31124	TRUE		2.52158	2.13364	TRUE
		4.97372	4.01137	TRUE		2.5571	2.8298	TRUE
		3.71648	2.13913	TRUE		2.43912	3.26288	TRUE
		3.71326	6.43077	TRUE		2.84721	2.47184	TRUE
		2.62573	3.62862	TRUE		2.00961	4.12707	TRUE
		2.43285	4.90395	TRUE		2.30936	3.21482	TRUE
		3.0086	6.4061	TRUE		2.49757	4.11018	TRUE
		2.98782	5.04007	TRUE		2.89447	2.46547	TRUE
		3.17188	5.14353	TRUE		3.02038	2.59589	TRUE
		9.38466	6.34142	TRUE		2.25807	4.07089	TRUE
		4.31206	1.23361	TRUE		2.05879	4.96873	TRUE
		2.59889	4.35029	TRUE		2.07176	2.53024	TRUE
		2.4577	6.8281	TRUE		3.0403	2.4489	TRUE
		4.20832	1.66751	TRUE		2.45386	3.29051	TRUE
		3.81943	2.33996	TRUE		2.22597	5.12041	TRUE
		4.0019	2.27678	TRUE		2.18658	3.55366	TRUE
		3.38354	4.89168	TRUE		1.85051	4.42404	TRUE
		2.56355	5.63309	TRUE		2.18716	4.5764	TRUE
		2.62211	0.989116	TRUE		2.89996	3.11164	TRUE
		3.24944	8.03671	TRUE		2.02974	4.74736	TRUE
		2.69621	8.387	TRUE		2.08509	4.68086	TRUE
		3.93414	4.35027	TRUE		2.04856	0.759206	TRUE
		3.95651	4.98657	TRUE		1.92873	0.66725	TRUE
		3.11636	1.66921	TRUE		1.87763	5.47932	TRUE
		3.48429	7.51385	TRUE		2.21451	2.89243	TRUE
		3.77257	8.79445	TRUE		2.07231	5.52553	TRUE
		3.54687	6.64592	TRUE		2.37614	3.72584	TRUE
		3.03009	3.74694	TRUE		2.30627	3.43932	TRUE
		3.5783	5.7695	TRUE		2.56891	4.35714	TRUE
		4.46988	1.41243	TRUE		2.08072	4.80858	TRUE
		4.16616	2.47544	TRUE		2.4458	0.616118	TRUE
		3.94393	4.85057	TRUE		2.37495	0.922477	TRUE
		4.31309	2.81735	TRUE		2.69735	3.88037	TRUE
		2.43957	4.50468	TRUE		2.09197	2.70678	TRUE
		2.56492	6.18555	TRUE		2.39144	3.83205	TRUE
		2.59341	3.05112	TRUE		2.06254	4.88782	TRUE
		3.13298	1.75313	TRUE		2.98515	2.80721	TRUE
		2.82133	4.85959	TRUE		2.25253	4.04143	TRUE
		3.20823	5.40628	TRUE		2.79965	2.92609	TRUE
		3.44843	6.96065	TRUE		2.7263	1.62861	TRUE
		3.73959	4.68234	TRUE		2.21502	3.1294	TRUE
		3.44199	4.22487	TRUE		2.79076	2.73931	TRUE
		3.30182	2.20111	TRUE		2.05828	2.52802	TRUE
		2.81445	4.58099	TRUE		2.01198	4.25412	TRUE
		3.72717	4.82206	TRUE		2.15693	4.70616	TRUE
		3.32159	2.15057	TRUE		2.19977	4.91467	TRUE
		3.87587	5.69117	TRUE		2.19456	4.85762	TRUE
		4.36414	2.40184	TRUE		2.20092	4.68513	TRUE
		3.67737	2.82172	TRUE		2.90167	2.54281	TRUE
		3.65188	3.53117	TRUE		2.13378	4.87725	TRUE
		4.41663	1.81096	TRUE		2.16792	4.63041	TRUE
		2.37714	1.5818	TRUE		2.91109	2.97012	TRUE
		3.34846	8.66659	TRUE		2.39603	2.65606	TRUE
		3.98534	8.21486	TRUE		2.03498	4.62185	TRUE
		4.11887	3.7212	TRUE		2.31516	4.71249	TRUE
		3.39354	5.76184	TRUE		2.02594	4.61025	TRUE
		3.6262	3.83178	TRUE		2.14835	4.65014	TRUE
		2.46197	10.254	TRUE		2.83778	1.64466	TRUE
		2.5236	4.82711	TRUE		2.23762	4.00679	TRUE
		3.79992	4.14769	TRUE		2.02255	2.78586	TRUE
		3.74536	6.68949	TRUE		2.31221	2.44478	TRUE
		3.54828	7.07529	TRUE		2.66371	2.73626	TRUE
		4.74436	4.24338	TRUE		2.84727	2.57423	TRUE
		4.99834	4.24504	TRUE		2.83848	2.48589	TRUE
		3.58047	5.79149	TRUE		2.85631	2.35255	TRUE
		2.23019	6.12462	TRUE		2.25834	0.581966	TRUE
		3.53692	8.36964	TRUE		2.7911	1.85106	TRUE
		2.94392	2.62655	TRUE		2.20313	3.20901	TRUE
		2.5245	1.68642	TRUE		1.86515	2.29958	TRUE
		3.2921	5.06527	TRUE		2.0627	5.01283	TRUE
		3.10737	1.73911	TRUE		2.04938	4.76232	TRUE
		3.62472	8.13542	TRUE		2.34906	11.3516	TRUE
		3.62781	5.33676	TRUE		2.59987	2.36783	TRUE
		3.19219	5.22757	TRUE		1.93654	2.4969	TRUE
		3.63571	5.49667	TRUE		2.17398	0.538633	TRUE
		3.77222	6.05349	TRUE		2.44109	0.999104	TRUE
		3.91618	4.21171	TRUE		2.39457	4.06865	TRUE
		4.26841	5.25634	TRUE		2.25154	1.03523	TRUE
		2.89006	6.62689	TRUE		2.26805	0.349041	TRUE
		2.41189	7.08641	TRUE		2.35077	4.55536	TRUE
		4.24271	6.75049	TRUE		2.34901	0.580066	TRUE
		3.96574	3.27896	TRUE		2.00935	4.9864	TRUE
		3.50285	7.7711	TRUE		2.48157	2.66855	TRUE
		3.27622	4.5505	TRUE		2.09587	5.11837	TRUE
		3.43955	4.07834	TRUE		2.00238	2.87547	TRUE
		3.411	8.67366	TRUE		1.96179	4.66575	TRUE
		5.31092	5.44881	TRUE		2.00087	4.69001	TRUE
		5.50922	5.11826	TRUE		2.22714	2.45065	TRUE
		4.62456	3.85224	TRUE		2.47152	3.2778	TRUE
		3.60212	6.46619	TRUE		2.26411	3.28956	TRUE
		3.75295	3.53117	TRUE		2.08043	4.6431	TRUE
		2.92379	7.39475	TRUE		2.227	4.6158	TRUE
		4.0621	8.54479	TRUE		2.5453	3.41613	TRUE
		3.65258	4.61189	TRUE		2.17971	2.66368	TRUE
		3.46435	3.07225	TRUE		2.31318	1.30303	TRUE
		4.27431	2.18705	TRUE		1.73792	3.86851	TRUE
		3.58155	4.42033	TRUE		1.82009	2.306	TRUE
		3.62056	8.54888	TRUE		2.65218	2.34492	TRUE
		3.37589	5.44819	TRUE		2.4929	1.15725	TRUE
		2.41012	2.04645	TRUE		2.06583	4.06477	TRUE
		3.4496	1.48512	TRUE		2.04224	3.2309	TRUE
		3.73061	4.13665	TRUE		2.02836	4.42171	TRUE
		3.05329	6.60529	TRUE		1.9919	1.92194	TRUE
		3.25296	7.57763	TRUE		1.61641	3.09838	TRUE
		4.87487	5.32713	TRUE		2.02254	4.40348	TRUE
		2.95448	6.55147	TRUE		2.08008	4.89816	TRUE
		4.23538	5.16913	TRUE		2.91327	2.43895	TRUE
		3.87479	5.29275	TRUE		1.87637	4.67055	TRUE
		3.79098	2.15192	TRUE		1.81678	3.58114	TRUE
		3.30551	4.98237	TRUE		2.15469	4.15485	TRUE
		3.82694	6.73039	TRUE		1.90339	4.26014	TRUE
		3.43551	3.36221	TRUE		2.13437	2.94447	TRUE
		3.08182	3.02019	TRUE		2.26248	3.04	TRUE
		4.0151	6.91082	TRUE		1.38584	9.35236	TRUE
		3.68058	6.19529	TRUE		2.03182	3.64776	TRUE
		2.48367	2.85566	TRUE		1.94014	3.83311	TRUE
		4.03235	2.14101	TRUE		2.05247	4.67798	TRUE
		4.52197	5.25058	TRUE		2.28311	3.1184	TRUE
		3.07488	3.9176	TRUE		2.0747	2.68759	TRUE
		3.13189	8.06635	TRUE		2.98588	2.31488	TRUE
		3.15692	7.54298	TRUE		3.00581	2.53073	TRUE
		3.7006	6.50911	TRUE		1.98238	4.62479	TRUE
		3.35889	4.04021	TRUE		2.00758	2.30282	TRUE
		3.56127	8.29753	TRUE		2.35073	0.724756	TRUE
		3.32731	5.80621	TRUE		1.7845	1.96183	TRUE
		3.66141	5.32113	TRUE		2.41657	5.15978	TRUE
		3.70295	4.59731	TRUE		2.32605	0.551304	TRUE
		3.92757	3.27373	TRUE		2.01005	2.79733	TRUE
		2.663	4.67476	TRUE		2.3705	0.543819	TRUE
		3.8047	2.02786	TRUE		2.31911	0.539312	TRUE
		3.75785	5.12822	TRUE		1.92706	3.35988	TRUE
		3.96032	4.86326	TRUE		2.16605	0.236734	TRUE
		3.58801	6.53293	TRUE		2.5772	1.8405	TRUE
		2.97701	5.0538	TRUE		2.45037	0.658698	TRUE
		4.15722	1.68372	TRUE		1.94591	2.3614	TRUE
		4.0455	1.49118	TRUE		2.99756	2.38111	TRUE
		2.91418	5.52315	TRUE		1.90616	2.12874	TRUE
		3.72803	5.74376	TRUE		1.4759	1.55698	TRUE
		3.411	3.83313	TRUE		2.36919	0.705779	TRUE
		4.86578	5.35729	TRUE		2.2629	3.34971	TRUE
		3.87766	4.43991	TRUE		2.00227	4.26049	TRUE
		3.21956	1.91209	TRUE		2.39411	0.888997	TRUE
		2.72533	9.17464	TRUE		2.40974	1.1042	TRUE
		3.82409	4.45046	TRUE		2.37937	0.548767	TRUE
		3.56973	4.90113	TRUE		2.2615	4.40918	TRUE
		4.84363	3.48018	TRUE		2.75449	1.83751	TRUE
		4.28125	9.2054	TRUE		1.19299	2.4722	FALSE
		3.03274	5.16013	TRUE		2.66999	2.79881	TRUE
		3.82144	5.36024	TRUE		2.27801	4.58562	TRUE
		4.36136	5.10089	TRUE		2.25761	0.750409	TRUE
		3.70322	6.73842	TRUE		1.55807	-0.255971	TRUE
		3.65611	6.4351	TRUE		2.45306	0.819361	TRUE
		3.95692	6.60374	TRUE		2.20689	5.28459	TRUE
		2.70482	2.94684	TRUE		2.57617	3.20676	TRUE
		4.64606	4.3082	TRUE		2.43873	0.645756	TRUE
		3.15712	5.09066	TRUE		2.15646	3.17978	TRUE
		5.21418	2.92	TRUE		2.30599	4.14056	TRUE
		3.0183	3.45649	TRUE		2.09561	3.39869	TRUE
		3.05169	3.51707	TRUE		2.0255	4.56409	TRUE
		2.68761	4.75917	TRUE		2.02149	4.23881	TRUE
		4.29912	1.8385	TRUE		2.11103	4.71918	TRUE
		3.83325	4.82989	TRUE		2.1278	4.88237	TRUE
		3.27844	5.19102	TRUE		2.13721	4.7937	TRUE
		4.89144	2.9096	TRUE		2.74386	3.56636	TRUE
		2.96265	6.57188	TRUE		2.62335	1.37011	TRUE
		4.05345	4.37567	TRUE		1.78193	3.70477	TRUE
		3.78833	6.34421	TRUE		2.06524	4.84827	TRUE
		3.55423	5.1292	TRUE		1.9637	4.45045	TRUE
		4.30872	3.62518	TRUE		2.95953	2.61073	TRUE
		4.48606	2.20409	TRUE		1.96105	7.97889	TRUE
		3.04507	6.25232	TRUE		1.37951	0.274922	TRUE
		4.72628	6.42736	TRUE		1.9102	5.25191	TRUE
		3.69921	5.24729	TRUE		1.20003	1.65194	FALSE
		3.74199	6.37604	TRUE		1.08906	1.25379	FALSE
		3.52146	3.31113	TRUE		0.769084	0.972893	FALSE
		3.56245	7.97863	TRUE		1.52203	2.07924	FALSE
		4.04979	4.2223	TRUE		0.854014	1.21102	FALSE
		2.93377	5.78228	TRUE		1.26387	1.95871	FALSE
		4.23173	7.06238	TRUE		0.741865	1.19771	FALSE
		4.26373	4.27333	TRUE		0.619995	1.69843	FALSE
		3.95448	3.30009	TRUE		1.82909	4.60669	FALSE
		4.27981	1.73542	TRUE		1.67474	2.56688	FALSE
		3.19733	7.58067	TRUE		1.41772	1.84187	FALSE
		3.24217	7.73362	TRUE		1.22948	2.03246	FALSE
		4.08873	3.06496	TRUE		1.7087	4.47285	FALSE
		2.87807	4.69916	TRUE		1.34015	2.3227	FALSE
		3.41306	2.90561	TRUE		1.60306	2.84649	FALSE
		3.61555	5.94545	TRUE		1.0595	4.55878	FALSE
		2.9392	4.50158	TRUE		1.3274	2.11104	FALSE
		3.87662	2.35578	TRUE		1.54769	2.65898	FALSE
		3.4097	2.70058	TRUE		1.823	1.72548	FALSE
		3.00532	7.87428	TRUE		1.03647	3.0424	FALSE
		4.72851	1.48499	TRUE		1.80217	4.00083	FALSE
		3.45785	5.55217	TRUE		1.69039	2.829	FALSE
		3.0681	3.16496	TRUE		1.90954	0.402473	FALSE
		4.81315	4.46958	TRUE		1.22822	3.93143	FALSE
		3.50531	6.90003	TRUE		2.16754	0.526564	FALSE
		2.31055	5.97809	TRUE		1.53079	5.04829	FALSE
		3.51946	6.26701	TRUE		1.59282	4.52772	FALSE
		4.77591	2.6517	TRUE		1.21253	2.07591	FALSE
		4.37002	3.92504	TRUE		1.29792	3.03733	FALSE
		4.15942	1.69641	TRUE		1.8279	1.68169	FALSE
		3.54762	8.43313	TRUE		1.99364	2.24524	FALSE
		4.15423	4.34018	TRUE		1.98187	0.575188	FALSE
		3.02991	6.48995	TRUE		1.44142	2.73683	FALSE
		4.19098	4.3774	TRUE		1.31724	2.16351	FALSE
		3.7989	4.97701	TRUE		1.64241	4.88318	FALSE
		3.99928	0.334612	TRUE		1.10304	2.64753	FALSE
		3.53935	5.78542	TRUE		2.00171	0.772141	FALSE
		2.64683	3.78368	TRUE		1.75928	4.73299	FALSE
		4.18397	4.55152	TRUE		1.39376	1.91638	FALSE
		3.28128	3.05758	TRUE		1.94637	0.36027	FALSE
		4.273	2.89635	TRUE		1.50734	1.59221	FALSE
		2.25462	8.39482	TRUE		1.10847	3.34959	FALSE
		1.46488	4.80666	TRUE		1.33728	1.76055	FALSE
		2.55639	4.30783	TRUE		1.0379	2.92181	FALSE
		1.87165	3.9596	TRUE		1.86502	0.409814	FALSE
		1.68657	4.449	TRUE		2.17303	0.744816	FALSE
		1.96169	5.16703	TRUE		2.03738	0.408635	FALSE
		1.35794	3.49392	TRUE		1.98206	0.363827	FALSE
		1.22285	3.23083	TRUE		2.0746	0.129343	FALSE
		1.24764	6.35866	TRUE		2.109	0.150029	FALSE
		1.21461	2.96416	TRUE		1.54063	2.20508	FALSE
		1.38292	5.77282	TRUE		2.01761	1.08538	FALSE
		1.76232	2.02486	TRUE		1.41014	2.58581	FALSE
		1.16473	4.97796	TRUE		1.69047	2.73074	FALSE
		1.54268	4.2122	TRUE		1.68819	1.60844	FALSE
		1.24862	4.01932	TRUE		1.72186	1.89039	FALSE
		1.44166	5.83628	TRUE		1.58227	2.51455	FALSE
		1.49457	4.87628	TRUE		0.773342	1.7973	FALSE
		1.14716	6.56999	TRUE		1.47241	1.29621	FALSE
		1.08275	7.65431	TRUE		0.78605	0.877348	FALSE
		1.55901	3.40297	TRUE		0.910017	1.14195	FALSE
		2.06235	3.24941	TRUE		1.13972	1.57246	FALSE
		0.646326	1.59977	TRUE		0.601796	1.39896	FALSE
		2.16852	4.04991	TRUE		0.994717	1.27883	FALSE
		3.60895	6.90044	TRUE		0.355141	2.6043	FALSE
		3.49313	9.41329	TRUE		1.56319	1.3035	FALSE
		3.6942	4.40739	TRUE		1.9928	0.650911	FALSE
		3.4474	8.28863	TRUE		1.96543	0.672188	FALSE
		3.30027	3.61982	TRUE		2.03783	0.824239	FALSE
		3.94873	6.3237	TRUE		1.86757	0.931304	FALSE
		3.85562	3.63578	TRUE		1.40947	2.4834	FALSE
		4.7116	4.27388	TRUE		1.5849	2.55183	FALSE
		2.24834	6.42583	TRUE		1.43956	2.86728	FALSE
		4.41313	2.21722	TRUE		1.54533	1.00935	FALSE
		3.08113	6.70246	TRUE		0.513947	3.25244	FALSE
		3.3759	1.63423	TRUE		1.1187	1.60716	FALSE
		3.29589	6.20818	TRUE		1.25948	1.83443	FALSE
		2.47214	4.53372	TRUE		1.79878	0.795742	FALSE
		3.81322	7.67532	TRUE		1.92271	0.835002	FALSE
		4.33122	3.69851	TRUE		0.937181	1.15927	FALSE
		3.93674	5.15984	TRUE		1.72262	0.842508	FALSE
		2.78306	4.19081	TRUE		0.913923	1.2086	FALSE
		2.88364	6.82326	TRUE		0.407366	2.23049	FALSE
		3.13908	5.00755	TRUE		0.417619	2.72869	FALSE
		3.04794	5.07108	TRUE		0.771352	1.3411	FALSE
		3.23259	7.3841	TRUE		0.918425	1.00685	FALSE
		2.956	3.94128	TRUE		1.01418	1.06096	FALSE
		2.71245	7.83595	TRUE		0.418597	1.71452	FALSE
		4.60743	3.33366	TRUE		0.645323	1.86802	FALSE
		4.10645	2.15601	TRUE		0.693827	1.42575	FALSE
		3.86367	4.17731	TRUE		0.812944	1.31367	FALSE
		2.62721	4.09641	TRUE		1.11359	1.53958	FALSE
		3.77438	2.90535	TRUE		0.88866	0.892864	FALSE
		2.37528	9.85865	TRUE		1.21819	2.15844	FALSE
		4.26127	3.31334	TRUE		0.392959	3.2123	FALSE
		4.05112	4.76308	TRUE		0.778031	1.3506	FALSE
		3.19881	5.61078	TRUE		0.751899	1.44334	FALSE
		4.29835	3.69035	TRUE		0.990178	1.27913	FALSE
		4.37103	0.421603	TRUE		0.872809	0.950481	FALSE
		4.35884	4.49288	TRUE		0.400356	2.77303	FALSE
		2.61968	5.71583	TRUE		1.89791	2.54541	FALSE
		2.78359	4.35901	TRUE		0.983866	1.20978	FALSE
		3.42485	3.36737	TRUE		1.53738	2.38332	FALSE
		2.95482	5.88486	TRUE		1.69903	3.03187	FALSE
		3.79983	2.021	TRUE		1.71294	2.62439	FALSE
		4.40524	4.00201	TRUE		1.63937	2.76696	FALSE
		1.59323	10.2419	TRUE		0.813085	2.96451	FALSE
		3.14154	4.70804	TRUE		1.88783	0.922655	FALSE
		2.55061	5.38688	TRUE		0.43649	4.20517	FALSE
		3.21188	5.69515	TRUE		1.23392	1.87723	FALSE
		3.20424	7.51563	TRUE		1.59493	3.16517	FALSE
		3.14675	4.43042	TRUE		1.60383	2.91593	FALSE
		3.31045	4.29918	TRUE		1.52367	2.75148	FALSE
		3.52104	8.24737	TRUE		1.32498	2.11346	FALSE
		3.46575	2.28635	TRUE		1.14968	3.26487	FALSE
		3.71817	6.21178	TRUE		1.65171	3.10407	FALSE
		3.70593	4.01547	TRUE		1.70743	2.60739	FALSE
		4.10561	2.20102	TRUE		1.71228	2.07536	FALSE
		3.70699	4.13218	TRUE		2.02462	3.65262	FALSE
		3.46326	3.41459	TRUE		1.48145	5.38079	FALSE
		3.98407	5.9591	TRUE		2.05387	3.71964	FALSE
		3.859	4.49563	TRUE		1.2656	3.37526	FALSE
		2.9833	5.17038	TRUE		1.74219	6.17539	FALSE
		3.03027	5.80942	TRUE		1.8443	2.94056	FALSE
		3.00056	2.98884	TRUE		1.95386	3.15453	FALSE
		3.16275	8.23391	TRUE		1.12291	5.46713	FALSE
		3.8175	3.31438	TRUE		1.46346	3.50321	FALSE
		2.94922	3.64077	TRUE		0.858507	4.93626	FALSE
		3.82688	7.08001	TRUE		1.28388	4.30899	FALSE
		4.32215	3.93673	TRUE		1.63435	5.39816	FALSE
		2.94686	5.97044	TRUE		1.70197	5.96412	FALSE
		3.37373	7.54606	TRUE		1.6424	5.30096	FALSE
		2.94719	7.29813	TRUE		1.03207	4.50994	FALSE
		4.42739	4.61517	TRUE		1.79347	2.96246	FALSE
		3.99711	5.84244	TRUE		1.21562	4.34165	FALSE
		3.78391	7.7586	TRUE		1.12432	4.45424	FALSE
		3.77464	5.72994	TRUE		1.59714	4.88494	FALSE
		4.49285	4.22349	TRUE		1.73977	1.06102	FALSE
		3.40669	5.30829	TRUE		1.56824	3.80086	FALSE
		3.47967	6.47438	TRUE		1.43123	3.96619	FALSE
		3.15461	7.49807	TRUE		1.81272	4.48462	FALSE
		3.38029	4.78766	TRUE		1.21679	3.07723	FALSE
		2.63933	5.02007	TRUE		1.26226	3.35788	FALSE
		3.49595	7.6249	TRUE		0.858195	4.82325	FALSE
		4.13188	8.01473	TRUE		1.17699	4.30977	FALSE
		3.5617	5.62221	TRUE		0.378652	2.52156	FALSE
		3.68185	1.92703	TRUE		1.97056	4.99208	FALSE
		3.32909	4.54496	TRUE		1.93624	0.14951	FALSE
		3.09463	8.49166	TRUE		2.07628	4.12734	FALSE
		2.91889	6.88205	TRUE		1.66285	3.6236	FALSE
		3.43053	6.1958	TRUE		1.27024	4.88341	FALSE
		3.16034	8.39225	TRUE		1.73793	4.7615	FALSE
		3.47259	5.80623	TRUE		1.6044	5.16679	FALSE
		2.99043	3.42121	TRUE		1.50063	3.10562	FALSE
		3.07975	6.49284	TRUE		1.50028	5.21762	FALSE
		3.22999	7.21358	TRUE		1.15906	2.53106	FALSE
		4.85526	5.59197	TRUE		1.38872	9.24446	FALSE
		5.07263	5.06161	TRUE		1.50801	4.62595	FALSE
		3.52602	3.1917	TRUE		1.92775	2.62014	FALSE
		3.21892	6.40693	TRUE		1.64755	3.58823	FALSE
		2.33962	7.1509	TRUE		1.31767	4.55566	FALSE
		3.25829	2.71171	TRUE		1.61176	5.62411	FALSE
		4.28052	3.5273	TRUE		1.74847	4.85891	FALSE
		2.20191	1.01731	TRUE		0.973207	4.74991	FALSE
		4.01237	2.01014	TRUE		1.59091	5.26046	FALSE
		4.23221	3.28776	TRUE		1.1695	2.95855	FALSE
		3.58258	5.70011	TRUE		1.75271	3.34119	FALSE
		4.01819	3.90436	TRUE		1.51182	3.22597	FALSE
		3.26262	5.46359	TRUE		0.963523	4.97509	FALSE
		2.64628	4.28151	TRUE		1.51248	3.53493	FALSE
		2.63539	4.66355	TRUE		1.09982	3.26031	FALSE
		3.26681	3.43013	TRUE		1.08926	4.37556	FALSE
		2.13377	8.50612	TRUE		1.68531	4.26211	FALSE
		2.85397	6.14405	TRUE		1.10289	4.81309	FALSE
		2.41568	7.92192	TRUE		1.09589	3.2755	FALSE
		2.89499	5.67859	TRUE		1.65856	4.42292	FALSE
		3.93672	2.68432	TRUE		1.09631	4.08796	FALSE
		2.7615	5.04888	TRUE		1.7268	4.23466	FALSE
		3.20507	2.28651	TRUE		1.78653	0.770819	FALSE
		4.37445	2.28231	TRUE		2.20949	0.438537	FALSE
		3.55758	4.38472	TRUE		2.09267	4.46897	FALSE
		3.87653	5.05778	TRUE		2.23508	3.83963	FALSE
		3.84629	5.59777	TRUE		2.06199	2.72225	FALSE
		3.20537	8.48363	TRUE		2.28296	4.921	FALSE
		2.19342	1.63472	TRUE		2.10215	2.81133	FALSE
		4.07962	4.2072	TRUE		2.10883	2.43667	FALSE
		4.56517	2.69707	TRUE		1.94362	4.29208	FALSE
		3.92771	3.9361	TRUE		1.17985	3.43115	FALSE
		3.08717	5.18848	TRUE		1.58524	5.26818	FALSE
		3.13139	6.70112	TRUE		2.1079	3.63239	FALSE
		4.56962	5.87622	TRUE		2.23121	0.498178	FALSE
		4.94158	4.26726	TRUE		1.65916	5.23011	FALSE
		3.60137	4.30404	TRUE		1.34109	3.08089	FALSE
		3.20517	5.76652	TRUE		1.63125	5.22766	FALSE
		3.23642	4.17586	TRUE		1.98978	2.49345	FALSE
		4.43147	3.01752	TRUE		1.70791	5.45685	FALSE
		3.33554	3.61142	TRUE		1.09869	3.24503	FALSE
		2.41546	6.57808	TRUE		0.871115	4.59095	FALSE
		4.20859	2.51626	TRUE		1.38627	4.68183	FALSE
		4.16484	6.87617	TRUE		1.73561	4.75134	FALSE
		3.74154	5.63216	TRUE		1.13454	3.291	FALSE
		4.6486	2.87256	TRUE		1.60236	4.68718	FALSE
		3.80683	4.3233	TRUE		0.99186	4.76443	FALSE
		2.913	4.70843	TRUE		1.97901	4.49353	FALSE
		3.03165	6.40671	TRUE		1.71406	4.08285	FALSE
		3.38505	8.21888	TRUE		1.42231	3.95704	FALSE
		2.67881	5.10729	TRUE		1.6477	2.00705	FALSE
		3.30839	2.66237	TRUE		1.32832	3.22256	FALSE
		3.47034	3.90413	TRUE		1.02067	4.8683	FALSE
		1.80348	2.9795	TRUE		1.54976	5.03911	FALSE
		2.15866	9.02506	TRUE		1.9407	4.96312	FALSE
		2.63544	2.83009	TRUE		1.10801	3.53435	FALSE
		1.47834	4.8183	TRUE		1.29251	3.32343	FALSE
		3.25575	5.49015	TRUE		0.856011	4.73809	FALSE
		2.56926	5.2504	TRUE		1.85641	1.21551	FALSE
		3.75689	2.6216	TRUE		1.28832	4.96431	FALSE
		2.23048	4.69571	TRUE		1.1975	7.84152	FALSE
		1.78107	7.7857	TRUE		1.18677	2.38533	FALSE
		3.6765	4.50839	TRUE		1.25779	2.12001	FALSE
		2.21205	5.48004	TRUE		1.38262	3.29233	FALSE
		3.12057	2.09383	TRUE		1.32222	3.49336	FALSE
		3.64105	2.66774	TRUE		0.948766	4.81807	FALSE
		2.98643	2.87538	TRUE		0.884903	4.8711	FALSE
		3.60068	5.57817	TRUE		1.244	1.80991	FALSE
		3.45107	2.06633	TRUE		1.31484	2.25859	FALSE
		1.61922	5.46508	TRUE		1.6847	1.7497	FALSE
		4.17141	4.66849	TRUE		1.23896	1.94372	FALSE
		4.22581	7.34194	TRUE		1.3543	2.35529	FALSE
		2.88728	1.98993	TRUE		1.52938	2.80351	FALSE
		4.3948	2.71621	TRUE		1.37611	2.49161	FALSE
		3.44106	9.01796	TRUE		1.39979	2.49648	FALSE
		3.55596	7.01415	TRUE		1.40902	2.52585	FALSE
		4.10673	3.42697	TRUE		1.98496	6.35115	FALSE
		4.01837	4.55118	TRUE		1.6367	3.92784	FALSE
		4.67207	2.35784	TRUE		1.81626	4.09364	FALSE
		4.07061	5.31923	TRUE		1.28024	6.1113	FALSE
		4.48635	5.03688	TRUE		1.43934	4.30064	FALSE
		4.95916	2.92991	TRUE		1.30618	4.75071	FALSE
		5.20047	0.482635	TRUE		1.66652	2.03663	FALSE
		4.49401	3.06105	TRUE		0.925461	5.00994	FALSE
		4.36001	2.38433	TRUE		1.23946	2.40181	FALSE
		3.2804	2.77784	TRUE		2.02659	3.55661	FALSE
		4.56906	4.16724	TRUE		1.98725	1.65126	FALSE
		3.29622	3.79525	TRUE		1.90866	4.03548	FALSE
		3.38471	5.09089	TRUE		1.07476	5.07889	FALSE
		3.40324	3.78418	TRUE		1.10228	4.97279	FALSE
		3.16932	3.91222	TRUE		1.73799	5.82018	FALSE
		3.72166	1.6733	TRUE		1.59454	1.65841	FALSE
		2.80419	2.83362	TRUE		1.65562	3.26312	FALSE
		3.97027	0.520165	TRUE		1.27663	2.16327	FALSE
		2.71391	4.35835	TRUE		1.90492	1.23668	FALSE
		3.03218	7.2878	TRUE		1.62902	5.57598	FALSE
		3.09583	6.6397	TRUE		1.00897	4.33915	FALSE
		3.68925	3.93466	TRUE		1.23715	2.42137	FALSE
		3.70102	6.53588	TRUE		1.1843	2.49557	FALSE
		2.717	6.07167	TRUE		1.05571	4.4076	FALSE
		3.33413	4.81409	TRUE		1.68436	1.34791	FALSE
		2.70742	6.52545	TRUE		2.10228	2.60133	FALSE
		3.30033	7.93253	TRUE		2.16885	3.73499	FALSE
		2.78534	5.34492	TRUE		1.86766	1.78314	FALSE
		3.54065	0.504533	TRUE		1.32799	3.15625	FALSE
		3.23057	6.95612	TRUE		1.47141	4.87189	FALSE
		3.22209	4.07532	TRUE		1.80583	1.55555	FALSE
		2.67936	2.75435	TRUE		1.47165	5.38481	FALSE
		3.13596	7.05528	TRUE		1.62908	3.66239	FALSE
		2.89578	4.7925	TRUE		1.1408	4.59768	FALSE
		2.27226	5.46569	TRUE		1.71534	6.19192	FALSE
		2.97184	6.96764	TRUE		1.56977	0.767821	FALSE
		3.42808	5.42512	TRUE		1.38108	3.24733	FALSE
		3.03555	1.87029	TRUE		0.92839	5.244	FALSE
		2.1798	5.39241	TRUE		1.85131	4.26251	FALSE
		2.87466	6.22566	TRUE		1.47066	0.74687	FALSE
		3.30688	4.2966	TRUE		1.19391	4.84682	FALSE
		5.1602	6.8895	TRUE		1.3965	4.256	FALSE
		3.79529	9.6896	TRUE		1.94498	2.79639	FALSE
		2.70585	10.2248	TRUE		1.74944	1.46755	FALSE
		2.99809	7.57843	TRUE		1.35198	5.01982	FALSE
		3.42827	5.36212	TRUE		1.96958	3.7793	FALSE
		2.69411	10.2158	TRUE		1.55858	1.73763	FALSE
		4.15189	5.86301	TRUE		0.429959	2.86403	FALSE
		3.69477	4.96525	TRUE		1.59224	5.44961	FALSE
		4.226	4.38933	TRUE		2.13739	3.45849	FALSE
		3.99889	9.11326	TRUE		1.6005	3.49951	FALSE
		1.99859	5.50678	TRUE		1.95399	5.1729	FALSE
		4.26687	2.18839	TRUE		1.9454	2.7106	FALSE
		3.34434	6.26956	TRUE		1.29383	2.74831	FALSE
		3.51302	6.48303	TRUE		1.94277	4.41741	FALSE
		3.38793	5.71314	TRUE		1.46977	4.99859	FALSE
		3.62483	0.529989	TRUE		1.27354	5.19853	FALSE
		2.3921	10.0005	TRUE		1.2098	2.84242	FALSE
		3.7135	3.9776	TRUE		1.69971	5.51105	FALSE
		1.99674	2.52951	TRUE		1.23124	4.5586	FALSE
		3.22234	6.60327	TRUE		1.00204	4.47466	FALSE
		4.80722	4.27913	TRUE		1.10094	3.5439	FALSE
		3.0525	1.06645	TRUE		1.46665	3.2488	FALSE
		2.88704	7.77086	TRUE		1.02523	5.1636	FALSE
		5.80163	4.50097	TRUE		1.23151	2.77921	FALSE
		1.93062	4.1525	TRUE		1.37939	3.3196	FALSE
		4.02217	2.65189	TRUE		1.17441	5.12663	FALSE
		3.76953	6.33346	TRUE		1.32316	3.7932	FALSE
		3.7197	5.4475	TRUE		1.87118	4.91841	FALSE
		3.0912	5.12975	TRUE		1.19632	2.37167	FALSE
		3.55454	2.66682	TRUE		1.52827	4.83072	FALSE
		2.23679	4.25721	TRUE		0.872864	4.5486	FALSE
		2.21083	1.45694	TRUE		0.892221	4.47408	FALSE
		3.57455	5.05501	TRUE		1.97116	1.90171	FALSE
		4.36576	5.45722	TRUE		1.84582	3.02017	FALSE
		3.28049	5.85893	TRUE		1.73525	3.37981	FALSE
		3.69972	2.39854	TRUE		1.44756	5.57293	FALSE
		2.78555	3.69197	TRUE		1.8206	4.76513	FALSE
		3.26871	5.93462	TRUE		0.889099	4.47703	FALSE
		2.79499	5.97555	TRUE		1.68882	5.19914	FALSE
		2.44656	1.46692	TRUE		0.911864	4.88221	FALSE
		3.69216	6.58007	TRUE		0.978303	4.8289	FALSE
		2.45694	4.44586	TRUE		1.22202	4.4207	FALSE
		3.3522	6.20518	TRUE		2.26968	1.22204	FALSE
		3.08324	5.17862	TRUE		1.7497	1.7234	FALSE
		3.93175	4.29496	TRUE		1.32963	3.508	FALSE
		2.78776	4.82719	TRUE		1.85304	3.36021	FALSE
		1.9319	7.05315	TRUE		1.18785	4.60242	FALSE
		4.27985	4.51302	TRUE		0.899762	4.92264	FALSE
		3.20173	5.0094	TRUE		1.81035	4.95712	FALSE
		3.70777	4.62327	TRUE		1.85332	4.10405	FALSE
		3.27141	4.57984	TRUE		1.60395	5.33323	FALSE
		3.29376	6.62755	TRUE		0.960564	5.10083	FALSE
		3.89199	3.95369	TRUE		1.43411	3.25763	FALSE
		2.93707	3.42258	TRUE		1.82542	3.91524	FALSE
		3.92846	5.75453	TRUE		1.89791	4.08254	FALSE
		3.72751	5.19536	TRUE		1.85206	4.52635	FALSE
		4.25639	4.17994	TRUE		1.90705	4.07655	FALSE
		3.3745	5.87149	TRUE		1.34265	3.52998	FALSE
		3.69494	4.71508	TRUE		1.2698	3.14617	FALSE
		3.938	6.57195	TRUE		1.23548	2.43535	FALSE
		3.98699	4.20358	TRUE		1.41667	3.37837	FALSE
		3.63871	7.75139	TRUE		0.905671	5.4597	FALSE
		2.14605	1.45353	TRUE		1.316	2.19389	FALSE
		3.17714	4.74846	TRUE		1.55165	3.10182	FALSE
		2.24157	5.58413	TRUE		1.3966	4.85622	FALSE
		2.79819	5.20577	TRUE		1.4364	4.68776	FALSE
		3.84548	3.6537	TRUE		2.08752	0.617453	FALSE
		3.53034	4.46565	TRUE		1.88035	4.18617	FALSE
		3.55349	5.10813	TRUE		1.97323	3.92168	FALSE
		3.26002	4.05215	TRUE		1.71566	6.2193	FALSE
		2.31054	1.47481	TRUE		1.93854	6.69944	FALSE
		3.44483	7.27574	TRUE		1.68236	0.900606	FALSE
		2.8664	6.77173	TRUE		0.965086	4.76216	FALSE
		4.06553	4.27958	TRUE		1.09116	5.18041	FALSE
		3.4131	4.77573	TRUE		1.43824	3.45277	FALSE
		4.27249	3.39631	TRUE		1.11406	4.53887	FALSE
		3.50516	2.4983	TRUE		1.66615	5.60468	FALSE
		4.01943	4.35814	TRUE		1.40207	4.59529	FALSE
		3.40577	6.74026	TRUE		1.1345	4.37642	FALSE
		4.83555	2.80759	TRUE		1.404	3.40951	FALSE
		3.1531	5.58833	TRUE		1.59786	4.63568	FALSE
		3.30081	3.74004	TRUE		1.451	0.716411	FALSE
		4.75936	2.8878	TRUE		1.43126	3.09344	FALSE
		2.90115	6.31937	TRUE		1.95926	4.05816	FALSE
		3.28998	5.9917	TRUE		1.57652	1.72752	FALSE
		3.62845	8.50515	TRUE		1.83805	1.25493	FALSE
		3.60881	4.01954	TRUE		1.49216	10.2067	FALSE
		3.98935	3.76097	TRUE		1.71859	1.55851	FALSE
		3.57434	6.36876	TRUE		1.39167	4.83148	FALSE
		2.91411	4.31981	TRUE		1.16469	2.88139	FALSE
		3.03912	3.26916	TRUE		1.33833	3.69448	FALSE
		3.56757	3.75996	TRUE		1.44316	1.67665	FALSE
		4.30067	4.08072	TRUE		1.86397	6.98437	FALSE
		2.31353	9.58608	TRUE		1.68439	5.13842	FALSE
		3.63433	4.43166	TRUE		1.52857	5.17495	FALSE
		3.7328	8.46441	TRUE		1.37081	4.58626	FALSE
		3.0195	6.99009	TRUE		0.934835	6.60331	FALSE
		3.27003	3.47837	TRUE		1.60908	5.30023	FALSE
		3.97288	3.81328	TRUE		1.51771	8.21556	FALSE
		4.79095	4.30431	TRUE		1.86196	3.57554	FALSE
		3.67185	4.28891	TRUE		1.25313	9.80403	FALSE
		3.87317	8.24402	TRUE		1.21693	2.90922	FALSE
		3.32824	7.09394	TRUE		1.53269	3.86505	FALSE
		4.317	3.49198	TRUE		1.48818	4.69049	FALSE
		4.52372	2.88229	TRUE		1.66809	1.49602	FALSE
		2.69657	5.7343	TRUE		1.69093	0.950244	FALSE
		2.86332	6.19391	TRUE		0.744412	8.41091	FALSE
		2.62228	3.94081	TRUE		1.20281	8.96432	FALSE
		3.12522	7.43695	TRUE		1.44523	2.68042	FALSE
		2.76442	5.25818	TRUE		1.76368	6.73054	FALSE
		3.41955	1.69626	TRUE		1.29956	4.37466	FALSE
		2.23964	6.56638	TRUE		0.396138	3.1432	FALSE
		2.73564	6.09166	TRUE		1.38744	2.43101	FALSE
		4.93724	0.386245	TRUE		1.26846	1.89901	FALSE
		3.42553	1.88471	TRUE		1.38202	2.64489	FALSE
		3.56358	5.85549	TRUE		1.63507	1.01793	FALSE
		3.66142	5.72632	TRUE		1.64445	2.12848	FALSE
		3.96407	4.45301	TRUE		1.84838	5.38475	FALSE
		2.75119	1.66933	TRUE		1.5944	0.974605	FALSE
		3.32045	4.2386	TRUE		1.35964	4.04602	FALSE
		3.73871	5.21585	TRUE		1.36352	2.27102	FALSE
		4.12117	4.21161	TRUE		1.75911	6.34331	FALSE
		4.31183	2.06959	TRUE		1.08209	6.60138	FALSE
		4.73601	1.60177	TRUE		1.79809	3.88797	FALSE
		2.75263	5.7434	TRUE		2.13024	1.06704	FALSE
		3.16769	5.59524	TRUE		1.4315	4.05211	FALSE
		4.14242	4.81445	TRUE		2.0681	4.11382	FALSE
		3.06476	7.86174	TRUE		1.33565	9.27583	FALSE
		4.15353	1.61006	TRUE		1.8577	3.58601	FALSE
		2.44649	8.71513	TRUE		1.57425	0.464206	FALSE
		3.16547	2.05591	TRUE		1.24067	2.07399	FALSE
		2.86666	1.1248	TRUE		1.23229	1.71838	FALSE
		3.2402	5.35427	TRUE		1.90139	5.65983	FALSE
		3.07981	7.07627	TRUE		1.93464	6.68393	FALSE
		3.83247	7.3194	TRUE		1.32106	4.46801	FALSE
		3.28131	5.77782	TRUE		1.25617	1.86403	FALSE
		3.81568	2.08866	TRUE		1.71056	5.53477	FALSE
		3.71772	6.45164	TRUE		1.56639	4.95852	FALSE
		3.98107	2.49022	TRUE		1.19282	1.84688	FALSE
		3.95143	6.89238	TRUE		2.03729	4.41406	FALSE
		3.38469	5.21579	TRUE		2.11193	5.04553	FALSE
		2.90516	1.59284	TRUE		1.92621	1.26739	FALSE
		4.0273	5.77985	TRUE		1.95202	4.69157	FALSE
		4.05811	4.86699	TRUE		1.33345	4.42128	FALSE
		2.93327	4.92546	TRUE		2.15285	2.70352	FALSE
		3.38496	7.78331	TRUE		1.45912	0.329374	FALSE
		3.69701	5.20073	TRUE		1.36555	1.66881	FALSE
		4.1224	3.84698	TRUE		1.56248	0.696086	FALSE
		3.35643	1.8403	TRUE		1.6574	4.52048	FALSE
		2.85802	4.48513	TRUE		1.47923	8.87395	FALSE
		2.86957	4.6702	TRUE		1.73727	5.39465	FALSE
		3.45059	6.55927	TRUE		1.57639	0.813755	FALSE
		2.47584	5.51385	TRUE		2.03347	0.214125	FALSE
		4.35061	4.6762	TRUE		1.48135	0.381001	FALSE
		2.73211	6.97835	TRUE		1.81411	0.811001	FALSE
		3.58204	5.21148	TRUE		1.47372	0.358922	FALSE
		3.25243	7.27629	TRUE		1.90719	4.51794	FALSE
		2.23078	4.74579	TRUE		1.95242	2.09425	FALSE
		3.33951	2.95385	TRUE		1.66705	0.441948	FALSE
		2.01785	5.73948	TRUE		1.8135	1.44895	FALSE
		4.59709	4.15539	TRUE		1.29565	2.28549	FALSE
		3.53691	6.20319	TRUE		1.74745	3.49834	FALSE
		3.48478	4.38422	TRUE		1.57758	2.8194	FALSE
		4.07074	3.33805	TRUE		1.62043	4.17836	FALSE
		3.21811	2.4289	TRUE		1.69492	0.91535	FALSE
		3.05585	7.48431	TRUE		0.935215	4.45779	FALSE
		3.35573	9.04408	TRUE		1.82839	3.7139	FALSE
		4.2867	8.15827	TRUE		1.96582	4.15933	FALSE
		4.07744	6.91468	TRUE		1.54142	4.82362	FALSE
		2.65035	3.8406	TRUE		1.37027	3.01611	FALSE
		3.7203	6.07439	TRUE		1.55111	0.394755	FALSE
		2.7213	3.61368	TRUE		1.86909	4.00231	FALSE
		4.19166	2.33556	TRUE		0.839092	4.46265	FALSE
		3.72298	2.32233	TRUE		1.61808	3.39011	FALSE
		3.40236	4.11555	TRUE		0.964686	4.03732	FALSE
		3.59033	5.2371	TRUE		1.21023	1.76714	FALSE
		3.5811	3.6866	TRUE		1.86679	6.8373	FALSE
		2.25596	1.53586	TRUE		0.632434	7.50515	FALSE
		3.59495	6.37546	TRUE		1.35072	4.33405	FALSE
		2.50803	7.13414	TRUE		0.869993	4.53089	FALSE
		3.64657	1.46437	TRUE		1.74238	5.34374	FALSE
		3.67123	3.83067	TRUE		1.78145	6.3521	FALSE
		3.72872	3.7044	TRUE		1.92736	2.5871	FALSE
		2.69142	5.58093	TRUE		1.47718	4.75947	FALSE
		3.00278	4.70962	TRUE		1.40135	1.46519	FALSE
		4.13245	4.81575	TRUE		1.64826	4.79454	FALSE
		3.90249	3.44676	TRUE		1.35899	4.15021	FALSE
		2.85613	5.96723	TRUE		1.34461	1.51623	FALSE
		3.31991	4.88744	TRUE		2.00616	2.6323	FALSE
		3.04152	1.39045	TRUE		2.09263	2.73563	FALSE
		3.18558	4.76078	TRUE		0.896051	4.59686	FALSE
		2.35191	6.95875	TRUE		1.34363	4.32933	FALSE
		3.46096	4.78265	TRUE		2.0823	5.72881	FALSE
		2.88446	3.34247	TRUE		1.21924	2.92281	FALSE
		2.65548	5.2617	TRUE		1.464	4.69567	FALSE
		5.65739	3.51373	TRUE		1.99463	1.7158	FALSE
		3.81709	1.27374	TRUE		1.72777	4.1196	FALSE
		3.45783	2.09108	TRUE		1.76593	1.46652	FALSE
		3.00232	4.59735	TRUE		1.30442	4.75662	FALSE
		3.53025	0.865161	TRUE		1.95143	4.37796	FALSE
		2.96382	5.32821	TRUE		1.1577	4.74465	FALSE
		4.32287	2.04467	TRUE		1.39133	4.63461	FALSE
		4.09914	1.53455	TRUE		1.95795	3.61227	FALSE
		5.64356	0.320869	TRUE		1.96903	2.67968	FALSE
		4.99206	0.342947	TRUE		1.66805	3.86854	FALSE
		4.57232	0.32819	TRUE		1.12829	3.38804	FALSE
		3.20223	0.491403	TRUE		1.80535	6.62009	FALSE
		4.68409	0.329763	TRUE		1.44057	3.99401	FALSE
		3.56062	5.55661	TRUE		0.831656	4.52351	FALSE
		3.92607	0.412206	TRUE		1.97337	3.27516	FALSE
		2.3504	0.618189	TRUE		1.36714	4.54555	FALSE
		4.30294	2.6629	TRUE		1.81499	6.64209	FALSE
		4.85185	0.361384	TRUE		1.34971	4.04343	FALSE
		3.90517	3.73891	TRUE		1.8912	4.31585	FALSE
		4.74336	0.334901	TRUE		2.22758	1.06966	FALSE
		2.85724	3.21461	TRUE		1.54175	3.52881	FALSE
		4.26613	2.00006	TRUE		1.67636	4.41007	FALSE
		5.17199	0.377602	TRUE		1.17304	2.46596	FALSE
		6.04792	0.345409	TRUE		1.61367	3.03431	FALSE
		4.0556	2.14588	TRUE		0.983417	4.74131	FALSE
		4.03615	2.82533	TRUE		1.83085	1.10204	FALSE
		4.10567	7.81119	TRUE		1.05587	3.21209	FALSE
		3.75967	4.87713	TRUE		1.36457	4.72484	FALSE
		3.09855	10.1263	TRUE		1.02554	4.15665	FALSE
		4.55092	6.82953	TRUE		1.32653	4.8798	FALSE
		2.87036	1.93778	TRUE		1.61385	4.84075	FALSE
		4.19825	1.95502	TRUE		1.90004	6.36198	FALSE
		3.02883	2.502	TRUE		1.57172	3.99852	FALSE
		3.1373	4.62843	TRUE		0.918687	0.403906	FALSE
		3.37351	3.8401	TRUE		1.14029	1.52448	FALSE
		3.65464	8.58858	TRUE		1.31393	2.32356	FALSE
		4.60613	2.12096	TRUE		2.21412	0.997875	FALSE
		5.41181	0.604331	TRUE		2.08228	2.65045	FALSE
		3.54743	9.14034	TRUE		1.95957	4.14153	FALSE
		4.61051	4.98087	TRUE		1.98568	4.42141	FALSE
		2.19035	2.06436	TRUE		1.78735	4.10422	FALSE
		4.04449	3.26049	TRUE		2.28499	0.499377	FALSE
		3.68178	3.65677	TRUE		1.7563	3.65138	FALSE
		4.36217	1.22431	TRUE		1.8983	6.91324	FALSE
		4.41527	1.55857	TRUE		1.9808	4.2315	FALSE
		3.44336	1.27924	TRUE		1.00405	4.59747	FALSE
		4.93154	0.439067	TRUE		1.77438	2.32312	FALSE
		3.614	1.24847	TRUE		1.70097	1.26808	FALSE
		3.16831	0.514143	TRUE		1.80307	2.76383	FALSE
		3.68864	0.326882	TRUE		1.94925	1.32134	FALSE
		4.08685	5.10431	TRUE		1.63868	0.891107	FALSE
		3.33621	1.3081	TRUE		1.68841	3.69484	FALSE
		3.94629	0.282342	TRUE		1.80171	4.10161	FALSE
		3.41339	1.28277	TRUE		1.54137	4.40557	FALSE
		3.73663	2.73027	TRUE		1.53887	4.42482	FALSE
		3.20079	2.99703	TRUE		2.06937	1.21714	FALSE
		3.28707	5.33818	TRUE		1.86047	1.08964	FALSE
		4.03405	1.94608	TRUE		2.03462	4.67724	FALSE
		3.26991	0.501398	TRUE		2.22089	5.57457	FALSE
		4.27921	1.23571	TRUE		2.06506	2.72013	FALSE
		3.38144	0.383361	TRUE		1.53023	3.20542	FALSE
		4.53231	5.01354	TRUE		1.7041	3.23877	FALSE
		4.22882	1.7071	TRUE		1.86421	6.91749	FALSE
		3.49794	1.28816	TRUE		1.36818	3.31842	FALSE
		5.11469	1.60319	TRUE		1.92036	1.6142	FALSE
		3.63626	9.12875	TRUE		1.62272	1.5171	FALSE
		4.22938	3.4105	TRUE		1.93212	1.66448	FALSE
		4.93968	1.51992	TRUE		1.55085	4.01107	FALSE
		4.01729	2.12142	TRUE		1.93598	3.16917	FALSE
		4.65537	2.32443	TRUE		1.96234	4.61201	FALSE
		4.5813	2.34718	TRUE		1.5656	0.439336	FALSE
		4.49464	0.366849	TRUE		1.52246	3.69076	FALSE
		4.38544	1.35738	TRUE		1.2205	2.60279	FALSE
		3.33179	3.55222	TRUE		1.74278	6.36427	FALSE
		5.34251	0.371301	TRUE		1.47894	0.626348	FALSE
		3.37992	1.33396	TRUE		1.57711	3.39364	FALSE
		4.48601	0.285806	TRUE		1.18259	10.1352	FALSE
		3.67802	3.03288	TRUE		1.5092	0.773101	FALSE
		4.34322	2.60008	TRUE		1.15086	2.48225	FALSE
		6.36549	0.271105	TRUE		0.849136	4.68371	FALSE
		4.0337	1.5975	TRUE		1.72117	4.21628	FALSE
		3.8171	1.30039	TRUE		0.848289	5.00029	FALSE
		3.37745	0.422991	TRUE		1.51084	0.773558	FALSE
		4.26472	0.310791	TRUE		0.580477	8.06381	FALSE
		3.33657	4.9153	TRUE		1.43553	2.74944	FALSE
		4.37337	2.12048	TRUE		1.5645	4.04964	FALSE
		5.0679	2.1213	TRUE		1.03669	4.40884	FALSE
		5.0612	3.07024	TRUE		1.75196	5.81747	FALSE
		4.5315	1.34242	TRUE		0.535154	9.50501	FALSE
		4.66763	3.25821	TRUE		1.17654	2.38599	FALSE
		4.17711	2.56737	TRUE		1.3498	1.69337	FALSE
		4.13694	2.08308	TRUE		1.83925	7.21737	FALSE
		3.59636	5.55728	TRUE		1.51411	3.51051	FALSE
		4.69101	1.87446	TRUE		1.15419	10.3512	FALSE
		4.5186	1.17279	TRUE		1.37322	3.37866	FALSE
		3.93121	1.89948	TRUE		1.81822	1.14684	FALSE
		3.42885	2.64901	TRUE		1.27895	5.53461	FALSE
		3.09147	0.475796	TRUE		1.09215	3.79649	FALSE
		3.50758	2.73739	TRUE		1.67997	5.63993	FALSE
		4.31842	1.9399	TRUE		1.43278	4.30995	FALSE
		2.87903	2.91428	TRUE		1.46646	3.55683	FALSE
		3.98952	2.77275	TRUE		1.86381	4.8715	FALSE
		3.9548	3.84818	TRUE		1.79842	6.04624	FALSE
		4.60913	2.16057	TRUE		1.16523	10.8358	FALSE
		3.24862	3.00211	TRUE		1.13753	10.6473	FALSE
		3.70473	8.40792	TRUE		0.423181	2.35101	FALSE
		3.86037	2.15759	TRUE		1.96978	0.075086	FALSE
		3.86026	2.83985	TRUE		1.66827	2.75514	FALSE
		2.58841	2.56987	TRUE		1.16827	2.43544	FALSE
		3.89199	6.41318	TRUE		1.69061	1.79192	FALSE
		4.31983	2.37426	TRUE
		2.92385	1.13801	TRUE
		3.61988	2.74154	TRUE
		3.18453	7.49468	TRUE
		3.9443	2.81411	TRUE
		4.40683	3.33794	TRUE
		3.17524	4.7213	TRUE
		3.55747	6.42292	TRUE
		4.2506	5.71412	TRUE
		2.74594	6.28784	TRUE
		4.61889	3.10556	TRUE
		3.54131	2.37146	TRUE
		4.47084	1.81781	TRUE
		3.48448	0.982814	TRUE
		3.46595	1.74058	TRUE
		4.01118	2.81715	TRUE
		3.59259	2.89469	TRUE
		3.22215	8.22396	TRUE
		4.36292	2.44026	TRUE
		4.90737	1.01808	TRUE
		4.00609	2.79041	TRUE
		4.1499	5.21149	TRUE
		4.07731	2.9609	TRUE
		4.2992	4.41143	TRUE
		4.87409	7.17395	TRUE
		4.03107	3.62988	TRUE
		3.53572	9.42194	TRUE
		2.71076	2.07898	TRUE
		3.34505	3.34578	TRUE
		4.573	2.61133	TRUE
		5.29942	1.12843	TRUE
		3.26346	8.37091	TRUE
		4.35417	3.12321	TRUE
		4.47037	5.58915	TRUE
		4.18409	3.20076	TRUE
		3.16301	7.62689	TRUE
		3.31421	7.79296	TRUE
		4.36114	4.52057	TRUE
		5.1055	7.42662	TRUE
		3.19153	5.72022	TRUE
		3.70672	2.18624	TRUE
		3.35423	8.21563	TRUE
		2.79176	9.08926	TRUE
		3.63165	2.04553	TRUE
		2.73644	2.43045	TRUE
		2.92504	2.96986	TRUE
		2.58807	1.13002	TRUE
		3.24826	8.90287	TRUE
		4.3285	6.09868	TRUE
		3.23106	2.4662	TRUE
		2.5939	6.1915	TRUE
		3.59748	7.9873	TRUE
		2.31956	3.5907	TRUE
		2.35894	2.42671	TRUE
		3.66026	3.08393	TRUE
		4.4884	1.43882	TRUE
		4.98539	1.35297	TRUE
		3.06919	7.85299	TRUE
		2.35484	2.68605	TRUE
		2.81821	2.90685	TRUE
		3.07981	1.78374	TRUE
		4.14035	2.66148	TRUE
		4.15324	2.57742	TRUE
		3.64847	3.05354	TRUE
		4.65717	1.22797	TRUE
		3.11611	3.03525	TRUE
		3.69369	2.83867	TRUE
		3.85584	2.80277	TRUE
		4.75321	5.37522	TRUE
		2.85151	0.984351	TRUE
		4.51335	1.11302	TRUE
		3.0008	2.6689	TRUE
		4.4277	2.9255	TRUE
		2.76146	2.68213	TRUE
		3.93121	2.83444	TRUE
		3.2696	0.85232	TRUE
		4.39538	2.85977	TRUE
		3.41498	2.7294	TRUE
		3.61254	6.16741	TRUE
		3.74999	1.55127	TRUE
		3.79832	4.77052	TRUE
		4.84989	1.01339	TRUE
		3.52357	2.09982	TRUE
		5.04323	1.1085	TRUE
		4.11299	3.28892	TRUE
		4.14043	3.11098	TRUE
		3.96222	6.76634	TRUE
		3.59256	6.90498	TRUE
		3.18797	6.53655	TRUE
		3.25652	1.58345	TRUE
		4.76908	1.66683	TRUE
		4.64318	1.02875	TRUE
		3.16248	2.18878	TRUE
		4.33348	1.1227	TRUE
		2.68977	1.74894	TRUE
		4.33641	1.27189	TRUE
		3.47511	6.73208	TRUE
		5.3154	0.385337	TRUE
		4.08009	2.74642	TRUE
		4.07282	2.98992	TRUE
		4.13467	2.78805	TRUE
		4.78661	1.12734	TRUE
		4.57285	2.4074	TRUE
		5.28898	3.97233	TRUE
		4.31801	1.0675	TRUE
		3.41453	3.75098	TRUE
		4.79628	1.8446	TRUE
		3.68439	2.72319	TRUE
		4.33085	2.05444	TRUE
		3.19764	2.79657	TRUE
		3.88225	1.19676	TRUE
		4.19058	1.0201	TRUE
		4.06248	0.865721	TRUE
		4.32294	1.82146	TRUE
		4.56591	2.9007	TRUE
		4.62284	1.02675	TRUE
		2.9228	3.08423	TRUE
		4.34844	2.4058	TRUE
		3.51733	2.46472	TRUE
		3.29431	3.00171	TRUE
		4.31513	6.75377	TRUE
		2.49384	1.85518	TRUE
		3.64116	4.98566	TRUE
		4.5902	6.03809	TRUE
		3.32733	7.38395	TRUE
		4.126	8.98557	TRUE
		3.2433	6.31678	TRUE
		4.17435	5.31792	TRUE
		3.43916	9.08803	TRUE
		5.55187	2.99586	TRUE
		3.79451	3.37769	TRUE
		3.63305	3.16895	TRUE
		3.44397	3.26847	TRUE
		4.00533	4.16163	TRUE
		3.72885	7.11608	TRUE
		2.42838	6.83553	TRUE
		3.58364	4.06589	TRUE
		4.54208	5.91195	TRUE
		4.3189	6.63179	TRUE
		2.82261	1.2023	TRUE
		4.21683	2.39342	TRUE
		3.54764	2.51495	TRUE
		3.91975	3.32354	TRUE
		3.54731	2.65857	TRUE
		2.84054	2.8916	TRUE
		4.41523	2.9304	TRUE
		2.86356	0.987037	TRUE
		3.83033	2.20178	TRUE
		3.49852	1.03495	TRUE
		4.2418	2.11301	TRUE
		5.33454	5.79023	TRUE
		4.65501	1.0028	TRUE
		5.02712	1.17103	TRUE
		4.51767	1.04466	TRUE
		3.10954	2.83969	TRUE
		3.68315	2.70657	TRUE
		2.6224	1.05079	TRUE
		4.08148	0.913505	TRUE
		4.32491	1.32791	TRUE
		4.40616	1.36602	TRUE
		4.19109	1.82437	TRUE
		5.2036	0.324104	TRUE
		4.80524	0.367008	TRUE
		3.95413	0.89736	TRUE
		3.28966	0.856233	TRUE
		4.51018	1.22245	TRUE
		3.29897	3.26728	TRUE
		2.86813	6.01132	TRUE
		4.23537	0.955337	TRUE
		3.49803	2.6742	TRUE
		4.60408	0.999882	TRUE
		4.32176	2.67508	TRUE
		4.02093	0.893874	TRUE
		4.15242	2.3188	TRUE
		4.27256	2.25711	TRUE
		6.10751	1.93342	TRUE
		4.18229	2.81456	TRUE
		3.76035	3.3623	TRUE
		4.70422	3.20167	TRUE
		3.05911	2.6144	TRUE
		3.36745	2.38435	TRUE
		2.97222	2.89103	TRUE
		3.16902	1.69066	TRUE
		3.50807	2.82051	TRUE
		5.00982	1.52652	TRUE
		2.77488	1.00988	TRUE
		3.15573	3.45691	TRUE
		4.43765	3.01133	TRUE
		3.60898	2.73001	TRUE
		4.10567	0.984737	TRUE
		3.1539	2.97956	TRUE
		3.30452	7.19839	TRUE
		3.59779	3.29559	TRUE
		2.78142	2.96865	TRUE
		4.22469	3.95876	TRUE
		4.50438	2.77883	TRUE
		3.11277	2.78544	TRUE
		2.96953	2.7852	TRUE
		3.84535	2.08287	TRUE
		2.7952	0.875924	TRUE
		4.05589	3.80638	TRUE
		2.70067	1.74225	TRUE
		3.82578	1.25759	TRUE
		4.54104	1.3716	TRUE
		3.0105	3.04091	TRUE
		4.81036	1.48034	TRUE
		2.92021	2.62607	TRUE
		3.55884	3.15023	TRUE
		2.31212	3.05029	TRUE
		3.32416	2.65735	TRUE
		2.55427	1.03309	TRUE
		3.83848	2.20928	TRUE
		3.26901	2.32352	TRUE
		4.9145	1.66932	TRUE
		3.97014	3.03068	TRUE
		5.29027	1.68517	TRUE
		3.6678	3.02517	TRUE
		3.95366	3.75243	TRUE
		4.83809	1.62791	TRUE
		4.05399	2.3872	TRUE
		4.14245	3.84322	TRUE
		4.01313	3.07573	TRUE
		3.07203	2.86494	TRUE
		2.90254	1.01704	TRUE
		3.92999	2.17047	TRUE
		4.64194	1.5886	TRUE
		2.61145	0.973424	TRUE
		4.33873	3.92891	TRUE
		3.32528	1.14317	TRUE
		4.15185	2.27992	TRUE
		3.4571	1.15656	TRUE
		4.68649	1.381	TRUE
		4.21527	1.24486	TRUE
		3.21747	1.19745	TRUE
		4.21605	1.31549	TRUE
		3.57712	1.39862	TRUE
		3.55905	2.2866	TRUE
		3.39667	0.889882	TRUE
		3.48076	2.40613	TRUE
		5.24998	1.01432	TRUE
		3.28875	8.57668	TRUE
		3.61196	0.938592	TRUE
		3.83216	1.22647	TRUE
		3.58128	2.96051	TRUE
		3.00075	2.63344	TRUE
		3.61144	1.13262	TRUE
		3.53558	2.87476	TRUE
		4.02693	3.92183	TRUE
		4.35293	1.96711	TRUE
		3.72039	1.16167	TRUE
		2.69935	0.981973	TRUE
		2.08784	1.87757	TRUE
		3.72367	2.24767	TRUE
		3.50064	2.8636	TRUE
		4.83998	1.2353	TRUE
		5.07354	1.76069	TRUE
		5.40986	1.23881	TRUE
		4.71511	1.67135	TRUE
		4.86084	1.11492	TRUE
		3.99511	3.04951	TRUE
		4.00434	2.62349	TRUE
		4.59671	1.32106	TRUE
		4.04425	3.72902	TRUE
		4.02139	3.16603	TRUE
		4.63704	0.972617	TRUE
		3.52097	0.953105	TRUE
		3.32145	2.48673	TRUE
		3.73572	3.04391	TRUE
		3.49539	2.86817	TRUE
		4.03428	3.35524	TRUE
		3.66418	2.44994	TRUE
		4.34412	0.928385	TRUE
		4.26918	3.75775	TRUE
		3.46747	2.79927	TRUE
		3.43421	2.7553	TRUE
		3.40203	2.72442	TRUE
		4.82514	1.63177	TRUE
		4.80809	1.33865	TRUE
		4.61576	1.33869	TRUE
		3.09378	2.58727	TRUE
		4.25585	3.90508	TRUE
		4.16796	3.4671	TRUE
		3.10406	3.05423	TRUE
		5.06544	1.42821	TRUE
		2.71127	4.42603	TRUE
		2.73024	1.15295	TRUE
		2.93967	3.38704	TRUE
		4.76789	1.92662	TRUE
		4.5524	6.26988	TRUE
		3.9396	0.994827	TRUE
		3.59465	2.19676	TRUE
		3.85708	2.35764	TRUE
		3.34126	2.88401	TRUE
		4.03669	3.1321	TRUE
		4.35798	2.09866	TRUE
		4.58993	1.18287	TRUE
		3.85809	3.19223	TRUE
		3.35017	3.24866	TRUE
		4.56161	1.36942	TRUE
		3.53831	2.66619	TRUE
		3.56191	3.13053	TRUE
		3.748	3.60328	TRUE
		3.62113	2.57296	TRUE
		2.48408	4.07149	TRUE
		4.81928	1.44086	TRUE
		2.68012	2.64722	TRUE
		4.52759	1.72045	TRUE
		3.76221	3.7991	TRUE
		3.86708	3.87899	TRUE
		4.12001	3.86533	TRUE
		3.96553	4.1628	TRUE
		2.52052	5.66311	TRUE
		2.77907	2.84337	TRUE
		3.80409	3.59376	TRUE
		4.22566	3.97604	TRUE
		4.7103	1.23278	TRUE
		4.37576	1.05844	TRUE
		4.47961	1.60714	TRUE
		4.63877	1.09703	TRUE
		3.93448	3.52393	TRUE
		4.63411	2.10375	TRUE
		4.29831	4.40269	TRUE
		4.06601	4.14373	TRUE
		5.79183	4.92626	TRUE
		5.01194	2.955	TRUE
		3.38462	2.22422	TRUE
		4.36667	4.07519	TRUE
		4.05666	2.87696	TRUE
		3.59439	1.21465	TRUE
		3.14407	1.21912	TRUE
		2.54525	2.97496	TRUE
		2.98963	3.05001	TRUE
		2.77014	3.21737	TRUE
		4.81607	2.85888	TRUE
		4.08377	3.60231	TRUE
		3.84675	3.87111	TRUE
		3.76525	3.74326	TRUE
		3.91162	2.77875	TRUE
		3.32387	2.08519	TRUE
		4.782	2.7611	TRUE
		2.97877	2.56123	TRUE
		3.5637	2.35913	TRUE
		3.70494	3.53353	TRUE
		3.38621	1.14261	TRUE
		3.8183	3.47204	TRUE
		4.15371	3.93842	TRUE
		4.28038	3.85822	TRUE
		3.13272	1.10742	TRUE
		4.40456	1.47166	TRUE
		3.14307	2.45031	TRUE
		3.16078	2.43987	TRUE
		3.97146	1.22209	TRUE
		4.15249	3.8593	TRUE
		2.82354	2.81418	TRUE
		3.19706	1.11042	TRUE
		3.69506	3.57335	TRUE
		3.38919	2.96323	TRUE
		3.45032	3.13028	TRUE
		3.87859	1.6366	TRUE
		4.24185	1.14205	TRUE
		2.63931	3.26673	TRUE
		4.80269	2.88661	TRUE
		5.15486	2.90386	TRUE
		4.46965	3.03846	TRUE
		4.11634	4.1922	TRUE
		3.7946	2.4861	TRUE
		4.95759	1.04658	TRUE
		4.99107	1.43896	TRUE
		3.44463	3.21895	TRUE
		3.74141	2.95274	TRUE
		3.18575	1.21034	TRUE
		3.66513	3.09144	TRUE
		3.17721	2.33318	TRUE
		4.12898	3.64469	TRUE
		4.42601	2.84023	TRUE
		3.66328	3.57971	TRUE
		3.05773	2.20207	TRUE
		4.10694	1.26625	TRUE
		2.79445	2.57538	TRUE
		4.08431	3.75676	TRUE
		3.86021	3.06977	TRUE
		4.31282	3.81468	TRUE
		4.34972	2.77064	TRUE
		4.15146	1.96635	TRUE
		3.95745	3.70606	TRUE
		4.6455	1.72086	TRUE
		3.41165	2.05739	TRUE
		4.03368	3.56405	TRUE
		3.91092	3.95893	TRUE
		3.90711	3.84409	TRUE
		3.88251	2.77803	TRUE
		4.29311	2.0086	TRUE
		3.32996	2.37554	TRUE
		3.16857	1.12656	TRUE
		3.81862	3.82318	TRUE
		3.18704	2.81683	TRUE
		2.63558	2.82691	TRUE
		4.25148	4.13101	TRUE
		5.01207	1.9749	TRUE
		4.02096	1.3839	TRUE
		2.8348	1.52748	TRUE
		4.49247	4.12072	TRUE
		4.06832	5.94312	TRUE
		4.42267	1.31195	TRUE
		4.723	1.09372	TRUE
		3.94333	0.36231	TRUE
		4.47238	2.00507	TRUE
		2.66559	3.02497	TRUE
		4.86888	1.07193	TRUE
		4.84869	1.45523	TRUE
		5.28854	1.25274	TRUE
		5.11587	1.58496	TRUE
		3.79309	4.29977	TRUE
		3.71065	2.61848	TRUE
		3.98338	3.9181	TRUE
		3.28881	2.282	TRUE
		3.80737	1.26681	TRUE
		4.87901	4.02848	TRUE
		3.65166	2.41824	TRUE
		4.2688	3.92077	TRUE
		4.19493	3.58701	TRUE
		4.57218	1.08996	TRUE
		4.3547	2.09138	TRUE
		2.81958	3.64096	TRUE
		4.59699	1.41753	TRUE
		3.97304	2.4277	TRUE
		4.7215	1.0058	TRUE
		4.37168	2.8107	TRUE
		4.67345	3.32602	TRUE
		3.91589	3.98022	TRUE
		4.14704	4.31443	TRUE
		2.6801	3.80979	TRUE
		4.29895	3.90306	TRUE
		5.79076	1.07646	TRUE
		3.8273	3.8733	TRUE
		3.23229	2.24967	TRUE
		2.33335	4.19772	TRUE
		4.57315	2.1122	TRUE
		4.65103	1.05986	TRUE
		2.74883	1.11728	TRUE
		2.53488	1.01967	TRUE
		3.93007	3.11509	TRUE
		2.48477	1.04549	TRUE
		2.81127	4.12297	TRUE
		3.84024	3.0664	TRUE
		3.9137	2.98352	TRUE
		4.07468	1.28772	TRUE
		3.90433	3.8396	TRUE
		3.2971	2.14433	TRUE
		3.21262	2.56773	TRUE
		4.70931	7.90698	TRUE
		4.12218	7.7681	TRUE
		4.84056	7.69646	TRUE
		3.41948	6.41086	TRUE
		3.10318	4.75526	TRUE
		4.31204	4.43252	TRUE
		4.32859	2.1055	TRUE
		3.71359	2.94257	TRUE
		2.60585	7.22005	TRUE
		3.89968	2.04659	TRUE
		4.99486	5.34015	TRUE
		2.76881	3.78442	TRUE
		3.51871	1.54452	TRUE
		4.69809	5.07647	TRUE
		3.00519	6.23938	TRUE
		3.45366	5.17559	TRUE
		3.71737	9.12714	TRUE
		4.50824	2.65187	TRUE
		2.7375	1.29433	TRUE
		3.45481	2.54914	TRUE
		3.82115	3.90855	TRUE
		2.84342	1.94428	TRUE
		4.25291	3.73477	TRUE
		2.64199	3.27308	TRUE
		4.11118	2.13634	TRUE
		3.48068	5.29728	TRUE
		4.22925	4.1646	TRUE
		3.73382	2.74664	TRUE
		3.94178	4.02273	TRUE
		3.17335	3.13744	TRUE
		3.84164	3.15433	TRUE
		3.63486	3.69826	TRUE
		2.88049	2.86653	TRUE
		3.58413	0.961892	TRUE
		3.72645	3.83388	TRUE
		3.81619	2.37975	TRUE
		4.10085	3.80537	TRUE
		4.77	1.40878	TRUE
		3.12637	3.33011	TRUE
		3.05246	3.05174	TRUE
		2.55687	3.97055	TRUE
		4.14264	3.90366	TRUE
		3.30389	1.69508	TRUE
		3.04712	3.33616	TRUE
		3.95446	2.16791	TRUE
		0.996813	6.5275	TRUE
		2.66092	4.18366	TRUE
		3.50156	3.37241	TRUE
		3.139	2.24596	TRUE
		2.76212	4.04723	TRUE
		3.69819	3.37855	TRUE
		3.55057	3.45454	TRUE
		2.73098	2.94863	TRUE
		4.34006	1.40827	TRUE
		3.53544	3.48664	TRUE
		3.88848	2.08193	TRUE
		4.15342	1.85121	TRUE
		3.61061	3.2659	TRUE
		3.08056	1.17835	TRUE
		3.35653	1.79331	TRUE
		2.83549	3.87883	TRUE
		4.03842	2.92515	TRUE
		3.35142	4.8687	TRUE
		5.14251	1.2084	TRUE
		3.18602	4.68281	TRUE
		3.04536	1.03957	TRUE
		2.394	3.82018	TRUE
		4.03827	3.8858	TRUE
		3.22187	4.97017	TRUE
		2.14597	4.90985	TRUE
		4.65348	1.12546	TRUE
		2.66612	3.47499	TRUE
		3.18797	5.16624	TRUE
		3.97365	2.08308	TRUE
		3.31106	2.02617	TRUE
		3.71573	2.89912	TRUE
		3.46009	2.24623	TRUE
		3.84707	3.1414	TRUE
		3.9888	2.99157	TRUE
		4.209	2.1381	TRUE
		2.41957	3.65317	TRUE
		2.59473	3.73419	TRUE
		4.98231	5.9275	TRUE
		2.76536	0.989924	TRUE
		2.56431	3.59087	TRUE
		2.79175	4.67269	TRUE
		2.65937	3.60445	TRUE
		3.17669	1.23764	TRUE
		3.45341	3.27698	TRUE
		2.02268	4.23945	TRUE
		3.99118	3.9303	TRUE
		3.7326	3.66591	TRUE
		3.55511	3.3642	TRUE
		3.68121	3.42643	TRUE
		2.3938	1.00687	TRUE
		3.12923	2.38491	TRUE
		4.39972	1.82926	TRUE
		4.29843	1.21405	TRUE
		4.009	2.37326	TRUE
		2.44926	0.944813	TRUE
		3.46659	2.06724	TRUE
		3.41022	1.22533	TRUE
		2.72562	2.49758	TRUE
		2.5536	3.47769	TRUE
		3.63794	2.02931	TRUE
		3.90631	3.02369	TRUE
		4.02431	2.75332	TRUE
		4.07295	3.41902	TRUE
		3.6627	1.47033	TRUE
		2.4244	3.65223	TRUE
		4.05692	4.03186	TRUE
		2.26785	5.21253	TRUE
		3.16948	2.75443	TRUE
		3.76551	2.21311	TRUE
		3.63308	2.95431	TRUE
		4.5918	1.35919	TRUE
		2.42077	4.23126	TRUE
		3.91495	2.33699	TRUE
		3.06475	4.85289	TRUE
		3.29549	2.15383	TRUE
		2.57743	3.9794	TRUE
		2.2048	4.02065	TRUE
		3.64834	2.17484	TRUE
		4.37649	1.03773	TRUE
		3.07715	4.22987	TRUE
		2.75501	4.6032	TRUE
		4.31702	2.35321	TRUE
		3.95652	3.76903	TRUE
		3.63701	1.53373	TRUE
		3.72682	2.01431	TRUE
		3.66416	2.47232	TRUE
		2.73176	2.79268	TRUE
		4.64395	1.11235	TRUE
		2.51085	1.65871	TRUE
		4.46735	1.51365	TRUE
		3.11056	2.04071	TRUE
		2.34944	3.58018	TRUE
		3.89529	4.94871	TRUE
		4.30837	2.59749	TRUE
		3.52724	2.94705	TRUE
		3.84211	3.33923	TRUE
		3.61487	2.33808	TRUE
		4.47338	2.62853	TRUE
		4.52902	1.20511	TRUE
		3.3358	4.75063	TRUE
		2.51136	4.18863	TRUE
		2.5512	3.88052	TRUE
		3.64078	3.46443	TRUE
		3.45883	2.52906	TRUE
		3.84197	1.26364	TRUE
		4.42629	2.7536	TRUE
		3.82319	6.1232	TRUE
		4.87286	1.70547	TRUE
		3.72434	4.04477	TRUE
		2.79875	2.72651	TRUE
		3.27199	1.17742	TRUE
		3.66453	4.74185	TRUE
		4.34186	1.39577	TRUE
		3.64508	3.80355	TRUE
		3.22055	1.49428	TRUE
		2.98841	5.12966	TRUE
		4.20056	3.88939	TRUE
		4.18426	3.47747	TRUE
		3.62309	5.32372	TRUE
		3.13245	3.27138	TRUE
		3.98058	0.551324	TRUE
		3.59479	0.517467	TRUE
		3.93753	2.32981	TRUE
		4.73485	3.47687	TRUE
		3.55874	3.53042	TRUE
		3.36901	2.53491	TRUE
		4.35535	1.49819	TRUE
		2.67954	1.116	TRUE
		3.85899	2.15518	TRUE
		3.53824	3.30992	TRUE
		2.77467	4.57549	TRUE
		3.35415	2.36331	TRUE
		3.27398	2.32848	TRUE
		2.86947	4.80017	TRUE
		3.90139	2.84859	TRUE
		3.84156	2.48675	TRUE
		2.80935	3.06086	TRUE
		3.14183	2.1806	TRUE
		2.57251	3.11917	TRUE
		2.91364	1.17653	TRUE
		4.4323	3.32025	TRUE
		4.09098	5.95691	TRUE
		4.03542	6.47479	TRUE
		4.95986	4.21234	TRUE
		3.91249	3.47287	TRUE
		5.11891	3.36906	TRUE
		3.55346	5.0453	TRUE
		3.27219	2.3936	TRUE
		4.33757	2.34933	TRUE
		4.80689	6.32402	TRUE
		4.66668	2.00011	TRUE
		2.92113	2.73686	TRUE
		2.62509	2.76616	TRUE
		5.55249	3.95494	TRUE
		3.27985	4.69596	TRUE
		3.85525	3.0018	TRUE
		3.84742	4.19047	TRUE
		3.32198	3.73063	TRUE
		3.54123	6.11076	TRUE
		3.51707	2.27885	TRUE
		3.73247	0.98983	TRUE
		4.03653	2.90948	TRUE
		4.1588	3.65888	TRUE
		4.23185	7.61077	TRUE
		3.79924	5.07742	TRUE
		3.12411	1.84321	TRUE
		5.57916	2.93193	TRUE
		4.38929	3.38061	TRUE
		5.64748	4.65964	TRUE
		4.96096	6.02284	TRUE
		3.90594	6.45072	TRUE
		5.58676	4.42595	TRUE
		3.75797	2.8061	TRUE
		4.70336	1.62121	TRUE
		3.33829	5.00026	TRUE
		4.92901	5.17615	TRUE
		2.60288	4.14019	TRUE
		5.08806	3.74059	TRUE
		4.8723	5.59905	TRUE
		3.72552	6.3254	TRUE
		4.85846	2.71619	TRUE
		3.90757	6.11428	TRUE
		3.76447	3.25578	TRUE
		4.46265	3.64526	TRUE
		5.12068	3.75386	TRUE
		3.43325	5.91944	TRUE
		3.23471	2.47823	TRUE
		3.24845	3.37339	TRUE
		4.45225	2.80778	TRUE
		4.11645	5.04392	TRUE
		4.11928	2.17372	TRUE
		4.52053	4.08983	TRUE
		5.21653	1.42743	TRUE
		3.65625	2.59286	TRUE
		4.0989	5.53397	TRUE
		3.05228	3.0317	TRUE
		4.3714	6.85289	TRUE
		4.29819	3.22345	TRUE
		5.38739	4.14561	TRUE
		5.24742	4.32779	TRUE
		2.80663	7.39952	TRUE
		3.97717	6.17399	TRUE
		5.32314	5.51117	TRUE
		2.4601	5.62796	TRUE
		2.66019	3.94764	TRUE
		4.43506	2.88183	TRUE
		2.79366	3.15851	TRUE
		5.3015	2.8261	TRUE
		2.50104	4.72097	TRUE
		4.36244	1.76272	TRUE
		3.63354	3.37248	TRUE
		2.88616	4.80382	TRUE
		5.08075	2.77964	TRUE
		5.709	4.04466	TRUE
		3.24371	2.99497	TRUE
		4.61717	2.68358	TRUE
		2.95404	2.35744	TRUE
		2.65973	4.137	TRUE
		3.85705	4.4207	TRUE
		5.12353	2.8988	TRUE
		4.46991	2.8412	TRUE
		3.45749	1.99496	TRUE
		3.62463	1.49892	TRUE
		2.66837	6.98895	TRUE
		3.68123	5.75203	TRUE
		3.81987	2.44906	TRUE
		4.64523	1.12229	TRUE
		4.15392	5.07479	TRUE
		3.61618	3.27303	TRUE
		5.49318	4.08246	TRUE
		3.95926	3.85015	TRUE
		4.69016	3.07815	TRUE
		4.10193	6.01065	TRUE
		4.06783	4.71977	TRUE
		4.75269	2.44952	TRUE
		4.12903	5.67257	TRUE
		4.34706	7.00319	TRUE
		4.78215	4.72893	TRUE
		4.37009	3.45649	TRUE
		4.75308	5.19322	TRUE
		4.50294	4.03524	TRUE
		3.07103	5.34623	TRUE
		3.74878	7.96399	TRUE
		3.15826	6.0808	TRUE
		3.29042	1.54012	TRUE
		4.27521	3.13875	TRUE
		4.45211	2.48771	TRUE
		4.52028	4.22426	TRUE
		3.72068	8.49255	TRUE
		3.90408	5.50556	TRUE
		3.63602	8.03908	TRUE
		3.78995	8.6023	TRUE
		3.21529	7.57791	TRUE
		2.85532	8.20628	TRUE
		3.36151	5.22105	TRUE
		4.19094	6.46852	TRUE
		4.31753	5.95138	TRUE
		3.37879	7.00404	TRUE
		3.09654	2.92046	TRUE
		4.98696	4.71565	TRUE
		5.32877	4.13017	TRUE
		3.16216	2.77783	TRUE
		4.48385	5.53037	TRUE
		4.98021	3.84576	TRUE
		4.31068	2.88017	TRUE
		4.37529	1.3583	TRUE
		3.12167	1.62716	TRUE
		4.55401	3.49649	TRUE
		3.8881	2.89073	TRUE
		2.99029	5.14882	TRUE
		3.85276	3.9329	TRUE
		5.37724	4.03223	TRUE
		3.392	2.52092	TRUE
		3.01253	2.88644	TRUE
		4.12349	3.88187	TRUE
		5.02582	4.97452	TRUE
		3.50405	5.96044	TRUE
		2.58114	3.09464	TRUE
		3.47253	1.48015	TRUE
		2.94551	2.77883	TRUE
		4.33168	3.62284	TRUE
		4.52441	5.39184	TRUE
		2.98786	2.90773	TRUE
		4.0917	3.80888	TRUE
		4.15229	5.75414	TRUE
		3.2832	4.29163	TRUE
		2.8433	6.7674	TRUE
		4.14846	6.40761	TRUE
		4.71478	2.91361	TRUE
		3.53755	2.56896	TRUE
		4.95314	4.85134	TRUE
		3.6026	4.8519	TRUE
		4.84756	4.24088	TRUE
		3.51678	2.79597	TRUE
		3.28559	2.71332	TRUE
		2.87653	4.65445	TRUE
		5.27839	4.40934	TRUE
		4.37201	2.04514	TRUE
		4.22045	6.02822	TRUE
		4.86941	3.82675	TRUE
		3.7656	3.49052	TRUE
		4.25335	1.31642	TRUE
		4.06383	4.82782	TRUE
		4.46764	3.83883	TRUE
		3.85289	4.34015	TRUE
		4.97096	4.43479	TRUE
		3.16465	5.22065	TRUE
		3.14115	5.49307	TRUE
		2.46449	3.53382	TRUE
		5.41429	4.2469	TRUE
		3.38695	2.45415	TRUE
		3.02112	6.02111	TRUE
		2.17817	4.82218	TRUE
		4.82962	3.69105	TRUE
		2.93189	2.39573	TRUE
		3.74866	3.01124	TRUE
		4.16709	2.42406	TRUE
		3.95547	4.3403	TRUE
		4.69087	2.68456	TRUE
		2.41114	2.69003	TRUE
		4.0902	2.62273	TRUE
		2.69256	6.02886	TRUE
		2.45265	6.55841	TRUE
		3.08937	4.82401	TRUE
		3.82595	6.16587	TRUE
		1.55338	6.96942	TRUE
		4.59142	1.01272	TRUE
		5.67238	3.03843	TRUE
		4.15705	5.47251	TRUE
		2.94926	8.18372	TRUE
		4.56318	3.59214	TRUE
		3.89655	3.8421	TRUE
		3.91555	3.20799	TRUE
		5.64798	4.61224	TRUE
		4.54155	1.43054	TRUE
		4.61546	4.90349	TRUE
		3.52221	2.51099	TRUE
		3.82838	3.10855	TRUE
		2.80627	2.49795	TRUE
		3.80673	4.89156	TRUE
		3.96978	6.09975	TRUE
		3.65804	5.19267	TRUE
		4.29553	3.98048	TRUE
		4.52959	4.79298	TRUE
		4.75036	3.22912	TRUE
		3.44651	2.37314	TRUE
		3.98077	2.56814	TRUE
		4.74923	4.96612	TRUE
		5.1791	3.81006	TRUE
		3.73542	4.10003	TRUE
		4.42885	2.50708	TRUE
		2.9511	4.20408	TRUE
		3.61357	6.22539	TRUE
		4.04583	2.70362	TRUE
		2.6667	3.84808	TRUE
		3.66464	1.2041	TRUE
		4.39282	4.13365	TRUE
		3.17332	2.7542	TRUE
		2.85607	2.6566	TRUE
		4.98353	3.6305	TRUE
		3.37125	4.04498	TRUE
		3.04004	2.82668	TRUE
		4.34674	3.96455	TRUE
		3.9731	1.38005	TRUE
		3.9106	1.30744	TRUE
		3.64776	4.81422	TRUE
		4.12743	3.85567	TRUE
		2.28447	3.47568	TRUE
		4.87858	4.12407	TRUE
		5.83694	4.46476	TRUE
		3.84074	5.12309	TRUE
		3.31254	3.4662	TRUE
		4.50985	4.39615	TRUE
		3.98681	1.51052	TRUE
		4.85364	3.93134	TRUE
		4.71712	5.29671	TRUE
		4.15691	3.99111	TRUE
		3.80555	3.1024	TRUE
		3.99889	3.00788	TRUE
		4.96885	4.75378	TRUE
		3.7488	4.65989	TRUE
		2.47728	0.996201	TRUE
		3.5869	2.33993	TRUE
		3.88381	2.38506	TRUE
		3.3875	2.17733	TRUE
		5.06628	4.38981	TRUE
		4.27613	5.56943	TRUE
		3.90447	4.7664	TRUE
		2.89418	3.47176	TRUE
		4.14158	3.3826	TRUE
		3.51225	4.83419	TRUE
		3.94149	4.81735	TRUE
		3.89011	4.86062	TRUE
		3.21945	2.90264	TRUE
		2.5797	4.32592	TRUE
		4.24832	3.42327	TRUE
		2.57137	2.78809	TRUE
		1.40806	6.44654	TRUE
		2.99691	3.57095	TRUE
		3.47407	2.2109	TRUE
		3.77183	3.19424	TRUE
		4.97012	2.75174	TRUE
		3.33698	6.02322	TRUE
		3.94673	4.22219	TRUE
		5.88664	3.41879	TRUE
		2.3357	1.4361	TRUE
		3.8467	6.28816	TRUE
		4.53718	5.3632	TRUE
		4.12989	5.66049	TRUE
		4.45767	6.33016	TRUE
		4.67486	1.9079	TRUE
		3.44398	2.80797	TRUE
		4.01384	2.30982	TRUE
		3.09103	2.65046	TRUE
		3.08689	4.50978	TRUE
		4.22609	2.71881	TRUE
		4.43453	1.29734	TRUE
		5.55892	2.87836	TRUE
		4.47197	2.89151	TRUE
		5.02844	2.88625	TRUE
		3.33906	2.16948	TRUE
		3.69911	4.73053	TRUE
		4.11734	0.981991	TRUE
		3.623	5.85183	TRUE
		4.6361	3.40471	TRUE
		3.79709	4.5813	TRUE
		3.55591	4.43397	TRUE
		4.17682	4.76838	TRUE
		3.99702	3.3053	TRUE
		3.98364	2.69443	TRUE
		4.8919	3.94128	TRUE
		4.59461	4.525	TRUE
		4.65201	5.20241	TRUE
		3.43605	4.51499	TRUE
		3.98498	2.87193	TRUE
		4.68338	3.82025	TRUE
		5.27582	2.91915	TRUE
		3.66809	4.83839	TRUE
		4.19054	4.34769	TRUE
		4.39162	6.50916	TRUE
		5.28442	1.64224	TRUE
		3.96901	5.52752	TRUE
		2.99377	7.43797	TRUE
		5.73456	1.81795	TRUE
		4.05377	2.95077	TRUE
		3.92985	4.00585	TRUE
		2.9732	1.22346	TRUE
		4.21949	2.31597	TRUE
		3.88069	4.20503	TRUE
		4.77563	2.94659	TRUE
		2.2857	6.2342	TRUE
		3.87888	3.97205	TRUE
		3.93571	4.64283	TRUE
		3.97978	2.2184	TRUE
		5.19989	3.49049	TRUE
		3.44288	5.06182	TRUE
		3.92288	2.56792	TRUE
		2.73283	4.64268	TRUE
		3.22056	5.62589	TRUE
		3.92573	5.3232	TRUE
		3.62108	2.3182	TRUE
		2.81531	4.82272	TRUE
		4.15629	4.82404	TRUE
		3.58716	3.24394	TRUE
		4.80937	6.33202	TRUE
		3.99725	2.87146	TRUE
		3.03214	5.49035	TRUE
		4.41437	4.92595	TRUE
		3.72669	3.36843	TRUE
		2.90262	4.98874	TRUE
		4.70169	1.18173	TRUE
		3.97119	6.74315	TRUE
		3.59767	5.08243	TRUE
		4.52757	4.65063	TRUE
		3.67033	3.67846	TRUE
		3.10506	5.22865	TRUE
		3.69071	3.59765	TRUE
		2.87088	3.32949	TRUE
		5.91593	3.65833	TRUE
		4.26162	3.26468	TRUE
		3.6498	1.4755	TRUE
		4.18099	5.05376	TRUE
		3.81728	2.97291	TRUE
		3.81266	5.19111	TRUE
		4.5178	4.5761	TRUE
		4.2398	1.01584	TRUE
		5.10305	3.96909	TRUE
		3.05745	4.86222	TRUE
		3.4395	2.63342	TRUE
		2.99994	5.04044	TRUE
		5.42108	2.91033	TRUE
		3.89583	4.46285	TRUE
		5.6245	3.10213	TRUE
		4.81149	3.67157	TRUE
		2.93596	1.85352	TRUE
		4.10097	4.42575	TRUE
		4.31002	4.50231	TRUE
		4.99064	1.74216	TRUE
		3.67278	2.82262	TRUE
		4.11757	4.25323	TRUE
		4.79126	4.57454	TRUE
		3.2602	2.8302	TRUE
		4.04077	3.87529	TRUE
		5.06094	1.15958	TRUE
		5.42255	4.19839	TRUE
		3.62075	2.4867	TRUE
		2.78331	6.63473	TRUE
		4.38858	2.93836	TRUE
		4.30616	4.83461	TRUE
		3.32303	2.72826	TRUE
		3.40099	6.32529	TRUE
		3.9507	3.26774	TRUE
		4.08305	5.06623	TRUE
		3.7296	4.21424	TRUE
		4.67282	1.43715	TRUE
		4.27652	5.19749	TRUE
		4.8126	1.72581	TRUE
		4.08637	4.85146	TRUE
		2.81084	7.0487	TRUE
		3.91386	5.29091	TRUE
		4.7765	3.66697	TRUE
		4.0558	4.3791	TRUE
		4.28508	4.51265	TRUE
		4.99774	1.74728	TRUE
		3.65194	2.81594	TRUE
		3.24557	3.30556	TRUE
		4.12055	4.2538	TRUE
		4.74292	4.53966	TRUE
		3.28122	2.85046	TRUE
		4.05392	3.88243	TRUE
		5.15111	1.17162	TRUE
		5.36047	4.22744	TRUE
		2.56287	1.0527	TRUE
		3.66736	2.52617	TRUE
		2.83367	6.7488	TRUE
		4.40431	2.93112	TRUE
		4.23267	4.75456	TRUE
		3.30446	2.73072	TRUE
		3.35962	6.26412	TRUE
		3.91737	3.26127	TRUE
		4.03744	5.04258	TRUE
		3.7255	4.20959	TRUE
		4.66123	1.45267	TRUE
		4.31331	5.2631	TRUE
		4.70124	1.70388	TRUE
		3.97681	4.75534	TRUE
		2.8143	7.13085	TRUE
		3.86704	5.2543	TRUE
		5.20345	0.65967	TRUE
		5.29922	2.11508	TRUE
		4.86211	2.93557	TRUE
		4.70526	3.21086	TRUE
		4.25326	1.8355	TRUE
		2.5194	1.16061	TRUE
		2.75338	6.00277	TRUE
		5.09802	5.1706	TRUE
		3.10073	7.38609	TRUE
		3.06342	2.52784	TRUE
		4.98822	2.97067	TRUE
		3.78072	3.87402	TRUE
		5.05649	3.1497	TRUE
		4.35841	5.87523	TRUE
		4.82991	3.11984	TRUE
		3.80911	4.96267	TRUE
		3.1641	5.66252	TRUE
		4.10461	5.20429	TRUE
		5.32221	5.30501	TRUE
		4.42081	4.32471	TRUE
		4.08107	5.13127	TRUE
		4.18125	3.81052	TRUE
		4.77408	2.91636	TRUE
		2.9352	6.68972	TRUE
		4.46706	7.12466	TRUE
		3.21765	5.35287	TRUE
		3.95987	4.40493	TRUE
		3.35331	6.5874	TRUE
		3.55673	5.12839	TRUE
		2.85034	7.73496	TRUE
		3.54077	5.14859	TRUE
		3.5979	6.01741	TRUE
		3.83295	1.60309	TRUE
		4.37097	1.95081	TRUE
		4.09897	4.01913	TRUE
		3.17876	3.8931	TRUE
		4.29852	4.11546	TRUE
		3.24646	5.84523	TRUE
		3.13551	5.33854	TRUE
		4.31006	5.30772	TRUE
		3.08132	6.0183	TRUE
		3.46239	5.7965	TRUE
		3.36151	3.94381	TRUE
		4.22879	2.49004	TRUE
		2.74813	1.69512	TRUE
		3.73649	0.958076	TRUE
		3.30009	7.18798	TRUE
		3.42409	5.88131	TRUE
		4.14568	2.13774	TRUE
		3.27686	6.82532	TRUE
		2.64983	3.81291	TRUE
		2.83968	3.97693	TRUE
		4.48752	5.06638	TRUE
		3.21156	2.78385	TRUE
		5.10601	4.37272	TRUE
		4.35498	2.22677	TRUE
		3.13014	5.42588	TRUE
		3.7317	1.55505	TRUE
		4.97251	4.20734	TRUE
		3.67628	4.88968	TRUE
		4.16043	4.7626	TRUE
		4.83638	3.23908	TRUE
		3.11416	2.76308	TRUE
		5.3306	5.06576	TRUE
		3.39349	1.48413	TRUE
		2.6087	6.35434	TRUE
		3.39072	1.84036	TRUE
		3.78277	2.81797	TRUE
		3.78287	2.03761	TRUE
		3.79378	4.62191	TRUE
		4.15626	5.54047	TRUE
		5.27415	3.96824	TRUE
		3.79333	1.26211	TRUE
		3.76615	4.27442	TRUE
		2.83378	4.97741	TRUE
		4.01428	3.59596	TRUE
		3.43067	4.64878	TRUE
		2.56094	6.43418	TRUE
		4.67152	1.53253	TRUE
		3.85892	4.75087	TRUE
		2.13311	4.94217	TRUE
		3.69325	5.81022	TRUE
		5.41524	5.51725	TRUE
		3.91793	4.51272	TRUE
[truncated: 1,433 more rows]

## Sheet: Sheet2
FUS(G156E)-EGFP / μM
3.64463
3.23521
4.04068
3.52885
3.30625
4.24764
3.54122
3.11883
3.8153
2.85199
3.19361
3.75772
3.95751
3.46326
3.79684
3.99915
3.49096
4.05476
4.24115
4.29168
3.976
2.76587
3.8378
3.69332
4.04842
3.23635
4.64582
3.72261
4.90166
4.92935
3.203
3.44937
4.04251
2.96156
3.47097
2.61919
3.35538
5.16403
3.07236
3.44767
3.66458
2.6175
3.87586
2.75129
4.40446
4.41792
2.66769
3.63706
3.37524
4.68702
3.96306
4.49199
2.78352
3.62359
2.7172
4.3697
3.58902
3.146
3.87204
3.52026
3.26411
2.72666
3.58859
4.36728
2.91262
3.1052
3.33485
3.80738
2.4807
3.51867
2.71336
3.75106
4.23489
2.37075
3.14201
2.7793
2.57901
3.30147
3.61692
3.36062
4.39136
4.44343
4.0228
3.03753
5.30187
5.4374
3.01905
4.61228
3.96728
4.06568
3.02198
3.15143
3.09245
3.53175
4.08868
2.95798
3.45384
4.18175
5.07006
2.82079
3.04393
5.64535
3.40587
3.9698
3.8404
4.01399
4.23727
3.21971
3.54963
4.08451
5.06891
3.12709
3.3406
4.90199
3.31543
2.49831
2.72562
3.58557
3.43221
3.33314
3.09163
4.97372
3.71648
3.71326
2.62573
2.43285
3.0086
2.98782
3.17188
9.38466
4.31206
2.59889
2.4577
4.20832
3.81943
4.0019
3.38354
2.56355
2.62211
3.24944
2.69621
3.93414
3.95651
3.11636
3.48429
3.77257
3.54687
3.03009
3.5783
4.46988
4.16616
3.94393
4.31309
2.43957
2.56492
2.59341
3.13298
2.82133
3.20823
3.44843
3.73959
3.44199
3.30182
2.81445
3.72717
3.32159
3.87587
4.36414
3.67737
3.65188
4.41663
2.37714
3.34846
3.98534
4.11887
3.39354
3.6262
2.46197
2.5236
3.79992
3.74536
3.54828
4.74436
4.99834
3.58047
2.23019
3.53692
2.94392
2.5245
3.2921
3.10737
3.62472
3.62781
3.19219
3.63571
3.77222
3.91618
4.26841
2.89006
2.41189
4.24271
3.96574
3.50285
3.27622
3.43955
3.411
5.31092
5.50922
4.62456
3.60212
3.75295
2.92379
4.0621
3.65258
3.46435
4.27431
3.58155
3.62056
3.37589
2.41012
3.4496
3.73061
3.05329
3.25296
4.87487
2.95448
4.23538
3.87479
3.79098
3.30551
3.82694
3.43551
3.08182
4.0151
3.68058
2.48367
4.03235
4.52197
3.07488
3.13189
3.15692
3.7006
3.35889
3.56127
3.32731
3.66141
3.70295
3.92757
2.663
3.8047
3.75785
3.96032
3.58801
2.97701
4.15722
4.0455
2.91418
3.72803
3.411
4.86578
3.87766
3.21956
2.72533
3.82409
3.56973
4.84363
4.28125
3.03274
3.82144
4.36136
3.70322
3.65611
3.95692
2.70482
4.64606
3.15712
5.21418
3.0183
3.05169
2.68761
4.29912
3.83325
3.27844
4.89144
2.96265
4.05345
3.78833
3.55423
4.30872
4.48606
3.04507
4.72628
3.69921
3.74199
3.52146
3.56245
4.04979
2.93377
4.23173
4.26373
3.95448
4.27981
3.19733
3.24217
4.08873
2.87807
3.41306
3.61555
2.9392
3.87662
3.4097
3.00532
4.72851
3.45785
3.0681
4.81315
3.50531
2.31055
3.51946
4.77591
4.37002
4.15942
3.54762
4.15423
3.02991
4.19098
3.7989
3.99928
3.53935
2.64683
4.18397
3.28128
4.273
2.25462
1.46488
2.55639
1.87165
1.68657
1.96169
1.35794
1.22285
1.24764
1.21461
1.38292
1.76232
1.16473
1.54268
1.24862
1.44166
1.49457
1.14716
1.08275
1.55901
2.06235
0.646326
2.16852
3.60895
3.49313
3.6942
3.4474
3.30027
3.94873
3.85562
4.7116
2.24834
4.41313
3.08113
3.3759
3.29589
2.47214
3.81322
4.33122
3.93674
2.78306
2.88364
3.13908
3.04794
3.23259
2.956
2.71245
4.60743
4.10645
3.86367
2.62721
3.77438
2.37528
4.26127
4.05112
3.19881
4.29835
4.37103
4.35884
2.61968
2.78359
3.42485
2.95482
3.79983
4.40524
1.59323
3.14154
2.55061
3.21188
3.20424
3.14675
3.31045
3.52104
3.46575
3.71817
3.70593
4.10561
3.70699
3.46326
3.98407
3.859
2.9833
3.03027
3.00056
3.16275
3.8175
2.94922
3.82688
4.32215
2.94686
3.37373
2.94719
4.42739
3.99711
3.78391
3.77464
4.49285
3.40669
3.47967
3.15461
3.38029
2.63933
3.49595
4.13188
3.5617
3.68185
3.32909
3.09463
2.91889
3.43053
3.16034
3.47259
2.99043
3.07975
3.22999
4.85526
5.07263
3.52602
3.21892
2.33962
3.25829
4.28052
2.20191
4.01237
4.23221
3.58258
4.01819
3.26262
2.64628
2.63539
3.26681
2.13377
2.85397
2.41568
2.89499
3.93672
2.7615
3.20507
4.37445
3.55758
3.87653
3.84629
3.20537
2.19342
4.07962
4.56517
3.92771
3.08717
3.13139
4.56962
4.94158
3.60137
3.20517
3.23642
4.43147
3.33554
2.41546
4.20859
4.16484
3.74154
4.6486
3.80683
2.913
3.03165
3.38505
2.67881
3.30839
3.47034
1.80348
2.15866
2.63544
1.47834
3.25575
2.56926
3.75689
2.23048
1.78107
3.6765
2.21205
3.12057
3.64105
2.98643
3.60068
3.45107
1.61922
4.17141
4.22581
2.88728
4.3948
3.44106
3.55596
4.10673
4.01837
4.67207
4.07061
4.48635
4.95916
5.20047
4.49401
4.36001
3.2804
4.56906
3.29622
3.38471
3.40324
3.16932
3.72166
2.80419
3.97027
2.71391
3.03218
3.09583
3.68925
3.70102
2.717
3.33413
2.70742
3.30033
2.78534
3.54065
3.23057
3.22209
2.67936
3.13596
2.89578
2.27226
2.97184
3.42808
3.03555
2.1798
2.87466
3.30688
5.1602
3.79529
2.70585
2.99809
3.42827
2.69411
4.15189
3.69477
4.226
3.99889
1.99859
4.26687
3.34434
3.51302
3.38793
3.62483
2.3921
3.7135
1.99674
3.22234
4.80722
3.0525
2.88704
5.80163
1.93062
4.02217
3.76953
3.7197
3.0912
3.55454
2.23679
2.21083
3.57455
4.36576
3.28049
3.69972
2.78555
3.26871
2.79499
2.44656
3.69216
2.45694
3.3522
3.08324
3.93175
2.78776
1.9319
4.27985
3.20173
3.70777
3.27141
3.29376
3.89199
2.93707
3.92846
3.72751
4.25639
3.3745
3.69494
3.938
3.98699
3.63871
2.14605
3.17714
2.24157
2.79819
3.84548
3.53034
3.55349
3.26002
2.31054
3.44483
2.8664
4.06553
3.4131
4.27249
3.50516
4.01943
3.40577
4.83555
3.1531
3.30081
4.75936
2.90115
3.28998
3.62845
3.60881
3.98935
3.57434
2.91411
3.03912
3.56757
4.30067
2.31353
3.63433
3.7328
3.0195
3.27003
3.97288
4.79095
3.67185
3.87317
3.32824
4.317
4.52372
2.69657
2.86332
2.62228
3.12522
2.76442
3.41955
2.23964
2.73564
4.93724
3.42553
3.56358
3.66142
3.96407
2.75119
3.32045
3.73871
4.12117
4.31183
4.73601
2.75263
3.16769
4.14242
3.06476
4.15353
2.44649
3.16547
2.86666
3.2402
3.07981
3.83247
3.28131
3.81568
3.71772
3.98107
3.95143
3.38469
2.90516
4.0273
4.05811
2.93327
3.38496
3.69701
4.1224
3.35643
2.85802
2.86957
3.45059
2.47584
4.35061
2.73211
3.58204
3.25243
2.23078
3.33951
2.01785
4.59709
3.53691
3.48478
4.07074
3.21811
3.05585
3.35573
4.2867
4.07744
2.65035
3.7203
2.7213
4.19166
3.72298
3.40236
3.59033
3.5811
2.25596
3.59495
2.50803
3.64657
3.67123
3.72872
2.69142
3.00278
4.13245
3.90249
2.85613
3.31991
3.04152
3.18558
2.35191
3.46096
2.88446
2.65548
5.65739
3.81709
3.45783
3.00232
3.53025
2.96382
4.32287
4.09914
5.64356
4.99206
4.57232
3.20223
4.68409
3.56062
3.92607
2.3504
4.30294
4.85185
3.90517
4.74336
2.85724
4.26613
5.17199
6.04792
4.0556
4.03615
4.10567
3.75967
3.09855
4.55092
2.87036
4.19825
3.02883
3.1373
3.37351
3.65464
4.60613
5.41181
3.54743
4.61051
2.19035
4.04449
3.68178
4.36217
4.41527
3.44336
4.93154
3.614
3.16831
3.68864
4.08685
3.33621
3.94629
3.41339
3.73663
3.20079
3.28707
4.03405
3.26991
4.27921
3.38144
4.53231
4.22882
3.49794
5.11469
3.63626
4.22938
4.93968
4.01729
4.65537
4.5813
4.49464
4.38544
3.33179
5.34251
3.37992
4.48601
3.67802
4.34322
6.36549
4.0337
3.8171
3.37745
4.26472
3.33657
4.37337
5.0679
5.0612
4.5315
4.66763
4.17711
4.13694
3.59636
4.69101
4.5186
3.93121
3.42885
3.09147
3.50758
4.31842
2.87903
3.98952
3.9548
4.60913
3.24862
3.70473
3.86037
3.86026
2.58841
3.89199
4.31983
2.92385
3.61988
3.18453
3.9443
4.40683
3.17524
3.55747
4.2506
2.74594
4.61889
3.54131
4.47084
3.48448
3.46595
4.01118
3.59259
3.22215
4.36292
4.90737
4.00609
4.1499
4.07731
4.2992
4.87409
4.03107
3.53572
2.71076
3.34505
4.573
5.29942
3.26346
4.35417
4.47037
4.18409
3.16301
3.31421
4.36114
5.1055
3.19153
3.70672
3.35423
2.79176
3.63165
2.73644
2.92504
2.58807
3.24826
4.3285
3.23106
2.5939
3.59748
2.31956
2.35894
3.66026
4.4884
4.98539
3.06919
2.35484
2.81821
3.07981
4.14035
4.15324
3.64847
4.65717
3.11611
3.69369
3.85584
4.75321
2.85151
4.51335
3.0008
4.4277
2.76146
3.93121
3.2696
4.39538
3.41498
3.61254
3.74999
3.79832
4.84989
3.52357
5.04323
4.11299
4.14043
3.96222
3.59256
3.18797
3.25652
4.76908
4.64318
3.16248
4.33348
2.68977
4.33641
3.47511
5.3154
4.08009
4.07282
4.13467
4.78661
4.57285
5.28898
4.31801
3.41453
4.79628
3.68439
4.33085
3.19764
3.88225
4.19058
4.06248
4.32294
4.56591
4.62284
2.9228
4.34844
3.51733
3.29431
4.31513
2.49384
3.64116
4.5902
3.32733
4.126
3.2433
4.17435
3.43916
5.55187
3.79451
3.63305
3.44397
4.00533
3.72885
2.42838
3.58364
4.54208
4.3189
2.82261
4.21683
3.54764
3.91975
3.54731
2.84054
4.41523
2.86356
3.83033
3.49852
4.2418
5.33454
4.65501
5.02712
4.51767
3.10954
3.68315
2.6224
4.08148
4.32491
4.40616
4.19109
5.2036
4.80524
3.95413
3.28966
4.51018
3.29897
2.86813
4.23537
3.49803
4.60408
4.32176
4.02093
4.15242
4.27256
6.10751
4.18229
3.76035
4.70422
3.05911
3.36745
2.97222
3.16902
3.50807
5.00982
2.77488
3.15573
4.43765
3.60898
4.10567
3.1539
3.30452
3.59779
2.78142
4.22469
4.50438
3.11277
2.96953
3.84535
2.7952
4.05589
2.70067
3.82578
4.54104
3.0105
4.81036
2.92021
3.55884
2.31212
3.32416
2.55427
3.83848
3.26901
4.9145
3.97014
5.29027
3.6678
3.95366
4.83809
4.05399
4.14245
4.01313
3.07203
2.90254
3.92999
4.64194
2.61145
4.33873
3.32528
4.15185
3.4571
4.68649
4.21527
3.21747
4.21605
3.57712
3.55905
3.39667
3.48076
5.24998
3.28875
3.61196
3.83216
3.58128
3.00075
3.61144
3.53558
4.02693
4.35293
3.72039
2.69935
2.08784
3.72367
3.50064
4.83998
5.07354
5.40986
4.71511
4.86084
3.99511
4.00434
4.59671
4.04425
4.02139
4.63704
3.52097
3.32145
3.73572
3.49539
4.03428
3.66418
4.34412
4.26918
3.46747
3.43421
3.40203
4.82514
4.80809
4.61576
3.09378
4.25585
4.16796
3.10406
5.06544
2.71127
2.73024
2.93967
4.76789
4.5524
3.9396
3.59465
3.85708
3.34126
4.03669
4.35798
4.58993
3.85809
3.35017
4.56161
3.53831
3.56191
3.748
3.62113
2.48408
4.81928
2.68012
4.52759
3.76221
3.86708
4.12001
3.96553
2.52052
2.77907
3.80409
4.22566
4.7103
4.37576
4.47961
4.63877
3.93448
4.63411
4.29831
4.06601
5.79183
5.01194
3.38462
4.36667
4.05666
3.59439
3.14407
2.54525
2.98963
2.77014
4.81607
4.08377
3.84675
3.76525
3.91162
3.32387
4.782
2.97877
3.5637
3.70494
3.38621
3.8183
4.15371
4.28038
3.13272
4.40456
3.14307
3.16078
3.97146
4.15249
2.82354
3.19706
3.69506
3.38919
3.45032
3.87859
4.24185
2.63931
4.80269
5.15486
4.46965
4.11634
3.7946
4.95759
4.99107
3.44463
3.74141
3.18575
3.66513
3.17721
4.12898
4.42601
3.66328
3.05773
4.10694
2.79445
4.08431
3.86021
4.31282
4.34972
4.15146
3.95745
4.6455
3.41165
4.03368
3.91092
3.90711
3.88251
4.29311
3.32996
3.16857
3.81862
3.18704
2.63558
4.25148
5.01207
4.02096
2.8348
4.49247
4.06832
4.42267
4.723
3.94333
4.47238
2.66559
4.86888
4.84869
5.28854
5.11587
3.79309
3.71065
3.98338
3.28881
3.80737
4.87901
3.65166
4.2688
4.19493
4.57218
4.3547
2.81958
4.59699
3.97304
4.7215
4.37168
4.67345
3.91589
4.14704
2.6801
4.29895
5.79076
3.8273
3.23229
2.33335
4.57315
4.65103
2.74883
2.53488
3.93007
2.48477
2.81127
3.84024
3.9137
4.07468
3.90433
3.2971
3.21262
4.70931
4.12218
4.84056
3.41948
3.10318
4.31204
4.32859
3.71359
2.60585
3.89968
4.99486
2.76881
3.51871
4.69809
3.00519
3.45366
3.71737
4.50824
2.7375
3.45481
3.82115
2.84342
4.25291
2.64199
4.11118
3.48068
4.22925
3.73382
3.94178
3.17335
3.84164
3.63486
2.88049
3.58413
3.72645
3.81619
4.10085
4.77
3.12637
3.05246
2.55687
4.14264
3.30389
3.04712
3.95446
0.996813
2.66092
3.50156
3.139
2.76212
3.69819
3.55057
2.73098
4.34006
3.53544
3.88848
4.15342
3.61061
3.08056
3.35653
2.83549
4.03842
3.35142
5.14251
3.18602
3.04536
2.394
4.03827
3.22187
2.14597
4.65348
2.66612
3.18797
3.97365
3.31106
3.71573
3.46009
3.84707
3.9888
4.209
2.41957
2.59473
4.98231
2.76536
2.56431
2.79175
2.65937
3.17669
3.45341
2.02268
3.99118
3.7326
3.55511
3.68121
2.3938
3.12923
4.39972
4.29843
4.009
2.44926
3.46659
3.41022
2.72562
2.5536
3.63794
3.90631
4.02431
4.07295
3.6627
2.4244
4.05692
2.26785
3.16948
3.76551
3.63308
4.5918
2.42077
3.91495
3.06475
3.29549
2.57743
2.2048
3.64834
4.37649
3.07715
2.75501
4.31702
3.95652
3.63701
3.72682
3.66416
2.73176
4.64395
2.51085
4.46735
3.11056
2.34944
3.89529
4.30837
3.52724
3.84211
3.61487
4.47338
4.52902
3.3358
2.51136
2.5512
3.64078
3.45883
3.84197
4.42629
3.82319
4.87286
3.72434
2.79875
3.27199
3.66453
4.34186
3.64508
3.22055
2.98841
4.20056
4.18426
3.62309
3.13245
3.98058
3.59479
3.93753
4.73485
3.55874
3.36901
4.35535
2.67954
3.85899
3.53824
2.77467
3.35415
3.27398
2.86947
3.90139
3.84156
2.80935
3.14183
2.57251
2.91364
4.4323
4.09098
4.03542
4.95986
3.91249
5.11891
3.55346
3.27219
4.33757
4.80689
4.66668
2.92113
2.62509
5.55249
3.27985
3.85525
3.84742
3.32198
3.54123
3.51707
3.73247
4.03653
4.1588
4.23185
3.79924
3.12411
5.57916
4.38929
5.64748
4.96096
3.90594
5.58676
3.75797
4.70336
3.33829
4.92901
2.60288
5.08806
4.8723
3.72552
4.85846
3.90757
3.76447
4.46265
5.12068
3.43325
3.23471
3.24845
4.45225
4.11645
4.11928
4.52053
5.21653
3.65625
4.0989
3.05228
4.3714
4.29819
5.38739
5.24742
2.80663
3.97717
5.32314
2.4601
2.66019
4.43506
2.79366
5.3015
2.50104
4.36244
3.63354
2.88616
5.08075
5.709
3.24371
4.61717
2.95404
2.65973
3.85705
5.12353
4.46991
3.45749
3.62463
2.66837
3.68123
3.81987
4.64523
4.15392
3.61618
5.49318
3.95926
4.69016
4.10193
4.06783
4.75269
4.12903
4.34706
4.78215
4.37009
4.75308
4.50294
3.07103
3.74878
3.15826
3.29042
4.27521
4.45211
4.52028
3.72068
3.90408
3.63602
3.78995
3.21529
2.85532
3.36151
4.19094
4.31753
3.37879
3.09654
4.98696
5.32877
3.16216
4.48385
4.98021
4.31068
4.37529
3.12167
4.55401
3.8881
2.99029
3.85276
5.37724
3.392
3.01253
4.12349
5.02582
3.50405
2.58114
3.47253
2.94551
4.33168
4.52441
2.98786
4.0917
4.15229
3.2832
2.8433
4.14846
4.71478
3.53755
4.95314
3.6026
4.84756
3.51678
3.28559
2.87653
5.27839
4.37201
4.22045
4.86941
3.7656
4.25335
4.06383
4.46764
3.85289
4.97096
3.16465
3.14115
2.46449
5.41429
3.38695
3.02112
2.17817
4.82962
2.93189
3.74866
4.16709
3.95547
4.69087
2.41114
4.0902
2.69256
2.45265
3.08937
3.82595
1.55338
4.59142
5.67238
4.15705
2.94926
4.56318
3.89655
3.91555
5.64798
4.54155
4.61546
3.52221
3.82838
2.80627
3.80673
3.96978
3.65804
4.29553
4.52959
4.75036
3.44651
3.98077
4.74923
5.1791
3.73542
4.42885
2.9511
3.61357
4.04583
2.6667
3.66464
4.39282
3.17332
2.85607
4.98353
3.37125
3.04004
4.34674
3.9731
3.9106
3.64776
4.12743
2.28447
4.87858
5.83694
3.84074
3.31254
4.50985
3.98681
4.85364
4.71712
4.15691
3.80555
3.99889
4.96885
3.7488
2.47728
3.5869
3.88381
3.3875
5.06628
4.27613
3.90447
2.89418
4.14158
3.51225
3.94149
3.89011
3.21945
2.5797
4.24832
2.57137
1.40806
2.99691
3.47407
3.77183
4.97012
3.33698
3.94673
5.88664
2.3357
3.8467
4.53718
4.12989
4.45767
4.67486
3.44398
4.01384
3.09103
3.08689
4.22609
4.43453
5.55892
4.47197
5.02844
3.33906
3.69911
4.11734
3.623
4.6361
3.79709
3.55591
4.17682
3.99702
3.98364
4.8919
4.59461
4.65201
3.43605
3.98498
4.68338
5.27582
3.66809
4.19054
4.39162
5.28442
3.96901
2.99377
5.73456
4.05377
3.92985
2.9732
4.21949
3.88069
4.77563
2.2857
3.87888
3.93571
3.97978
5.19989
3.44288
3.92288
2.73283
3.22056
3.92573
3.62108
2.81531
4.15629
3.58716
4.80937
3.99725
3.03214
4.41437
3.72669
2.90262
4.70169
3.97119
3.59767
4.52757
3.67033
3.10506
3.69071
2.87088
5.91593
4.26162
3.6498
4.18099
3.81728
3.81266
4.5178
4.2398
5.10305
3.05745
3.4395
2.99994
5.42108
3.89583
5.6245
4.81149
2.93596
4.10097
4.31002
4.99064
3.67278
4.11757
4.79126
3.2602
4.04077
5.06094
5.42255
3.62075
2.78331
4.38858
4.30616
3.32303
3.40099
3.9507
4.08305
3.7296
4.67282
4.27652
4.8126
4.08637
2.81084
3.91386
4.7765
4.0558
4.28508
4.99774
3.65194
3.24557
4.12055
4.74292
3.28122
4.05392
5.15111
5.36047
2.56287
3.66736
2.83367
4.40431
4.23267
3.30446
3.35962
3.91737
4.03744
3.7255
4.66123
4.31331
4.70124
3.97681
2.8143
3.86704
5.20345
5.29922
4.86211
4.70526
4.25326
2.5194
2.75338
5.09802
3.10073
3.06342
4.98822
3.78072
5.05649
4.35841
4.82991
3.80911
3.1641
4.10461
5.32221
4.42081
4.08107
4.18125
4.77408
2.9352
4.46706
3.21765
3.95987
3.35331
3.55673
2.85034
3.54077
3.5979
3.83295
4.37097
4.09897
3.17876
4.29852
3.24646
3.13551
4.31006
3.08132
3.46239
3.36151
4.22879
2.74813
3.73649
3.30009
3.42409
4.14568
3.27686
2.64983
2.83968
4.48752
3.21156
5.10601
4.35498
3.13014
3.7317
4.97251
3.67628
4.16043
4.83638
3.11416
5.3306
3.39349
2.6087
3.39072
3.78277
3.78287
3.79378
4.15626
5.27415
3.79333
3.76615
2.83378
4.01428
3.43067
2.56094
4.67152
3.85892
2.13311
3.69325
5.41524
3.91793
4.25396
3.45105
[truncated: 1,431 more rows]
