# Supplementary material for: Biomolecular condensate phase diagrams with a combinatorial microdroplet platform
Source: Nat Commun. 2022 Dec 21;13:7845. doi: 10.1038/s41467-022-35265-7 (PMC9768726; doi:10.1038/s41467-022-35265-7)
Supplement: Supplementary file 6 — Source Data [file 41467_2022_35265_MOESM6_ESM.zip › Source_Data/FigureS4.xlsx]

## Sheet: Sheet1
Figure S4
	panel a:				panel b:				panel c:
		FUS(G156E)-EGFP / μM	PEG 6000 / % (w/w)	feature		FUS(G156E)-EGFP / μM	PEG 6000 / % (w/w)	feature		FUS(G156E)-EGFP / μM	PEG 6000 / % (w/w)	feature
		0.709297	4.94258	FALSE		1.13592	3.97677	FALSE		1.66506	3.59864	TRUE
		1.83715	2.87462	FALSE		0.634773	5.50135	TRUE		0.881788	2.11607	FALSE
		1.16768	2.43299	FALSE		0.437302	6.03599	TRUE		1.87901	3.72558	TRUE
		1.35713	1.84651	FALSE		2.10473	1.07932	FALSE		1.57572	3.90534	TRUE
		1.48299	1.85335	FALSE		1.38154	2.20966	FALSE		1.80683	3.24642	FALSE
		0.659065	3.96457	FALSE		1.67654	2.59743	FALSE		0.915737	4.11144	TRUE
		1.86733	4.06617	TRUE		2.64581	1.86143	FALSE		3.49467	1.47152	FALSE
		1.46061	1.68279	FALSE		2.12504	0.944901	FALSE		1.44758	1.56341	FALSE
		1.50108	2.50912	FALSE		0.70234	5.39208	TRUE		0.616527	5.23966	TRUE
		2.67073	2.59767	TRUE		0.488277	3.32206	FALSE		2.55134	2.34991	TRUE
		1.69046	1.14333	FALSE		1.40192	2.74774	FALSE		0.650956	3.9776	FALSE
		1.4505	4.20998	TRUE		2.88072	1.8902	FALSE		1.88309	2.85537	FALSE
		3.4945	2.09381	FALSE		2.08433	3.74086	TRUE		0.845213	3.00518	FALSE
		1.29204	3.97481	TRUE		1.57316	2.29999	FALSE		1.58131	1.99352	FALSE
		0.276755	3.88194	FALSE		1.73055	2.33773	FALSE		2.28986	3.27686	TRUE
		1.96976	1.90173	FALSE		2.68706	1.95665	FALSE		0.37222	3.58859	FALSE
		1.20995	2.30427	FALSE		2.30512	3.71801	TRUE		2.52053	0.891237	FALSE
		0.577967	2.97106	FALSE		2.59918	1.79056	TRUE		1.67005	3.73743	TRUE
		2.98437	5.16439	TRUE		2.68749	2.20702	FALSE		0.540272	3.71416	TRUE
		0.783338	7.37583	TRUE		3.57725	2.05361	FALSE		1.21081	1.81069	FALSE
		1.84341	3.2416	TRUE		2.80041	2.27586	FALSE		0.390751	5.88137	TRUE
		3.24189	1.52342	FALSE		2.99741	2.0182	FALSE		0.316423	3.38375	FALSE
		3.32829	2.18493	FALSE		0.967837	4.34888	TRUE		1.82245	1.23611	FALSE
		1.69484	2.53751	FALSE		3.08751	0.899175	FALSE		0.598713	5.83981	TRUE
		2.0819	2.8781	TRUE		0.490144	5.57908	TRUE		0.457339	4.46476	FALSE
		1.5697	3.51278	TRUE		0.298568	3.11831	FALSE		1.69555	3.13449	FALSE
		1.81788	4.00464	TRUE		1.49595	1.6148	FALSE		3.03057	4.28188	FALSE
		0.355737	3.52079	FALSE		2.35258	1.31408	FALSE		3.17537	0.963806	FALSE
		1.44727	3.87925	TRUE		1.9505	2.9001	FALSE		2.15495	3.6021	TRUE
		1.0427	2.86422	FALSE		2.16172	3.31529	TRUE		0.471625	2.6946	TRUE
		0.626342	5.99623	TRUE		1.33584	2.00156	FALSE		1.63124	2.78005	FALSE
		0.895011	3.9176	FALSE		2.27104	3.93591	FALSE		1.75073	3.11327	FALSE
		1.45493	3.89338	TRUE		0.85193	2.90004	FALSE		0.49586	4.05343	FALSE
		2.30217	2.92533	TRUE		0.39842	3.19908	FALSE		1.56568	2.75379	FALSE
		3.39319	2.01809	FALSE		1.82306	2.76207	FALSE		1.75895	1.8686	FALSE
		0.58223	5.29749	TRUE		0.980483	1.48108	FALSE		2.10812	0.866514	FALSE
		1.41426	2.09078	FALSE		1.72489	3.78211	TRUE		1.94122	2.65974	FALSE
		0.983404	1.6684	FALSE		2.11235	1.07493	FALSE		2.00132	2.33875	FALSE
		0.189889	2.42001	FALSE		1.31163	1.72037	FALSE		0.508353	3.49124	FALSE
		2.2039	2.80808	FALSE		0.407865	4.05397	FALSE		1.6106	3.99505	TRUE
		1.35232	1.66844	FALSE		1.97132	2.8232	FALSE		2.41925	3.09236	FALSE
		0.243721	4.01994	FALSE		0.656072	3.19244	FALSE		2.8262	2.15705	TRUE
		2.57373	0.934032	FALSE		1.2942	8.77337	TRUE		0.596443	3.5842	FALSE
		2.39005	2.17885	FALSE		1.32155	4.488	TRUE		0.424367	2.63705	FALSE
		2.61496	0.936701	FALSE		2.42022	0.924499	FALSE		2.10834	2.82813	FALSE
		1.65194	3.21261	FALSE		1.92408	2.98727	FALSE		0.824384	3.69103	FALSE
		1.15172	3.71759	FALSE		1.84983	2.83791	FALSE		0.736692	4.24015	FALSE
		0.238801	2.77685	FALSE		0.563918	0.761911	FALSE		2.23874	1.5548	FALSE
		0.545911	3.30136	FALSE		2.04763	3.10874	TRUE		0.995132	3.97527	FALSE
		3.42477	1.80209	FALSE		1.58291	1.62367	FALSE		0.91215	2.06997	FALSE
		0.250241	3.52544	FALSE		2.48874	2.54668	FALSE		2.22984	1.31221	FALSE
		0.564592	3.02006	FALSE		1.71364	3.70465	TRUE		3.3748	1.84811	FALSE
		1.41109	2.67082	FALSE		1.79137	7.96185	TRUE		0.501031	3.55762	FALSE
		2.13398	3.0171	TRUE		0.392617	1.71377	FALSE		1.28696	2.39655	FALSE
		1.90982	3.36418	TRUE		1.43492	1.97729	FALSE		1.31867	3.80454	TRUE
		2.3808	2.41221	FALSE		3.54345	1.79689	FALSE		0.711612	3.68796	FALSE
		0.882129	4.79912	TRUE		0.465763	1.92448	FALSE		2.71043	2.75049	TRUE
		1.45489	1.86261	FALSE		2.62933	6.7221	TRUE		1.9549	2.81791	FALSE
		1.60416	1.8018	FALSE		3.16254	1.94339	FALSE		0.894014	2.15081	FALSE
		0.610266	3.4155	FALSE		0.677691	2.58358	FALSE		3.15369	1.42918	FALSE
		1.22842	2.0732	FALSE		1.44323	2.59797	FALSE		0.540916	2.77554	FALSE
		2.38111	2.3453	FALSE		1.523	3.00081	FALSE		2.10965	0.882853	FALSE
		1.72579	2.60487	FALSE		3.17412	1.6561	FALSE		1.59078	2.52175	FALSE
		1.72794	2.94275	FALSE		0.795134	0.768083	FALSE		1.1377	1.89983	FALSE
		0.579071	0.823911	FALSE		0.260955	3.60406	FALSE		1.36717	3.30926	FALSE
		0.218796	3.36657	FALSE		0.654292	5.70514	TRUE		1.62289	0.728903	FALSE
		2.24576	2.19552	FALSE		0.724149	5.05091	TRUE		1.98909	3.23915	TRUE
		0.402183	4.46674	FALSE		1.37668	2.57368	FALSE		1.36509	2.45108	FALSE
		2.14774	2.26015	FALSE		1.86472	3.50636	TRUE		1.57619	2.48437	FALSE
		1.61919	1.27789	FALSE		1.10178	2.16837	FALSE		0.713288	3.40897	FALSE
		1.32765	1.93942	FALSE		2.49723	1.95012	TRUE		1.10438	3.72706	FALSE
		3.22045	1.60098	FALSE		0.534971	3.57191	FALSE		0.400443	4.00504	FALSE
		1.98438	3.69414	TRUE		2.13045	3.65903	TRUE		0.356979	4.60549	FALSE
		0.606866	0.837114	FALSE		2.92545	1.06959	FALSE		0.672102	4.61812	FALSE
		1.73049	1.18945	FALSE		0.955166	2.63536	FALSE		1.60667	3.13663	FALSE
		2.3991	0.892969	FALSE		0.696531	4.51655	FALSE		0.789295	2.62255	FALSE
		1.97149	6.31585	TRUE		1.51645	1.69937	FALSE		1.27329	3.44268	FALSE
		1.00217	6.41799	TRUE		1.38201	1.29404	FALSE		1.51507	2.04235	FALSE
		0.419176	4.96153	FALSE		1.6105	2.63186	FALSE		0.358955	2.75343	FALSE
		2.39316	2.1835	FALSE		2.284	1.24395	FALSE		1.6802	2.55199	FALSE
		1.91839	3.44945	TRUE		0.681269	5.67331	TRUE		0.329343	3.11903	FALSE
		4.46437	2.46925	FALSE		2.01518	1.97664	FALSE		2.44935	2.67001	FALSE
		0.624317	2.87652	FALSE		1.99385	3.72602	TRUE		1.78966	2.88927	FALSE
		0.613979	2.62719	FALSE		0.274205	0.823539	FALSE		1.5251	2.50252	FALSE
		2.44749	2.63313	TRUE		0.845497	2.4265	FALSE		0.988813	2.60446	FALSE
		3.06534	0.779803	FALSE		1.46485	3.82618	FALSE		1.90692	2.87477	FALSE
		1.53255	1.17157	FALSE		0.635172	4.6503	FALSE		3.23899	0.816651	FALSE
		1.24698	2.51602	FALSE		0.435795	3.81414	FALSE		-0.0724911	-0.0784975	FALSE
		0.459374	3.7164	FALSE		2.43606	1.41776	FALSE		0.472974	5.60963	TRUE
		1.62151	1.99333	FALSE		2.11519	2.34224	FALSE		1.4373	3.04423	FALSE
		2.88455	2.41422	TRUE		0.307022	2.82152	FALSE		1.79229	1.26379	FALSE
		1.62022	2.70438	FALSE		1.27002	4.14595	TRUE		0.455725	3.59154	FALSE
		1.41886	3.54581	FALSE		2.43278	3.33874	TRUE		1.4741	2.64773	TRUE
		2.14167	2.87387	FALSE		1.80507	3.1531	TRUE		2.52359	1.61746	FALSE
		1.76196	2.16209	FALSE		2.16987	0.814426	FALSE		1.06393	4.51598	TRUE
		1.655	4.33637	TRUE		2.19397	3.51101	TRUE		1.66045	4.13147	TRUE
		1.15565	4.27948	FALSE		1.10604	3.78756	FALSE		0.984724	2.15513	FALSE
		1.91714	4.45399	TRUE		2.38502	0.993486	FALSE		0.600194	5.5123	TRUE
		1.08378	1.47812	FALSE		1.22737	2.24285	FALSE		1.2415	1.87033	FALSE
		1.21031	2.29858	FALSE		1.39105	1.98433	FALSE		0.198227	2.79702	FALSE
		0.493125	4.42203	FALSE		0.757801	1.76332	FALSE		2.36671	1.9859	FALSE
		1.79664	3.82799	TRUE		1.91317	3.11813	FALSE		2.36568	0.931291	FALSE
		1.65059	3.16702	TRUE		3.14523	1.97088	FALSE		1.65728	3.52822	TRUE
		1.68632	3.35448	FALSE		0.869166	1.48241	FALSE		2.97805	2.12052	FALSE
		2.13402	1.22055	FALSE		1.1648	2.21356	FALSE		2.068	2.02924	FALSE
		1.56926	2.26839	FALSE		0.739408	3.27583	FALSE		0.557282	2.52346	FALSE
		1.16959	3.68452	FALSE		2.71687	2.69374	TRUE		1.05899	2.17984	FALSE
		0.430471	3.90787	FALSE		3.15635	1.96371	FALSE		1.37671	4.09265	TRUE
		1.50532	5.51452	TRUE		1.14745	3.63586	TRUE		2.58831	3.73916	FALSE
		2.57527	2.32295	FALSE		3.09864	1.94569	FALSE		2.2195	1.6394	FALSE
		0.64378	0.786762	FALSE		0.454271	3.16442	FALSE		0.980686	2.44564	FALSE
		1.019	3.52529	FALSE		2.05818	2.37475	FALSE		1.04799	4.60309	TRUE
		2.03841	3.08264	TRUE		1.6331	2.52668	FALSE		2.41725	1.24724	FALSE
		3.75273	3.358	FALSE		0.45261	4.57884	FALSE		0.875654	2.92449	FALSE
		2.36846	1.25982	FALSE		1.26394	0.801399	FALSE		1.41158	1.9133	FALSE
		1.33834	3.14558	FALSE		0.685284	5.04896	TRUE		1.37411	4.17156	TRUE
		0.834295	0.74805	FALSE		0.54667	5.03125	TRUE		1.30808	3.81865	TRUE
		1.47905	3.68376	TRUE		1.04462	0.702928	FALSE		0.703802	4.2565	FALSE
		2.07675	1.09573	FALSE		3.01594	2.53427	TRUE		0.499967	5.6953	TRUE
		1.04789	0.756685	FALSE		1.86055	3.93629	TRUE		1.24104	1.72488	FALSE
		2.05305	2.08581	FALSE		1.73707	3.62675	TRUE		0.814249	2.72987	FALSE
		1.57557	1.14547	FALSE		2.11603	3.46546	TRUE		0.761889	4.60262	TRUE
		2.3048	1.32049	FALSE		1.24533	1.30623	FALSE		2.11904	3.71834	TRUE
		1.56272	3.03111	FALSE		1.34175	2.44676	FALSE		0.627336	3.21054	FALSE
		3.27771	1.91114	FALSE		2.2009	2.50967	FALSE		0.243156	2.94928	FALSE
		2.45636	1.85501	FALSE		1.9271	2.85197	FALSE		2.17654	2.99043	TRUE
		1.11118	1.68801	FALSE		2.75779	2.08145	FALSE		1.05348	4.24655	FALSE
		1.94024	3.95962	TRUE		2.34193	0.779281	FALSE		3.40099	2.13879	FALSE
		1.62641	3.43348	TRUE		1.65071	4.12586	TRUE		1.84375	3.32111	TRUE
		1.50091	1.20228	FALSE		2.6449	3.10607	TRUE		1.0494	4.01141	FALSE
		1.68578	4.16976	TRUE		2.38344	2.97947	TRUE		0.689383	2.95965	FALSE
		0.561233	4.95878	FALSE		0.236988	2.75281	FALSE		0.371529	4.06301	FALSE
		2.46818	2.9838	TRUE		0.687477	5.09974	TRUE		1.37818	2.38872	FALSE
		1.81286	2.52405	FALSE		0.712966	5.06827	TRUE		0.197664	3.18684	FALSE
		2.20713	1.61143	FALSE		2.78284	2.18459	FALSE		2.08871	2.62581	FALSE
		2.83971	2.95612	TRUE		2.18734	1.38185	FALSE		2.15229	2.61588	FALSE
		1.56147	3.99884	TRUE		0.735961	4.53544	FALSE		0.955782	2.33949	FALSE
		1.9626	0.767995	FALSE		1.00336	2.90246	FALSE		2.04028	2.67757	FALSE
		1.14633	0.721383	FALSE		1.38186	2.04686	FALSE		-0.128901	-0.132555	FALSE
		1.00052	4.4222	TRUE		0.578309	5.20807	TRUE		0.219081	3.47049	FALSE
		0.439839	3.55652	FALSE		1.95205	2.81198	FALSE		1.4066	4.15826	TRUE
		0.614973	1.95558	FALSE		1.34984	4.19122	TRUE		0.319711	3.35062	FALSE
		0.494055	5.49313	TRUE		1.37184	1.8433	FALSE		0.42524	3.44607	FALSE
		2.67546	2.02107	FALSE		0.805536	3.57181	FALSE		2.90916	1.72627	FALSE
		2.15426	1.2351	FALSE		2.92211	1.1816	FALSE		1.49628	2.23413	FALSE
		2.76182	2.19159	FALSE		1.73834	3.0626	FALSE		2.11554	3.33508	TRUE
		1.71947	2.57375	FALSE		1.36699	1.88821	FALSE		1.62107	3.03668	FALSE
		0.592843	6.31256	TRUE		1.56181	1.47422	FALSE		1.75745	2.58072	FALSE
		1.58818	2.80936	FALSE		0.944445	2.38469	FALSE		1.3778	3.21357	FALSE
		0.69155	3.93011	FALSE		0.704579	3.62941	FALSE		2.79269	1.92447	FALSE
		0.959354	2.53659	FALSE		2.00442	1.77733	FALSE		1.88465	2.88545	FALSE
		1.64931	2.89832	FALSE		0.404331	4.05811	FALSE		0.930955	2.22296	FALSE
		0.407232	4.8257	FALSE		1.98396	0.84823	FALSE		2.47425	4.41123	FALSE
		0.99157	2.31766	FALSE		2.00201	1.06223	FALSE		2.2155	2.43798	FALSE
		1.19386	2.29533	FALSE		0.920138	2.20376	FALSE		2.18784	2.34497	FALSE
		0.797565	4.29764	FALSE		1.56032	3.19578	FALSE		2.54581	2.44559	FALSE
		1.42568	3.68349	FALSE		1.41384	2.38957	FALSE		0.974555	4.54441	TRUE
		0.864426	4.64604	TRUE		2.08348	4.14329	TRUE		2.58728	2.65533	FALSE
		0.87978	4.22915	TRUE		1.36487	1.50052	FALSE		1.71792	2.99104	FALSE
		2.46507	2.30698	FALSE		2.56036	2.07431	FALSE		-0.168239	-0.158121	FALSE
		1.01653	1.41771	FALSE		1.88689	3.16456	FALSE		2.02993	1.12625	FALSE
		0.803659	2.93964	FALSE		0.208544	2.83623	FALSE		0.44127	4.40293	FALSE
		1.67612	1.14127	FALSE		0.478	5.11881	TRUE		1.03889	2.47351	FALSE
		1.42931	0.821782	FALSE		0.649247	1.65558	FALSE		1.86554	3.94279	TRUE
		1.90119	2.85922	FALSE		1.88012	3.73001	TRUE		1.75494	2.78058	FALSE
		3.19898	6.2727	FALSE		0.849598	0.806353	FALSE		2.19241	2.94039	TRUE
		1.64503	2.90531	FALSE		1.91574	1.76505	FALSE		1.58612	3.33262	FALSE
		0.699749	4.99645	FALSE		1.30775	3.86856	TRUE		3.01224	0.757665	FALSE
		1.55096	4.19127	TRUE		1.21281	1.89354	FALSE		0.928821	4.04195	FALSE
		2.75071	1.9607	FALSE		2.37239	2.88434	TRUE		3.14678	1.59342	FALSE
		1.45689	2.12096	FALSE		0.861282	2.89058	FALSE		4.46386	2.22417	FALSE
		1.62015	2.57245	FALSE		2.4055	3.30604	TRUE		0.176539	2.77206	FALSE
		3.54676	1.9654	FALSE		0.938027	2.19481	FALSE		1.768	3.89342	TRUE
		0.308862	3.1021	FALSE		1.10027	7.24655	TRUE		1.4797	1.59812	FALSE
		2.0509	2.50769	FALSE		2.04633	3.16406	FALSE		1.3239	3.15986	FALSE
		6.16931	4.03013	FALSE		2.70074	1.98082	FALSE		0.830397	5.65147	TRUE
		2.36021	1.12863	FALSE		0.223351	2.89531	FALSE		2.34519	2.03595	FALSE
		2.63405	0.870286	FALSE		1.95604	3.45456	TRUE		1.32752	2.2258	FALSE
		2.73007	2.4584	FALSE		1.51826	1.41635	FALSE		0.820785	0.672981	FALSE
		2.32043	1.99043	TRUE		0.527976	5.17132	TRUE		0.952838	2.6641	FALSE
		1.79785	3.29788	FALSE		1.94477	3.94543	TRUE		1.64763	4.1423	TRUE
		1.00457	0.717449	FALSE		2.01349	2.0199	FALSE		0.923999	1.4959	FALSE
		0.551422	5.09428	TRUE		2.97956	3.0001	FALSE		1.10247	1.94067	FALSE
		1.79842	3.55493	TRUE		2.48515	2.54349	FALSE		2.21224	3.46114	TRUE
		0.780331	0.722327	FALSE		0.538935	5.03891	TRUE		3.21268	1.19802	FALSE
		1.48428	3.31024	TRUE		3.16698	2.09017	FALSE		0.678745	1.89278	FALSE
		1.33234	2.5475	FALSE		2.45067	3.12361	TRUE		0.276444	3.1375	FALSE
		3.45837	2.01456	FALSE		0.733179	4.82933	FALSE		-0.156055	-0.138288	FALSE
		1.45537	0.818127	FALSE		2.27355	2.4452	FALSE		1.02195	0.741355	FALSE
		2.63038	1.04133	FALSE		3.11118	1.95179	FALSE		1.59235	0.699725	FALSE
		0.701034	3.84337	FALSE		0.906341	3.2335	FALSE		0.595644	4.44841	TRUE
		1.06529	2.37056	FALSE		1.98541	2.81858	FALSE		2.44291	1.39894	FALSE
		2.07996	1.97521	FALSE		2.03006	1.07284	FALSE		1.73137	3.04961	FALSE
		0.311493	4.25254	FALSE		0.920322	3.01626	FALSE		2.8652	0.763846	FALSE
		0.631604	2.93161	FALSE		1.24755	1.35426	FALSE		2.30216	2.60059	FALSE
		0.568835	3.45461	FALSE		0.291808	3.44781	FALSE		1.58281	1.38915	FALSE
		2.28224	1.2591	FALSE		1.28585	2.02998	FALSE		1.22866	2.65494	FALSE
		0.313638	3.78588	FALSE		0.622936	3.49531	FALSE		2.31072	2.82773	FALSE
		2.00996	3.88009	TRUE		2.81168	1.75237	FALSE		0.510275	2.73249	FALSE
		1.81932	3.31625	TRUE		1.58117	2.31619	FALSE		1.61715	3.82056	TRUE
		0.623857	3.71215	FALSE		0.994467	2.50488	FALSE		1.43785	3.8242	TRUE
		4.26208	3.34179	FALSE		0.392263	4.35932	FALSE		1.67945	2.54989	FALSE
		1.27399	2.29366	FALSE		0.272098	2.85662	FALSE		1.59319	1.94131	FALSE
		1.23105	2.1905	FALSE		2.14331	2.31101	FALSE		1.13161	0.759582	FALSE
		2.38137	1.07094	FALSE		1.47698	1.43931	FALSE		1.24722	2.22704	FALSE
		0.517802	1.95806	FALSE		2.85609	1.07164	FALSE		2.24757	2.25601	FALSE
		2.89711	2.08498	FALSE		2.03845	2.98979	FALSE		2.16604	2.97293	TRUE
		0.267015	3.54078	FALSE		2.39169	3.04738	TRUE		1.17916	1.3501	FALSE
		1.59285	3.70636	TRUE		3.12054	4.7421	TRUE		0.787703	2.35249	FALSE
		0.975172	2.2619	FALSE		0.531902	1.98706	FALSE		0.38402	3.79231	FALSE
		2.28682	2.86936	FALSE		1.37154	1.20858	FALSE		2.3765	1.3264	FALSE
		2.06261	2.03673	FALSE		1.28824	3.33394	FALSE		1.01512	3.42132	FALSE
		0.890313	1.99918	FALSE		1.38296	2.77501	FALSE		1.21766	2.33058	FALSE
		1.04805	1.53545	FALSE		0.541401	5.27993	TRUE		1.469	4.02384	TRUE
		1.22236	2.76274	FALSE		0.166301	3.09259	FALSE		1.02151	0.821831	FALSE
		1.60495	2.76171	FALSE		1.19625	2.35039	FALSE		0.823771	3.55158	FALSE
		3.92996	3.35931	FALSE		1.96325	2.61819	FALSE		0.291147	3.77515	FALSE
		0.791027	3.99874	FALSE		2.05437	3.22969	FALSE		0.254241	2.70468	FALSE
		2.88152	0.97713	FALSE		3.02824	2.01454	FALSE		1.54925	3.48576	TRUE
		0.955792	2.35965	FALSE		2.54395	2.31081	FALSE		2.95454	1.74485	FALSE
		1.6021	1.31701	FALSE		1.7688	1.02899	FALSE		3.24756	5.22444	TRUE
		1.77521	3.25078	FALSE		2.13325	1.12007	FALSE		1.69804	2.67406	TRUE
		0.719894	5.18521	TRUE		2.22247	2.33456	FALSE		1.61017	2.95417	FALSE
		2.00939	3.43474	TRUE		2.58116	2.31408	FALSE		0.498527	0.636768	FALSE
		0.309505	4.12732	FALSE		1.3426	0.672268	FALSE		1.74826	2.81083	FALSE
		1.40519	4.43853	TRUE		2.40523	0.894507	FALSE		1.02264	4.27288	TRUE
		1.60177	2.17544	FALSE		1.97885	1.7999	FALSE		2.19869	2.40917	FALSE
		0.953313	2.24009	TRUE		1.38972	3.75633	FALSE		1.20617	4.56488	TRUE
		1.82406	2.96828	FALSE		0.642568	2.89736	FALSE		2.50881	3.85597	TRUE
		1.27127	1.71771	FALSE		1.8074	2.55469	FALSE		0.268455	3.01948	FALSE
		0.709706	4.16691	FALSE		1.27753	0.625564	FALSE		2.7796	2.17533	FALSE
		1.59711	2.72043	FALSE		0.389719	4.4924	FALSE		0.228005	3.1936	FALSE
		1.83946	1.79391	FALSE		1.17055	0.760323	FALSE		0.541426	5.68379	TRUE
		1.30436	2.94857	FALSE		1.29444	4.09922	TRUE		1.50735	4.38095	TRUE
		1.13412	2.26777	FALSE		0.48307	4.00176	FALSE		0.615712	5.31726	TRUE
		1.43062	6.65783	TRUE		2.3198	1.33219	FALSE		1.38464	1.95264	FALSE
		1.60314	2.18313	FALSE		0.325719	3.41087	FALSE		1.70644	2.69294	FALSE
		2.99227	0.828749	FALSE		2.96709	0.89556	FALSE		3.58121	5.42464	TRUE
		2.25456	1.2415	FALSE		2.51554	2.65266	FALSE		1.43598	3.24922	FALSE
		0.709176	4.05249	FALSE		1.69328	3.19009	FALSE		2.34206	4.27461	TRUE
		3.02718	1.62295	FALSE		1.67821	1.67783	FALSE		0.594408	3.98308	FALSE
		1.60546	3.33105	FALSE		1.76817	2.7213	FALSE		0.657897	3.75384	FALSE
		1.4556	1.44104	FALSE		2.66569	1.95137	FALSE		1.74471	3.07296	FALSE
		2.30599	2.21814	FALSE		0.34176	4.384	FALSE		1.40887	3.3754	TRUE
		1.88136	2.88127	FALSE		1.0675	2.5543	FALSE		1.976	0.851616	FALSE
		2.14743	2.62872	FALSE		1.79344	3.17551	FALSE		1.07684	4.6368	TRUE
		2.08448	3.36481	TRUE		1.32252	2.61901	FALSE		2.46788	2.58802	FALSE
		2.69712	3.73248	TRUE		0.623852	4.1036	FALSE		0.738466	2.87798	FALSE
		1.27738	1.86498	FALSE		2.10428	3.24875	TRUE		1.66817	3.0454	FALSE
		1.45005	3.82817	TRUE		1.65538	3.92437	TRUE		2.20801	3.04302	FALSE
		1.52119	1.32268	FALSE		2.25883	2.75278	TRUE		3.50771	1.95905	FALSE
		0.867707	5.02886	TRUE		1.33756	3.92517	TRUE		1.48609	1.27362	FALSE
		1.17354	0.762673	FALSE		0.674549	4.334	FALSE		0.86362	2.42097	FALSE
		1.26268	3.22486	FALSE		2.89159	1.60906	FALSE		1.3909	1.86246	FALSE
		1.15263	1.85944	FALSE		0.68761	4.11589	FALSE		0.488496	0.695248	FALSE
		2.09736	2.92118	FALSE		1.24964	2.33933	FALSE		0.503597	5.52465	TRUE
		0.620112	5.70887	TRUE		1.48798	8.87559	TRUE		1.88872	2.63266	FALSE
		0.451871	6.04239	TRUE		2.28272	5.58238	TRUE		2.61386	2.17352	FALSE
		1.70929	2.78891	FALSE		2.04033	3.2273	TRUE		2.84813	0.895386	FALSE
		0.771765	2.464	FALSE		0.754716	2.00523	FALSE		0.3579	3.56847	FALSE
		1.20728	2.57881	FALSE		2.19056	1.92137	FALSE		1.35299	0.750748	FALSE
		1.29097	2.24645	FALSE		1.53875	4.23786	TRUE		0.2923	3.22555	FALSE
		1.87661	2.97581	FALSE		2.14063	2.77833	FALSE		1.45015	1.41238	TRUE
		2.53013	2.19392	TRUE		1.7147	3.59925	TRUE		1.05712	6.06701	TRUE
		1.71993	3.00768	FALSE		3.29268	7.46307	FALSE		-0.167985	-0.174306	FALSE
		1.11641	2.9404	FALSE		1.75118	2.87429	FALSE		1.86254	1.06034	FALSE
		1.91915	2.72011	FALSE		2.77408	1.05793	FALSE		0.533213	2.05597	FALSE
		1.47858	1.23645	FALSE		3.04223	2.1572	FALSE		1.14192	1.811	FALSE
		2.15503	2.8289	FALSE		2.25042	3.45732	TRUE		1.56783	0.822735	FALSE
		2.78267	0.938122	FALSE		2.137	2.77315	FALSE		1.9595	1.65203	FALSE
		0.43988	3.04901	FALSE		1.58999	1.14619	FALSE		2.49929	2.39816	FALSE
		0.212679	3.43912	FALSE		2.03693	3.23039	TRUE		0.848152	2.60811	TRUE
		2.81908	2.81128	TRUE		1.46455	1.35855	FALSE		0.686995	2.4578	FALSE
		1.5382	4.04947	TRUE		0.878146	2.56947	FALSE		1.62011	3.50263	FALSE
		0.780567	4.0098	FALSE		0.910136	1.53927	FALSE		1.6904	3.03153	FALSE
		0.284634	4.12692	FALSE		1.46956	2.07352	FALSE		1.27117	2.198	FALSE
		1.63124	1.31704	FALSE		1.55523	2.43956	FALSE		0.415559	2.00568	FALSE
		1.64765	2.53489	FALSE		1.43686	3.4348	FALSE		0.449887	4.73443	FALSE
		1.0181	2.60817	FALSE		3.20589	1.49851	FALSE		1.88243	3.07737	TRUE
		1.57383	2.80495	FALSE		2.36617	1.61099	FALSE		2.14357	2.75943	TRUE
		0.496982	4.32415	FALSE		1.70576	2.45272	FALSE		2.20201	2.81527	FALSE
		1.05333	1.38117	FALSE		1.52234	2.08677	FALSE		2.68884	2.46209	TRUE
		2.47211	4.45554	FALSE		1.59452	3.54184	TRUE		0.203325	3.16401	FALSE
		1.66656	3.39838	FALSE		0.259488	2.86622	FALSE		1.91074	2.11606	FALSE
		0.521576	4.53186	FALSE		1.12808	4.43533	TRUE		1.56317	3.94773	TRUE
		0.655642	4.12257	TRUE		2.20927	2.07395	FALSE		1.11622	1.37656	FALSE
		3.11248	1.2717	FALSE		1.62306	2.43016	FALSE		2.00118	3.54344	TRUE
		1.94109	0.886219	FALSE		0.547778	5.86888	TRUE		0.683211	6.17969	TRUE
		0.501213	4.53268	FALSE		0.894523	2.30294	FALSE		0.689256	4.20041	FALSE
		1.82295	3.59908	TRUE		0.376969	4.17767	FALSE		0.660867	2.68781	FALSE
		0.334429	3.10781	FALSE		0.571989	2.56336	FALSE		1.96989	2.74948	FALSE
		0.944841	2.38333	FALSE		1.59806	2.22404	FALSE		1.52694	3.93555	TRUE
		1.76029	3.92677	TRUE		1.54138	1.77861	FALSE		3.03704	1.64316	FALSE
		1.98343	2.3533	FALSE		1.84101	1.49371	FALSE		1.97866	2.78427	FALSE
		1.70503	3.79145	TRUE		0.66188	3.26789	FALSE		1.74051	1.20473	FALSE
		2.26727	1.71087	FALSE		0.892516	2.4765	FALSE		1.33637	2.5482	FALSE
		1.56482	1.14981	FALSE		1.63267	1.76919	FALSE		0.277927	3.22445	FALSE
		0.461876	5.43374	TRUE		2.82716	1.74572	FALSE		2.39074	3.91862	TRUE
		1.81248	3.35171	TRUE		0.235798	3.10617	FALSE		2.73779	3.13879	TRUE
		2.69939	2.28119	FALSE		2.27892	2.47754	FALSE		1.7127	3.49165	FALSE
		1.9978	3.37648	TRUE		2.1827	1.34998	FALSE		1.23934	2.79325	TRUE
		0.519166	4.78215	FALSE		2.4502	2.35726	FALSE		1.47723	2.03298	FALSE
		1.11018	2.34441	FALSE		2.85105	1.07647	FALSE		1.67492	3.32983	FALSE
		1.63102	3.07085	FALSE		2.34991	1.25428	FALSE		0.540674	2.58155	FALSE
		1.61937	3.91715	TRUE		3.0091	1.54186	FALSE		1.4516	1.96109	FALSE
		1.21742	2.69079	FALSE		1.50681	2.29576	FALSE		1.88066	3.23077	FALSE
		1.17069	3.80363	TRUE		2.09627	2.96351	FALSE		0.867051	4.19559	TRUE
		0.917889	4.70962	TRUE		0.656146	5.88436	TRUE		1.52441	1.6104	FALSE
		0.831075	3.34517	FALSE		1.46579	3.6432	TRUE		1.65238	2.13608	FALSE
		1.59525	0.82704	FALSE		4.3093	4.88681	TRUE		1.66749	2.72042	FALSE
		0.70841	5.11765	TRUE		1.39375	1.87504	FALSE		1.8269	3.67788	TRUE
		0.505347	0.848198	FALSE		1.16614	2.21001	FALSE		0.423086	4.57405	FALSE
		1.9581	1.70483	FALSE		2.46308	2.25378	FALSE		0.480585	5.93451	TRUE
		0.831387	3.74951	FALSE		1.00491	4.08578	TRUE		2.19664	1.18072	FALSE
		3.15101	1.80633	FALSE		1.51823	3.97698	TRUE		2.92175	1.61931	FALSE
		2.36799	3.62268	TRUE		2.00754	0.956271	FALSE		3.06254	0.855899	FALSE
		3.38657	2.4001	FALSE		1.42581	3.6444	FALSE		2.62117	1.03043	FALSE
		1.68391	1.25226	FALSE		0.4799	5.94976	TRUE		2.31565	0.93751	FALSE
		1.21592	3.91288	TRUE		2.05334	4.30789	TRUE		1.18948	3.72219	FALSE
		1.7171	3.7821	TRUE		1.93745	0.843778	FALSE		1.80274	3.60657	FALSE
		2.47535	2.48673	FALSE		1.56573	3.42424	FALSE		2.3649	3.29338	TRUE
		0.853437	5.05215	TRUE		1.24768	1.97475	FALSE		0.831774	2.8854	FALSE
		1.56648	0.841121	FALSE		0.781734	4.91157	TRUE		0.966404	2.36017	TRUE
		1.52205	3.22809	TRUE		1.69453	2.77424	FALSE		1.89199	0.839195	FALSE
		1.29389	2.1248	FALSE		1.42991	4.68014	TRUE		0.770088	3.60385	FALSE
		2.43623	2.45486	FALSE		1.71739	3.36626	FALSE		0.401339	4.46955	FALSE
		1.7212	3.90139	TRUE		1.56334	1.34034	FALSE		0.90512	2.82447	FALSE
		2.2072	3.10146	FALSE		1.66851	3.80153	TRUE		0.692383	3.18437	FALSE
		1.90828	1.72561	FALSE		0.61037	5.11375	TRUE		1.42856	0.786584	FALSE
		0.955506	4.36534	TRUE		0.442143	5.83986	TRUE		1.23829	2.24677	FALSE
		0.820842	4.15564	FALSE		1.30747	2.87688	TRUE		0.558889	5.1773	TRUE
		0.904761	4.55142	TRUE		1.79881	4.17492	TRUE		1.09116	2.09516	FALSE
		2.60151	0.877282	FALSE		0.551596	2.76636	FALSE		1.82924	4.04757	TRUE
		2.78662	0.942185	FALSE		3.43509	1.65089	FALSE		3.33028	2.01653	FALSE
		1.95501	3.24329	TRUE		0.491992	4.41559	FALSE		0.896285	2.68789	FALSE
		0.933096	2.69768	FALSE		0.659973	0.874229	FALSE		2.22911	1.20136	FALSE
		1.76884	3.05769	FALSE		1.79251	3.44031	TRUE		2.78661	0.999289	FALSE
		2.56632	1.68811	FALSE		1.58017	2.96162	FALSE		2.7491	2.35417	FALSE
		0.745173	4.07273	TRUE		1.68945	3.2648	FALSE		3.2923	6.39684	TRUE
		2.25188	2.69125	FALSE		1.79586	3.16847	FALSE		1.4573	2.49175	FALSE
		1.78162	2.09957	FALSE		1.25227	3.81992	TRUE		0.248009	3.28739	FALSE
		2.29574	1.35963	FALSE		4.49369	2.09198	FALSE		1.4422	3.56628	TRUE
		0.30103	3.89351	FALSE		1.57041	3.99249	TRUE		0.233081	2.9969	FALSE
		2.97653	1.07623	FALSE		2.36522	2.51764	FALSE		0.439839	2.73494	FALSE
		1.32423	2.44147	FALSE		0.446046	1.88319	FALSE		0.490978	4.97646	TRUE
		0.936455	1.53452	FALSE		2.83919	4.509	FALSE		2.33712	5.26271	TRUE
		2.06215	2.66051	FALSE		3.56504	2.57745	TRUE		0.258182	2.74764	FALSE
		1.24107	3.94674	FALSE		0.247987	2.88867	FALSE		0.490861	3.54435	TRUE
		0.556827	2.11763	FALSE		0.877166	2.81464	FALSE		1.08614	3.40199	FALSE
		1.73375	4.17091	TRUE		1.79417	3.28531	TRUE		1.65163	4.41416	TRUE
		1.64605	3.01667	FALSE		1.82033	4.19169	TRUE		0.563516	4.62922	TRUE
		0.996189	4.27427	TRUE		0.530966	2.79976	FALSE		2.01455	2.51697	FALSE
		-0.141654	-0.136247	FALSE		1.81798	0.981066	FALSE		0.951808	5.64808	TRUE
		0.19904	2.73628	FALSE		2.27136	2.94718	FALSE		1.71427	3.47951	TRUE
		1.79791	3.47166	TRUE		1.17794	0.720366	FALSE		2.50362	1.98872	FALSE
		0.639049	4.94968	TRUE		1.0648	0.688751	FALSE		2.36726	2.82442	FALSE
		0.901769	2.02333	FALSE		1.28638	2.69648	FALSE		1.68809	2.67741	FALSE
		3.35292	1.92293	FALSE		0.521403	3.12852	FALSE		1.82726	4.65506	TRUE
		3.46677	1.98666	FALSE		0.792018	1.92715	FALSE		1.96992	2.87194	TRUE
		0.797662	4.87399	TRUE		1.51381	3.71249	TRUE		0.627078	3.16635	FALSE
		1.56789	2.45071	FALSE		1.24398	1.95888	FALSE		1.1822	3.13087	FALSE
		0.896083	3.6056	TRUE		1.06876	4.14353	FALSE		2.28373	2.53341	FALSE
		0.312864	3.86036	FALSE		0.842807	2.02371	FALSE		0.927572	4.224	TRUE
		0.484633	4.41858	FALSE		3.11838	1.65379	FALSE		0.850263	2.73277	FALSE
		0.402074	5.13032	FALSE		0.863645	2.62743	FALSE		1.34248	4.23901	TRUE
		1.24653	3.42248	FALSE		1.46235	0.793315	FALSE		0.417053	2.20799	FALSE
		0.371824	3.71678	FALSE		2.18488	0.944054	FALSE		2.67996	1.9852	FALSE
		2.72855	1.86576	FALSE		2.08431	1.28136	FALSE		2.67664	1.07949	FALSE
		2.14626	1.30467	FALSE		0.4553	1.76974	FALSE		1.30607	3.42261	TRUE
		0.273689	3.40781	FALSE		2.49934	0.850538	FALSE		0.706733	0.719228	FALSE
		2.9445	1.18594	FALSE		2.27503	2.04538	FALSE		1.58227	3.47101	TRUE
		1.24216	2.42066	FALSE		1.77446	3.10239	FALSE		0.316337	3.99428	FALSE
		5.85337	2.09843	FALSE		0.981017	2.53958	FALSE		1.49952	1.10488	FALSE
		0.274881	3.60378	FALSE		1.64396	3.00194	FALSE		1.8685	2.74303	FALSE
		1.37297	2.4626	FALSE		1.5938	0.898784	FALSE		1.40509	2.32463	FALSE
		2.32446	2.413	FALSE		1.5585	2.51699	FALSE		1.16062	0.679507	FALSE
		0.798079	2.4301	FALSE		2.01349	3.53719	TRUE		1.8013	1.56238	FALSE
		1.542	1.3222	FALSE		3.50675	7.76478	TRUE		0.56684	3.29329	FALSE
		2.17488	0.87484	FALSE		2.16499	1.16082	FALSE		2.41013	1.29047	FALSE
		0.621405	4.5404	FALSE		2.12346	3.63349	TRUE		0.581582	5.99084	TRUE
		0.788735	2.76612	FALSE		2.26581	2.40172	FALSE		2.1797	2.63767	FALSE
		0.804609	0.770394	FALSE		1.37047	2.66379	FALSE		0.880923	2.34656	FALSE
		1.45081	3.58071	FALSE		1.69008	3.7226	TRUE		0.297239	3.21189	FALSE
		1.17007	0.837279	FALSE		1.72174	2.59113	FALSE		2.89534	2.08008	FALSE
		1.69653	4.07992	TRUE		0.903284	2.45555	FALSE		1.19691	2.69034	FALSE
		1.50505	1.49807	FALSE		1.56091	2.24708	FALSE		2.16249	3.20255	TRUE
		2.43136	1.27298	FALSE		3.13298	0.986023	TRUE		1.18544	3.91539	FALSE
		0.760023	2.72931	FALSE		2.17156	2.39197	FALSE		1.0673	4.22572	TRUE
		2.13033	2.6532	FALSE		2.49122	2.33994	FALSE		2.20461	1.25966	FALSE
		1.69241	4.26169	TRUE		1.47568	2.07881	TRUE		1.553	4.18236	TRUE
		3.01745	0.978341	FALSE		1.52259	3.84404	TRUE		1.17892	3.65203	TRUE
		3.1474	1.60715	FALSE		0.900503	4.58279	TRUE		0.367161	5.84727	TRUE
		1.2755	0.747711	FALSE		1.91454	2.28859	FALSE		0.847877	2.37495	FALSE
		2.80657	2.15463	FALSE		0.969784	4.33059	TRUE		2.49664	2.95536	TRUE
		1.65464	2.54152	FALSE		0.40587	4.21834	FALSE		0.884428	2.07296	FALSE
		-0.117943	-0.12804	FALSE		1.54195	4.03157	TRUE		0.532712	2.52349	FALSE
		2.07893	3.9038	TRUE		0.165297	2.92269	FALSE		0.764402	4.44123	TRUE
		0.22116	4.09465	FALSE		0.53515	0.800038	FALSE		0.977644	4.06768	FALSE
		1.94473	1.46687	FALSE		4.16046	3.38806	TRUE		1.84467	3.31938	FALSE
		1.3401	4.6355	TRUE		2.48827	2.87592	TRUE		0.255431	3.7084	FALSE
		0.695616	5.52752	TRUE		1.41526	2.91155	FALSE		0.87993	1.55643	FALSE
		1.65144	1.25322	FALSE		0.961078	4.58996	TRUE		1.18892	2.4013	FALSE
		0.345363	3.41644	FALSE		2.0008	2.11974	TRUE		0.413029	3.91329	FALSE
		0.398843	4.12111	FALSE		2.03237	3.81504	TRUE		2.70372	2.44742	FALSE
		2.53399	2.10485	FALSE		2.81313	1.1516	FALSE		0.620778	3.07081	FALSE
		1.98431	1.09209	FALSE		3.67185	2.16011	FALSE		0.48151	4.94861	FALSE
		2.39537	2.3555	FALSE		3.89822	26.0906	TRUE		1.51191	1.77872	FALSE
		0.848197	2.4791	FALSE		0.262989	3.37892	FALSE		3.12636	1.90148	FALSE
		3.8797	1.83202	FALSE		1.17988	2.37753	FALSE		1.50238	3.64649	FALSE
		1.84351	3.45558	TRUE		0.873659	3.33286	FALSE		0.8725	5.30699	TRUE
		0.998326	4.31576	FALSE		1.23291	3.98234	FALSE		0.854145	3.9465	FALSE
		0.330288	3.482	FALSE		1.03738	2.6206	FALSE		1.80442	2.90621	FALSE
		1.48791	3.28903	FALSE		2.91631	1.42408	FALSE		1.8858	3.0705	FALSE
		2.35494	0.91621	FALSE		2.58373	1.7215	FALSE		0.778582	4.19698	FALSE
		1.58473	3.26702	TRUE		1.71189	3.10515	FALSE		1.98005	2.89971	FALSE
		0.691217	5.53096	TRUE		1.74783	2.81488	FALSE		2.48078	0.956517	FALSE
		0.466818	2.81367	FALSE		1.90859	2.82359	FALSE		0.704421	3.33539	FALSE
		1.52895	1.18614	FALSE		1.05615	0.729704	FALSE		2.71465	2.15264	FALSE
		2.27292	3.0333	TRUE		2.84302	3.94126	TRUE		1.77264	2.12663	FALSE
		0.561777	5.16863	TRUE		0.507891	4.74908	FALSE		4.95304	3.27032	TRUE
		2.05733	2.66083	TRUE		0.265503	3.56141	FALSE		0.965454	2.23473	FALSE
		2.0217	4.75748	TRUE		3.2354	1.70804	FALSE		2.86313	1.18218	FALSE
		2.88172	1.1568	FALSE		2.37487	0.994003	FALSE		0.805012	2.05676	FALSE
		0.752895	4.55206	TRUE		2.33116	2.12501	FALSE		2.1544	3.75936	FALSE
		0.819585	2.21289	FALSE		1.93229	1.66936	FALSE		2.06422	3.09837	FALSE
		0.686944	5.56196	TRUE		1.64178	2.55368	FALSE		1.03534	3.90708	FALSE
		2.80681	1.95879	FALSE		0.169054	3.01558	FALSE		0.416363	4.00974	FALSE
		3.70395	1.77441	TRUE		0.564282	3.35001	FALSE		2.99911	5.61129	TRUE
		1.35906	4.38581	TRUE		1.52742	2.12927	FALSE		1.07249	5.9088	TRUE
		0.83502	4.88833	TRUE		1.1967	4.03343	FALSE		2.50786	2.02668	FALSE
		1.49426	4.11265	TRUE		0.235812	3.77	FALSE		2.95226	2.06307	FALSE
		2.15491	1.34036	FALSE		0.938015	3.26312	FALSE		3.26814	1.01361	FALSE
		1.08727	3.8564	FALSE		1.22264	3.66152	FALSE		1.5743	1.91485	FALSE
		-0.12564	2.76067	FALSE		1.34666	1.79882	FALSE		0.221898	3.59659	FALSE
		1.58899	0.700826	FALSE		1.79217	2.73296	FALSE		1.6142	3.08473	FALSE
		1.67918	1.2139	FALSE		2.04327	1.13368	FALSE		0.487712	3.11516	FALSE
		0.485826	3.96918	FALSE		0.860106	3.34999	FALSE		0.603909	4.7546	FALSE
		2.98	2.61895	TRUE		1.30901	2.64751	FALSE		0.181813	3.0012	FALSE
		0.759925	4.16961	TRUE		2.9185	1.85071	FALSE		2.46629	3.76507	TRUE
		0.493131	4.99063	FALSE		0.418356	4.07281	FALSE		0.296601	2.88161	FALSE
		1.99982	2.33395	FALSE		1.31003	1.87936	FALSE		1.9807	0.812563	FALSE
		0.734063	3.26232	FALSE		0.355699	3.60089	FALSE		2.05527	4.03835	TRUE
		1.61563	4.65344	TRUE		1.00789	2.66748	FALSE		0.763416	3.42211	FALSE
		0.446255	5.8606	TRUE		1.96886	1.74231	FALSE		2.64315	4.68926	FALSE
		-0.16422	-0.171478	FALSE		2.37576	1.26098	FALSE		1.3605	1.99387	FALSE
		1.88137	3.18769	FALSE		3.45852	1.51376	FALSE		2.61989	1.11424	FALSE
		1.49781	2.23843	FALSE		1.63735	4.08105	TRUE		0.686786	4.35452	FALSE
		2.43281	0.904472	FALSE		2.47168	2.96961	TRUE		2.17433	3.44146	TRUE
		3.3508	2.06798	FALSE		2.26693	1.99201	FALSE		0.988802	3.9701	FALSE
		1.49061	4.395	TRUE		2.60465	2.9158	TRUE		3.0654	0.838158	FALSE
		1.64326	2.53641	FALSE		2.44958	2.70146	TRUE		0.454202	4.29448	FALSE
		1.6761	3.09427	FALSE		0.534731	3.75882	TRUE		2.16378	1.95853	FALSE
		1.96445	2.95384	FALSE		1.51716	2.44697	FALSE		1.54969	3.39342	TRUE
		0.490984	3.12372	TRUE		0.473597	4.92921	TRUE		0.760172	0.716912	FALSE
		1.61851	0.691224	FALSE		1.11253	2.53327	FALSE		2.76385	2.62495	TRUE
		0.195698	2.6629	FALSE		1.94333	2.00454	FALSE		1.3646	2.28723	FALSE
		1.2591	0.633496	FALSE		1.13165	2.76163	FALSE		2.36509	2.94019	FALSE
		2.73697	1.95372	FALSE		0.268088	3.00253	FALSE		-0.154359	-0.131835	FALSE
		1.76865	3.24429	TRUE		1.50242	1.93416	FALSE		1.5115	0.773471	FALSE
		0.581559	2.00411	FALSE		2.63532	2.19867	FALSE		1.29325	1.94237	FALSE
		0.686518	3.36043	FALSE		0.625863	3.93184	FALSE		2.83688	1.8485	FALSE
		1.89243	3.85176	TRUE		2.55044	3.03781	TRUE		0.904256	2.77343	FALSE
		0.858292	3.97337	FALSE		3.33611	1.62023	FALSE		0.792774	1.69568	FALSE
		3.22343	1.49568	FALSE		3.13728	1.41376	FALSE		0.903724	2.15446	FALSE
		1.56627	2.92579	FALSE		2.82108	1.95893	FALSE		0.738567	4.0842	FALSE
		1.76526	7.06312	TRUE		1.71942	2.93983	FALSE		1.61726	2.33495	FALSE
		0.825348	4.15251	TRUE		2.82484	2.19857	FALSE		2.16115	0.982205	FALSE
		1.61461	1.12585	FALSE		0.620201	4.78453	FALSE		2.03326	1.76875	FALSE
		1.12003	2.63838	FALSE		2.76646	2.49649	FALSE		0.354883	4.08965	FALSE
		0.896394	3.69986	FALSE		1.50989	2.05342	FALSE		2.29204	1.31577	FALSE
		0.233045	3.48247	FALSE		1.85778	3.06022	FALSE		1.95166	2.41622	FALSE
		1.06511	0.748906	FALSE		1.46388	3.34743	TRUE		0.20024	3.0309	FALSE
		0.36066	4.06452	FALSE		2.53309	2.34299	FALSE		1.66673	2.58076	FALSE
		1.17559	3.79099	FALSE		0.587182	0.706622	FALSE		0.632837	5.86338	TRUE
		2.37716	1.02571	FALSE		0.649318	3.06982	FALSE		1.74308	1.16456	FALSE
		2.31831	0.890081	FALSE		0.950633	2.35968	FALSE		2.05123	0.784665	FALSE
		1.61388	2.78892	FALSE		0.966215	4.30606	TRUE		0.928849	4.46059	TRUE
		1.08545	2.12755	FALSE		0.412921	3.11244	FALSE		1.13767	1.54567	FALSE
		1.75449	3.67494	TRUE		3.17849	1.94351	FALSE		1.80511	2.22832	FALSE
		0.977838	1.49481	FALSE		3.03689	0.965093	FALSE		1.65838	2.84265	FALSE
		2.88781	4.37396	FALSE		0.970964	2.79691	FALSE		1.62601	2.75329	FALSE
		0.885352	4.89253	TRUE		1.44981	4.28527	TRUE		1.66328	2.5441	FALSE
		0.658132	3.35645	FALSE		0.267771	2.9389	FALSE		0.877237	5.03149	TRUE
		1.54164	2.23107	FALSE		0.309079	4.04003	FALSE		2.19546	1.27424	FALSE
		1.43658	3.79847	FALSE		3.18669	1.43297	FALSE		1.77673	2.90367	FALSE
		3.31942	1.5042	FALSE		1.67857	3.64886	TRUE		0.971506	1.88083	FALSE
		2.47974	2.45319	FALSE		1.78857	1.84848	FALSE		5.18833	3.50422	FALSE
		2.34874	3.33672	TRUE		1.99093	3.63544	TRUE		0.334122	3.62029	FALSE
		0.495138	2.59178	FALSE		3.32759	0.99683	FALSE		2.72405	2.43712	TRUE
		1.10397	3.48652	FALSE		1.84918	0.821085	FALSE		0.468334	5.03962	TRUE
		2.68016	0.891779	FALSE		2.47395	0.954765	FALSE		0.520424	3.6605	TRUE
		1.03263	2.86234	FALSE		1.3359	2.16313	FALSE		0.525429	5.5557	TRUE
		1.01024	1.52191	FALSE		0.709193	2.29585	FALSE		1.60955	1.72886	FALSE
		0.694965	4.7646	TRUE		0.854637	4.769	TRUE		0.859409	5.57388	TRUE
		3.35942	1.76763	FALSE		1.76822	3.69417	TRUE		2.02149	0.879069	FALSE
		0.425786	3.72505	FALSE		1.39092	1.85038	FALSE		1.62254	3.34252	FALSE
		1.58967	3.80243	TRUE		1.20699	1.29536	FALSE		2.1783	3.29488	TRUE
		2.58399	2.81515	FALSE		1.99472	0.86571	FALSE		1.69062	3.42693	FALSE
		0.421485	5.53773	TRUE		1.35564	1.89014	FALSE		0.500754	4.49698	FALSE
		2.46089	3.1988	TRUE		0.479441	4.42082	FALSE		1.06435	1.78418	FALSE
		2.40553	2.93038	TRUE		1.22254	2.60465	FALSE		2.21863	3.02937	TRUE
		2.38908	2.25589	FALSE		1.67797	2.53122	FALSE		1.14244	3.94753	TRUE
		2.63458	1.8473	FALSE		3.42021	1.88807	FALSE		1.19253	0.591024	FALSE
		3.27393	2.1801	TRUE		2.80643	0.953664	FALSE		2.2895	3.07054	TRUE
		0.942102	4.85843	TRUE		1.95225	0.959949	FALSE		2.27331	0.871741	FALSE
		2.03636	4.24236	TRUE		0.440722	5.15717	FALSE		3.0566	0.824116	FALSE
		2.08579	0.890324	FALSE		1.77693	2.42829	FALSE		1.16403	2.12157	FALSE
		2.65232	2.49443	FALSE		1.78925	3.5092	FALSE		2.03716	3.09541	FALSE
		2.21971	3.30391	TRUE		1.0817	1.92636	FALSE		2.14682	3.50099	TRUE
		2.29568	2.21637	FALSE		0.380067	4.59992	FALSE		1.38829	4.33851	FALSE
		1.4986	1.96602	FALSE		1.02912	2.52915	FALSE		0.826721	4.80778	TRUE
		1.47155	4.03951	TRUE		0.65068	3.07273	FALSE		1.58905	2.11889	FALSE
		-0.160741	-0.147515	FALSE		2.65502	3.83599	TRUE		0.246492	3.23273	FALSE
		0.257921	3.15918	FALSE		2.42023	2.34588	FALSE		2.04182	1.90327	FALSE
		0.288267	2.84347	FALSE		1.67671	3.57998	TRUE		1.77489	2.91156	FALSE
		2.67531	2.62688	TRUE		1.996	2.37405	FALSE		3.86111	2.01994	FALSE
		0.821813	2.34673	FALSE		3.00957	1.58673	FALSE		1.65859	2.06701	FALSE
		0.4511	4.83504	FALSE		1.20045	0.651587	FALSE		2.25404	2.35674	FALSE
		1.23492	3.04557	FALSE		2.0974	3.18371	TRUE		2.18547	1.0625	FALSE
		2.35082	0.810474	FALSE		1.78851	3.05982	FALSE		2.9216	2.14418	FALSE
		1.86594	0.960483	FALSE		0.695266	4.09829	FALSE		0.313563	3.97327	FALSE
		1.5876	2.50556	FALSE		0.511481	3.55232	FALSE		1.66131	3.72657	TRUE
		2.32589	1.9935	FALSE		3.0362	1.07018	FALSE		0.34592	3.41836	FALSE
		1.78579	3.06679	FALSE		1.28766	2.66394	FALSE		3.12498	1.97676	FALSE
		1.83772	1.39016	TRUE		1.45152	4.59923	TRUE		0.878048	5.19502	TRUE
		0.97981	2.42636	FALSE		2.68754	2.26566	FALSE		0.442322	4.17845	FALSE
		0.403384	1.63267	FALSE		2.66642	2.84373	TRUE		1.96603	4.15928	TRUE
		0.546369	5.62661	TRUE		1.85991	2.40905	FALSE		0.727112	4.21263	TRUE
		3.29144	2.01235	FALSE		2.03894	2.77337	FALSE		2.99503	2.58794	FALSE
		0.573185	6.14589	TRUE		1.27951	6.00739	TRUE		2.00095	3.11412	FALSE
		2.03926	1.12041	FALSE		1.2319	1.58093	FALSE		1.83458	0.869182	FALSE
		1.03293	2.19074	FALSE		0.397337	4.13496	FALSE		2.21037	3.88507	TRUE
		2.01705	3.84764	TRUE		0.847507	0.710746	FALSE		1.19728	3.06544	FALSE
		0.630593	4.79083	FALSE		2.24988	3.25855	TRUE		1.94531	2.29304	FALSE
		0.874401	2.63528	FALSE		2.65818	1.12511	FALSE		0.542952	4.68376	FALSE
		5.60988	2.02359	FALSE		1.00824	4.47742	TRUE		2.69613	2.31737	FALSE
		1.74284	2.57348	FALSE		1.33117	0.806375	FALSE		1.73816	3.84307	TRUE
		1.45972	5.99989	TRUE		3.0421	0.90573	FALSE		2.26564	3.33511	TRUE
		1.65142	3.62664	TRUE		2.40377	9.65381	TRUE		2.40548	1.39748	FALSE
		0.821125	0.807609	FALSE		1.58316	4.12563	TRUE		1.61543	0.717433	FALSE
		1.32886	2.13171	FALSE		2.66774	1.77459	FALSE		0.469894	4.94229	FALSE
		1.23044	2.15558	FALSE		0.640007	1.64216	FALSE		0.681565	2.93931	FALSE
		1.30067	4.37685	TRUE		1.74723	0.741868	FALSE		1.40513	4.09617	TRUE
		0.717666	5.43553	TRUE		2.28531	2.06348	FALSE		2.4514	0.821888	FALSE
		1.67394	2.94009	FALSE		3.25203	1.50964	FALSE		0.201343	2.81315	FALSE
		1.1476	0.670149	FALSE		1.12644	2.10996	FALSE		0.531404	0.811138	FALSE
		1.20927	3.66648	FALSE		1.65692	2.3854	FALSE		0.558007	5.22242	TRUE
		2.06823	2.56399	FALSE		1.55868	2.37209	FALSE		1.59938	1.9442	FALSE
		0.364178	3.39236	FALSE		1.58639	1.45486	FALSE		1.08307	4.06102	TRUE
		1.23483	3.62586	FALSE		0.819676	5.58217	FALSE		2.46595	2.5978	FALSE
		0.658861	1.43488	FALSE		2.98165	1.73169	FALSE		0.398057	3.2624	FALSE
		0.891764	3.94202	FALSE		0.157144	2.98297	FALSE		2.33978	2.46226	FALSE
		1.01535	2.48874	FALSE		2.20464	1.3319	FALSE		0.260541	3.93803	FALSE
		0.538348	3.6495	FALSE		0.696019	4.83433	TRUE		1.55403	1.19122	FALSE
		1.58568	3.08469	FALSE		1.69304	2.01345	FALSE		0.233387	3.47903	FALSE
		0.335414	3.75643	FALSE		0.348273	3.33955	FALSE		1.30416	0.741623	FALSE
		2.25548	0.950561	FALSE		0.525164	4.21024	FALSE		1.43396	3.71764	FALSE
		2.28128	2.61178	FALSE		1.90108	3.05776	FALSE		0.4809	4.95039	TRUE
		1.98952	3.71618	TRUE		1.22991	2.43708	FALSE		1.4632	8.86639	TRUE
		2.3567	0.852989	FALSE		1.62222	3.88775	TRUE		1.81271	2.7303	FALSE
		1.7235	3.68656	TRUE		1.82557	3.92638	TRUE		3.23701	4.63783	TRUE
		0.222758	2.89601	FALSE		2.47944	3.38254	TRUE		0.991617	2.40349	FALSE
		2.09425	2.88652	FALSE		1.0101	1.94586	TRUE		3.15527	1.52017	FALSE
		1.60506	2.66403	FALSE		3.33553	2.03642	FALSE		2.95361	1.9588	FALSE
		3.45764	1.03882	FALSE		1.83011	3.21964	TRUE		1.88168	3.04841	FALSE
		1.40849	1.92307	FALSE		1.84955	2.97629	FALSE		1.28012	3.87472	TRUE
		1.80352	4.0837	TRUE		-0.156718	-0.158237	FALSE		1.44591	1.37735	FALSE
		0.248062	3.28305	FALSE		0.842992	5.28724	TRUE		3.16847	0.955743	FALSE
		1.47063	1.78568	FALSE		0.427756	4.39638	FALSE		1.17329	3.29911	FALSE
		-0.13129	-0.153302	FALSE		0.451895	4.35709	FALSE		1.60579	3.62817	FALSE
		1.98127	1.90556	FALSE		2.05349	2.68726	FALSE		1.91747	0.882229	FALSE
		2.19049	3.1372	TRUE		1.56707	4.14562	TRUE		1.81892	3.47267	TRUE
		0.867876	2.3746	FALSE		1.44773	3.90259	TRUE		1.91374	3.13211	TRUE
		2.50946	2.19314	FALSE		0.724552	4.67918	TRUE		3.02467	1.85333	FALSE
		0.24221	3.53812	FALSE		0.294831	3.89509	FALSE		1.56128	3.13703	FALSE
		1.71661	3.07666	FALSE		-0.0614723	-0.0824397	FALSE		1.37101	1.9928	FALSE
		0.828036	2.75842	FALSE		0.258995	3.21962	FALSE		1.99305	2.39326	FALSE
		2.13057	1.54794	TRUE		0.90262	2.5918	FALSE		0.898153	2.59106	FALSE
		1.57014	3.83737	TRUE		1.57115	2.3139	FALSE		2.46933	2.5095	FALSE
		1.46869	1.68432	FALSE		0.392723	3.62533	FALSE		0.398482	1.92063	FALSE
		1.51067	1.56316	FALSE		1.03564	0.687179	FALSE		1.70282	3.20087	FALSE
		0.806661	3.97018	FALSE		2.19926	2.98317	TRUE		2.28275	2.43588	FALSE
		1.55027	1.13456	FALSE		0.889276	3.95477	FALSE		2.11137	2.86768	FALSE
		2.54364	2.40476	FALSE		0.686911	4.83679	FALSE		0.321679	6.35999	TRUE
		3.27146	2.6768	FALSE		1.57644	0.702465	FALSE		1.3216	1.95128	FALSE
		3.40439	1.48833	FALSE		1.6833	2.91809	FALSE		2.0362	2.51406	FALSE
		1.21053	2.92178	FALSE		0.937832	3.97899	TRUE		0.369546	4.31758	FALSE
		0.315491	3.21121	FALSE		1.82982	2.66199	FALSE		1.83933	3.47184	FALSE
		1.13431	6.93636	TRUE		2.73246	2.01241	FALSE		1.98943	3.15635	TRUE
		3.00204	1.68563	FALSE		0.331884	4.44224	FALSE		1.43697	3.50332	FALSE
		0.853417	2.85221	FALSE		0.816595	4.10858	TRUE		1.67716	1.24636	FALSE
		0.495451	4.89934	TRUE		2.08504	3.34608	TRUE		3.03207	1.50043	FALSE
		2.11398	2.96318	FALSE		1.7088	1.21757	FALSE		0.329026	3.21976	FALSE
		0.589902	4.23631	TRUE		1.26096	2.9912	FALSE		1.77348	1.1218	FALSE
		1.17293	2.15585	FALSE		1.73715	3.77158	TRUE		2.01886	3.42221	FALSE
		1.53032	3.61891	TRUE		1.57708	4.8758	TRUE		1.20896	2.04193	FALSE
		2.21758	3.23505	TRUE		1.5583	2.52271	FALSE		1.27922	2.99249	FALSE
		1.79947	2.27963	FALSE		2.69992	2.15805	FALSE		2.63889	2.04456	FALSE
		3.12741	2.16077	FALSE		1.40288	3.83799	TRUE		1.53511	2.29647	FALSE
		0.516704	2.68948	FALSE		2.90198	2.5894	TRUE		2.10475	1.77175	FALSE
		0.934032	2.26843	FALSE		3.47025	1.7087	FALSE		1.52695	1.93601	FALSE
		3.1821	0.717188	FALSE		1.23503	3.63181	FALSE		1.88372	1.8449	FALSE
		0.716338	4.45451	FALSE		1.92542	0.943484	FALSE		1.66918	2.92193	FALSE
		1.45784	1.1948	FALSE		0.232033	3.39065	FALSE		1.30206	0.935383	FALSE
		1.18656	0.687521	FALSE		0.993737	2.26914	FALSE		1.59351	2.73849	FALSE
		1.85166	3.00296	FALSE		0.994234	2.34418	FALSE		2.50395	2.23735	FALSE
		1.64979	2.59908	FALSE		1.53853	1.52309	FALSE		2.3442	2.07723	FALSE
		0.913536	2.55351	FALSE		0.870318	2.46326	FALSE		0.517512	2.10616	FALSE
		1.65474	2.57493	FALSE		1.14971	3.20562	FALSE		1.44617	3.87703	TRUE
		2.62199	1.61556	FALSE		0.658332	4.30523	FALSE		3.10556	2.0354	FALSE
		1.07175	0.697346	FALSE		0.521487	4.96258	TRUE		0.486359	2.00576	FALSE
		0.755422	3.10403	FALSE		1.0364	2.55249	FALSE		0.678741	0.75201	FALSE
		1.26951	3.25704	FALSE		0.495718	2.50474	FALSE		0.694104	4.72751	FALSE
		1.86121	3.02982	FALSE		1.78588	2.56376	FALSE		1.25194	1.83752	FALSE
		1.7471	2.86167	FALSE		0.744146	3.02149	FALSE		2.49764	2.03716	FALSE
		1.58901	3.22928	FALSE		0.778721	5.10943	TRUE		0.992887	4.31316	TRUE
		2.9788	1.36468	FALSE		0.17606	3.11442	FALSE		0.389225	4.65991	FALSE
		2.98503	5.47185	TRUE		1.39057	1.33323	FALSE		1.28422	0.648718	FALSE
		1.55635	0.811445	FALSE		2.99811	1.36844	FALSE		1.35781	4.37171	TRUE
		2.80186	2.03336	FALSE		0.535906	5.6857	TRUE		0.488008	5.94118	TRUE
		0.550413	5.7087	TRUE		1.71256	2.35787	FALSE		1.96943	2.42043	FALSE
		0.51629	2.32085	FALSE		2.25609	4.21518	FALSE		1.9649	3.07019	TRUE
		2.67724	1.08178	FALSE		2.25363	1.20637	FALSE		0.717053	5.35431	TRUE
		2.60824	2.25214	FALSE		0.757339	4.17652	FALSE		1.44932	1.91026	FALSE
		2.05353	3.20942	TRUE		1.55421	1.62447	FALSE		0.554289	4.8726	FALSE
		2.28218	1.13625	FALSE		2.73372	1.80164	FALSE		2.72891	2.29372	FALSE
		1.9634	2.84101	FALSE		1.77379	2.48565	FALSE		1.13891	3.2498	FALSE
		1.70555	3.51325	TRUE		1.00865	2.41564	FALSE		2.94812	2.68753	TRUE
		1.44611	1.31203	FALSE		1.03995	1.90355	FALSE		1.83905	3.0037	FALSE
		3.22277	0.838461	FALSE		2.07111	4.24118	TRUE		0.415922	3.56141	TRUE
		1.12108	4.28652	TRUE		1.67019	2.65607	FALSE		0.208156	3.21502	FALSE
		1.57011	0.727615	FALSE		2.47106	3.03047	TRUE		3.11124	2.00216	FALSE
		2.03445	1.11257	FALSE		3.1497	2.11265	FALSE		1.02316	2.49213	FALSE
		3.04692	0.875204	FALSE		1.58422	2.50065	FALSE		1.50086	2.80781	FALSE
		1.669	2.99089	TRUE		2.1101	2.57614	FALSE		1.7008	3.66702	TRUE
		3.38995	1.46248	FALSE		4.07532	9.56286	TRUE		2.14676	2.5843	FALSE
		3.13928	0.992605	FALSE		1.20961	2.46361	FALSE		0.458438	3.79244	FALSE
		0.423269	5.18479	TRUE		1.88533	0.738299	FALSE		2.66957	2.52303	FALSE
		2.45575	1.38269	FALSE		2.59275	2.57856	FALSE		0.841376	4.97879	TRUE
		-0.16796	-0.171781	FALSE		0.997694	4.34233	TRUE		2.29261	2.64114	FALSE
		1.38741	1.53449	FALSE		1.70629	3.25959	FALSE		0.926739	2.17754	FALSE
		1.44736	2.06156	FALSE		1.72441	2.6794	FALSE		1.61128	2.5307	FALSE
		0.744448	5.59369	TRUE		1.40061	3.35	FALSE		0.425243	2.39813	FALSE
		1.62784	4.06866	TRUE		2.14075	3.24233	FALSE		2.12086	2.82403	FALSE
		1.63096	1.4463	FALSE		2.60006	3.65207	FALSE		0.64653	6.16629	TRUE
		3.17598	1.51019	FALSE		2.01384	1.2475	FALSE		0.411591	3.61229	FALSE
		1.10637	3.44958	FALSE		1.59209	2.50883	FALSE		2.69214	2.21473	FALSE
		0.622506	3.30388	FALSE		1.74555	2.8881	FALSE		2.31847	1.26093	FALSE
		1.64971	1.22541	FALSE		0.949275	2.09437	FALSE		1.09369	3.81634	FALSE
		2.80078	1.71913	FALSE		2.43119	0.908006	FALSE		1.88577	2.73974	FALSE
		2.68646	1.85811	FALSE		3.23299	0.933988	FALSE		3.10997	1.85481	FALSE
		1.73148	3.40608	TRUE		2.71888	1.77869	FALSE		2.053	3.26902	TRUE
		0.191385	2.93174	FALSE		1.05943	4.56573	FALSE		1.90091	1.8108	FALSE
		0.422291	1.85381	FALSE		0.454526	1.85422	FALSE		1.37113	3.8515	TRUE
		1.80442	1.29255	FALSE		1.11569	2.44383	FALSE		0.407483	5.89909	TRUE
		3.29572	2.24714	FALSE		1.44894	6.12526	TRUE		1.06747	2.11564	FALSE
		1.78339	1.16041	FALSE		0.634043	5.69847	TRUE		2.31798	3.60375	TRUE
		0.474833	2.01513	FALSE		0.555947	4.99314	FALSE		2.93037	2.13018	FALSE
		1.82771	2.31677	FALSE		2.27373	2.49385	FALSE		1.35505	3.05429	FALSE
		2.72932	2.52104	TRUE		2.78408	1.78328	FALSE		2.25739	3.24634	TRUE
		1.417	2.22513	FALSE		2.16487	1.53171	FALSE		0.374372	4.38934	FALSE
		1.72518	3.79055	TRUE		1.53071	1.39151	FALSE		2.27909	1.20135	FALSE
		1.44201	1.30042	FALSE		2.15625	0.968431	FALSE		0.264561	3.42442	FALSE
		0.426175	2.94726	FALSE		1.95159	2.57494	FALSE		1.86082	2.95439	TRUE
		2.73188	1.77938	FALSE		1.67906	3.01784	FALSE		1.49765	1.38381	FALSE
		1.81707	3.40533	TRUE		0.532152	5.76243	TRUE		1.52018	1.26077	FALSE
		2.52097	3.06189	TRUE		-0.119634	-0.155771	FALSE		0.245388	3.2958	FALSE
		3.3604	1.76005	FALSE		2.57539	0.936631	FALSE		1.57867	1.26798	FALSE
		1.42849	2.06734	FALSE		0.622602	3.22678	FALSE		0.801524	4.72195	TRUE
		0.84676	1.73501	FALSE		3.80922	4.42728	TRUE		2.16374	3.95849	TRUE
		1.71216	3.10288	TRUE		0.600913	5.37916	TRUE		1.53667	2.63465	FALSE
		2.14873	2.73012	FALSE		0.443754	4.19123	FALSE		1.82136	2.84474	FALSE
		1.58205	1.46838	FALSE		0.641922	3.84641	FALSE		1.14333	2.59105	FALSE
		0.921376	3.04857	FALSE		0.30632	2.97367	FALSE		1.51009	2.7165	FALSE
		1.58849	3.26038	FALSE		0.247946	4.27499	FALSE		0.743948	3.94655	FALSE
		3.68914	3.94065	FALSE		3.10088	0.808031	FALSE		0.79259	4.49511	TRUE
		1.72495	3.01952	FALSE		0.934212	2.55376	FALSE		1.62291	1.16829	FALSE
		2.22753	3.05818	TRUE		0.591839	2.0923	FALSE		2.29654	3.25718	TRUE
		2.03854	3.78071	TRUE		0.772528	4.33122	TRUE		2.12949	1.36963	FALSE
		1.72189	3.21842	FALSE		2.83232	1.83873	FALSE		0.708387	5.82252	TRUE
		-0.152704	-0.152702	FALSE		1.20687	1.92991	FALSE		2.92215	1.73872	FALSE
		1.21942	1.29428	FALSE		0.783208	4.3612	TRUE		2.19198	3.58735	TRUE
		1.00603	1.96278	FALSE		2.98556	4.29813	TRUE		2.39688	1.5088	FALSE
		0.333891	3.95624	FALSE		0.313559	3.90246	FALSE		1.86345	3.23495	TRUE
		0.748366	4.91409	TRUE		0.54293	3.01319	FALSE		1.83651	0.84603	FALSE
		0.574437	3.28816	TRUE		0.844554	2.60935	FALSE		0.277718	2.87949	FALSE
		1.70333	4.02671	TRUE		3.44493	5.51851	FALSE		1.71123	2.39366	FALSE
		0.859669	4.68934	TRUE		0.880313	3.42706	FALSE		1.00612	2.65195	FALSE
		3.31055	1.08492	FALSE		0.500625	6.0788	TRUE		2.04118	3.02859	FALSE
		3.59232	1.21988	TRUE		1.29937	1.9856	FALSE		0.49896	0.70794	FALSE
		5.83471	6.8278	TRUE		1.54639	2.09133	FALSE		0.864672	3.14383	FALSE
		1.60446	1.18793	FALSE		2.07585	1.07218	FALSE		1.62212	1.53035	FALSE
		0.346928	4.73954	FALSE		3.4364	1.97458	FALSE		1.66607	1.20554	FALSE
		2.16892	1.2827	FALSE		1.9102	3.92511	TRUE		1.88463	3.41315	TRUE
		1.77229	3.34336	TRUE		0.556146	5.4915	TRUE		2.04757	2.99323	TRUE
		0.776251	4.85314	TRUE		0.981328	1.52529	FALSE		0.399331	4.25214	FALSE
		2.50116	2.49209	FALSE		1.93693	1.78566	FALSE		1.80502	3.39618	FALSE
		1.55779	2.69816	FALSE		1.58755	0.828456	FALSE		2.03259	3.00753	FALSE
		0.507081	3.4193	FALSE		1.62201	1.33445	FALSE		0.5703	5.68521	TRUE
		2.36671	1.2879	FALSE		2.38941	2.70923	FALSE		0.65294	3.49821	TRUE
		1.33657	2.5372	FALSE		1.33704	3.25304	FALSE		2.02865	2.99054	FALSE
		2.8759	0.896935	FALSE		0.563844	6.32359	TRUE		2.76506	1.95593	FALSE
		1.82639	2.73619	FALSE		1.36579	3.85271	TRUE		1.42711	1.18742	FALSE
		1.24466	3.91667	FALSE		0.644692	1.55569	FALSE		1.35512	4.41166	TRUE
		1.90749	3.30049	TRUE		1.99159	2.13406	FALSE		0.39042	3.92444	FALSE
		1.86429	0.743363	FALSE		1.63872	4.44714	TRUE		0.61241	4.70771	TRUE
		2.14749	4.07208	TRUE		3.51329	3.46379	TRUE		1.4549	3.40809	FALSE
		1.69921	1.29687	FALSE		0.899335	2.18196	FALSE		2.64262	3.48414	TRUE
		1.35621	2.58794	FALSE		2.39964	2.12921	FALSE		0.55314	3.08523	FALSE
		1.75347	2.17496	FALSE		0.677932	5.50673	TRUE		0.218485	2.86262	FALSE
		1.3924	3.3286	FALSE		0.857188	2.38387	FALSE		0.599417	4.89609	TRUE
		1.97029	2.8989	FALSE		1.2882	2.55001	FALSE		1.66204	2.92744	FALSE
		0.320262	3.5005	FALSE		2.39281	2.23274	FALSE		3.34625	7.36677	TRUE
		0.752799	2.12994	FALSE		0.9181	4.68606	TRUE		1.01487	2.18152	FALSE
		2.87147	1.67358	FALSE		1.75152	2.2044	FALSE		2.13704	2.04342	FALSE
		1.70528	3.68644	TRUE		0.280099	3.82334	FALSE		1.30297	2.51443	FALSE
		3.13059	2.17686	FALSE		1.50533	3.23768	FALSE		0.825708	4.52472	TRUE
		0.438481	5.03869	FALSE		2.00681	3.895	TRUE		0.419161	4.0534	FALSE
		1.41618	1.88571	FALSE		-0.139902	-0.112249	FALSE		2.28132	2.49054	FALSE
		1.86501	6.78122	TRUE		1.43319	1.95948	FALSE		0.25614	3.08205	FALSE
		0.644903	3.02262	FALSE		0.714054	3.68016	FALSE		1.22322	4.16007	TRUE
		1.18249	4.31353	TRUE		1.50932	1.78545	FALSE		1.95615	2.71758	FALSE
		3.19744	0.690054	FALSE		1.37573	3.91117	TRUE		0.403359	3.42195	FALSE
		0.907496	2.35989	FALSE		2.79123	2.69859	FALSE		3.19104	1.42854	FALSE
		1.94538	2.99921	FALSE		0.430776	4.50325	FALSE		1.4444	1.40691	FALSE
		2.58477	2.08763	FALSE		1.7488	2.30463	FALSE		1.73178	0.740551	FALSE
		0.423181	4.7734	TRUE		2.43839	2.02772	FALSE		0.398407	5.90569	TRUE
		1.38795	3.12387	FALSE		0.530072	5.63613	TRUE		0.710345	5.88857	TRUE
		2.16746	1.15216	FALSE		1.386	2.10441	FALSE		1.51776	2.31877	FALSE
		2.40925	2.34194	FALSE		1.74815	3.36564	FALSE		1.18863	0.7239	FALSE
		0.763944	2.5895	FALSE		1.96605	2.6342	FALSE		1.70001	3.5173	FALSE
		2.15582	1.58931	FALSE		1.30984	1.85288	FALSE		0.588817	0.679959	FALSE
		1.69259	1.26656	FALSE		0.238944	3.44273	FALSE		1.95042	1.73016	FALSE
		2.95113	1.79388	FALSE		0.547368	0.723909	FALSE		0.815704	4.51011	FALSE
		1.54383	1.65462	FALSE		0.6819	0.8681	FALSE		2.87493	2.08943	FALSE
		1.34956	1.67985	FALSE		1.46004	3.97616	TRUE		1.6742	2.5389	FALSE
		0.555216	5.33321	TRUE		2.09307	2.97487	TRUE		2.36049	2.78821	FALSE
		1.09488	3.56402	FALSE		2.22883	2.82009	TRUE		1.35333	3.57229	FALSE
		2.53673	0.860803	FALSE		1.12268	3.83367	TRUE		1.59705	2.37464	FALSE
		1.67677	2.54086	FALSE		0.273627	3.80443	FALSE		0.660434	4.81038	TRUE
		2.93364	2.57184	TRUE		1.43609	2.03819	FALSE		3.57037	2.08376	FALSE
		2.1157	4.64811	TRUE		2.52643	3.01949	TRUE		2.48866	1.11677	FALSE
		3.18331	1.97413	FALSE		2.95679	1.59455	FALSE		0.378859	4.52299	FALSE
		1.04683	2.64417	TRUE		0.529193	4.80171	FALSE		3.30942	1.44139	FALSE
		1.6145	3.53436	TRUE		0.5732	5.40492	TRUE		2.0466	3.43455	TRUE
		1.29852	2.21888	FALSE		2.15491	1.00331	FALSE		1.40527	2.22639	FALSE
		3.35701	1.95626	TRUE		0.244543	5.0165	FALSE		2.64741	2.49839	FALSE
		0.835287	4.14746	TRUE		1.5449	2.49694	FALSE		0.300054	3.48623	FALSE
		1.72457	0.903244	FALSE		3.33188	1.60287	FALSE		1.62331	3.63165	TRUE
		0.304018	3.61731	FALSE		2.54429	2.1904	TRUE		1.67475	2.50759	FALSE
		0.48921	1.4275	FALSE		0.571166	2.8473	FALSE		0.467018	0.6816	FALSE
		2.25023	2.48326	FALSE		1.24154	6.56873	TRUE		2.14335	1.26895	FALSE
		1.88593	1.12252	FALSE		2.96517	1.85512	FALSE		0.21912	3.50265	FALSE
		1.97282	3.5427	TRUE		2.31518	2.7362	TRUE		3.08386	2.32699	TRUE
		1.51654	2.2635	FALSE		0.309126	3.58709	FALSE		1.47796	2.76697	FALSE
		2.84579	0.80171	FALSE		1.34131	2.10959	FALSE		1.80851	3.6379	FALSE
		0.887369	3.05913	FALSE		0.422082	4.5871	FALSE		0.517698	5.18321	TRUE
		1.6018	3.00032	FALSE		0.856047	2.64125	FALSE		1.55466	3.08273	FALSE
		2.42997	2.3643	FALSE		0.340757	3.66836	FALSE		3.24822	1.63523	FALSE
		2.27841	3.26727	TRUE		5.23952	1.97883	TRUE		2.33546	3.03729	TRUE
		2.99205	1.9745	FALSE		2.15385	3.62752	TRUE		0.948945	2.89288	FALSE
		0.787583	3.97515	FALSE		1.34714	2.36994	FALSE		1.60024	2.14787	FALSE
		1.05565	5.11629	TRUE		2.10974	3.27551	TRUE		1.0001	2.0756	FALSE
		1.37867	1.8345	FALSE		1.65544	2.34225	FALSE		0.640573	4.77529	TRUE
		0.677648	4.32424	FALSE		1.62662	1.3423	FALSE		1.44927	2.14311	FALSE
		1.25768	2.23963	FALSE		2.30996	2.57293	FALSE		1.56448	3.6669	TRUE
		1.15947	0.801495	FALSE		1.7813	1.32208	FALSE		0.477453	4.93937	FALSE
		0.717585	2.48345	FALSE		1.63542	2.45992	FALSE		0.415654	5.59973	TRUE
		2.80128	2.74757	FALSE		1.05103	2.157	FALSE		3.14542	1.58496	FALSE
		1.53473	3.34252	TRUE		1.22271	1.72101	FALSE		2.42884	3.89013	TRUE
		1.24382	3.39307	FALSE		0.662027	4.50162	FALSE		2.077	3.16088	TRUE
		0.648553	5.05925	TRUE		1.70354	3.43435	FALSE		1.57827	6.63918	TRUE
		0.263815	3.60985	FALSE		0.199951	3.25465	FALSE		1.43945	3.11708	FALSE
		3.11506	1.20466	TRUE		0.578741	5.42096	TRUE		2.45465	0.952374	FALSE
		2.48122	2.48322	FALSE		-0.164604	-0.170181	FALSE		1.52431	2.49866	FALSE
		2.61443	1.95397	FALSE		1.56436	3.42308	FALSE		1.19152	2.48615	FALSE
		1.70003	2.43529	FALSE		2.62767	0.870895	FALSE		2.49999	0.877556	FALSE
		1.57162	1.44565	FALSE		1.79058	2.81204	FALSE		1.55286	1.19199	FALSE
		2.60158	2.05188	FALSE		1.83256	0.804871	FALSE		3.29859	0.953537	FALSE
		1.11323	3.76338	TRUE		1.79467	2.75101	FALSE		0.365707	3.74434	FALSE
		1.51031	1.37179	FALSE		1.96344	2.22173	FALSE		1.28673	2.10861	FALSE
		1.14246	1.85913	FALSE		2.19534	3.42323	TRUE		-0.154744	-0.161483	FALSE
		0.414007	5.22247	TRUE		0.21134	2.78471	FALSE		0.589028	2.65517	FALSE
		1.39309	1.58621	FALSE		1.54499	4.11395	TRUE		1.65907	2.47597	FALSE
		1.58236	1.25358	FALSE		-0.161128	-0.158462	FALSE		1.21396	2.08336	TRUE
		2.71362	2.90255	TRUE		1.22396	2.46619	FALSE		2.39171	2.70651	TRUE
		2.16967	1.22375	FALSE		0.57304	3.09468	FALSE		0.325838	4.12678	FALSE
		1.53915	3.17263	FALSE		0.299322	3.022	FALSE		0.46854	2.71393	FALSE
		1.61732	2.87957	FALSE		1.748	3.74985	TRUE		1.98444	2.51762	FALSE
		2.09934	3.3461	FALSE		0.244569	3.64123	FALSE		1.59177	4.09893	TRUE
		0.523725	5.04018	TRUE		4.25969	1.65217	FALSE		0.281398	3.8045	FALSE
		1.17568	1.7927	FALSE		1.81194	2.26449	FALSE		0.902078	5.80168	TRUE
		2.32684	2.1751	FALSE		1.40207	2.64321	FALSE		3.25634	1.49992	FALSE
		-0.162664	-0.150558	FALSE		1.8066	3.25481	TRUE		1.59914	1.94036	FALSE
		2.64831	2.46751	FALSE		0.990038	4.24327	TRUE		0.414925	3.50998	FALSE
		2.35398	1.04152	FALSE		1.57838	3.79078	TRUE		1.83413	0.805504	FALSE
		1.65529	4.06485	TRUE		1.82614	2.97471	FALSE		0.220082	3.14346	FALSE
		0.968567	4.39508	TRUE		1.60079	1.25506	FALSE		3.79534	2.34734	TRUE
		1.98016	0.869772	FALSE		0.393041	3.05375	FALSE		1.05953	4.406	TRUE
		2.21708	2.22637	FALSE		1.63202	1.31099	FALSE		1.83833	2.60454	FALSE
		0.316348	3.88687	FALSE		0.260855	2.95503	FALSE		2.67541	2.25349	FALSE
		2.19535	1.04524	FALSE		1.33119	3.82762	TRUE		3.04267	0.942612	FALSE
		0.93456	5.94041	FALSE		0.493649	4.27165	FALSE		0.348324	4.23112	FALSE
		2.38634	0.975455	FALSE		1.1717	3.96897	FALSE		1.88806	1.19309	FALSE
		0.839962	4.10286	TRUE		1.653	2.40143	FALSE		0.952891	4.47539	TRUE
		2.78386	1.61166	FALSE		1.54785	1.13252	FALSE		1.60373	2.59149	FALSE
		0.486887	1.94048	FALSE		1.85721	3.66408	TRUE		0.642319	5.78621	TRUE
		1.44199	4.05684	TRUE		2.6389	1.13918	FALSE		0.5094	5.16077	TRUE
		2.29042	2.49254	FALSE		0.690918	4.56036	FALSE		2.60123	1.90685	FALSE
		0.515005	1.93249	FALSE		1.30359	3.03364	FALSE		1.11778	1.71215	TRUE
		1.42397	2.44383	FALSE		0.324989	3.51415	TRUE		0.346392	3.93482	FALSE
		0.436486	5.5607	TRUE		0.845661	2.04917	FALSE		2.63601	2.44688	TRUE
		1.86341	0.895665	FALSE		1.51169	3.75593	TRUE		0.801704	1.64813	FALSE
		2.14934	3.2793	TRUE		0.719205	3.14618	FALSE		2.17094	1.95374	FALSE
		0.530645	5.08333	TRUE		1.02919	3.74963	FALSE		0.913849	3.67724	FALSE
		2.6947	0.749493	FALSE		1.60367	3.56522	TRUE		0.64055	4.13828	FALSE
		1.98013	2.71867	FALSE		1.9588	1.5466	FALSE		2.18398	4.24648	TRUE
		1.80416	3.85444	TRUE		2.00175	2.42712	FALSE		0.492875	4.08996	FALSE
		2.29986	1.25942	FALSE		1.37446	4.2566	TRUE		1.47482	4.71157	TRUE
		0.323762	2.89933	FALSE		0.803734	3.614	FALSE		3.52262	1.92841	FALSE
		1.64815	1.52749	FALSE		0.804548	2.64627	FALSE		2.06326	2.8731	FALSE
		1.47119	2.23664	FALSE		0.265071	3.10835	FALSE		0.794136	0.663072	FALSE
		2.77626	1.9951	FALSE		1.7304	2.50224	FALSE		-0.131763	-0.130274	FALSE
		0.662464	3.82112	FALSE		0.752227	4.92264	TRUE		1.10369	4.5993	TRUE
		1.10831	1.72828	FALSE		2.25218	1.23172	FALSE		1.90576	4.21802	TRUE
		2.06417	2.76707	FALSE		0.974354	4.35489	TRUE		2.00401	2.10201	FALSE
		0.365058	4.19556	FALSE		1.03727	2.27039	FALSE		0.239309	2.7359	FALSE
		0.420073	1.83424	FALSE		1.51785	3.53453	TRUE		2.1198	2.74722	FALSE
		2.03855	3.30025	TRUE		1.53441	2.08508	FALSE		2.45673	1.89005	FALSE
		2.28031	1.284	FALSE		0.571106	5.28849	TRUE		2.68371	1.02838	FALSE
		2.09402	2.66597	FALSE		1.72093	1.44129	FALSE		1.69266	2.94317	FALSE
		1.42477	4.23975	TRUE		1.89971	2.71518	FALSE		0.310465	3.0013	FALSE
		2.27759	3.52868	TRUE		2.9551	1.7326	FALSE		0.606282	3.64048	TRUE
		3.5086	2.0092	FALSE		0.802247	1.92812	FALSE		0.492316	5.77805	TRUE
		0.846365	4.14573	TRUE		1.62259	2.24712	FALSE		1.30713	10.8109	TRUE
		0.5829	5.25211	TRUE		2.83141	0.962028	FALSE		3.13641	0.973448	FALSE
		0.51292	3.87439	FALSE		0.688842	4.13256	FALSE		2.07074	0.894556	FALSE
		2.42353	3.0622	FALSE		1.32134	0.811537	FALSE		2.02805	3.6388	TRUE
		2.79423	7.18315	TRUE		2.38532	2.50741	FALSE		3.23444	1.2564	TRUE
		1.33509	2.45523	FALSE		0.632492	4.54221	FALSE		1.47797	2.91597	FALSE
		1.93447	2.7675	FALSE		1.60778	2.04224	FALSE		1.5704	1.35779	FALSE
		2.34995	2.35078	FALSE		2.45265	1.07882	FALSE		1.04661	0.677214	FALSE
		2.16797	7.97194	TRUE		0.67592	4.38491	FALSE		2.54566	0.988983	FALSE
		2.27925	2.76527	FALSE		2.17453	1.1988	FALSE		2.10843	1.12645	FALSE
		0.560487	5.30746	TRUE		3.11959	1.79453	FALSE		0.691157	0.5618	FALSE
		1.71829	3.04291	TRUE		1.695	2.47078	FALSE		0.779372	3.28058	FALSE
		1.16998	3.6378	TRUE		1.32855	1.62907	FALSE		2.17318	0.913616	FALSE
		2.24509	1.47053	FALSE		0.216425	2.79663	FALSE		1.62401	3.87792	TRUE
		2.29801	2.98757	TRUE		1.09139	3.25505	FALSE		0.422166	4.2384	FALSE
		1.11171	3.55758	TRUE		2.99181	0.752014	FALSE		0.424254	3.38208	FALSE
		1.0685	1.71559	FALSE		1.24284	2.28673	FALSE		1.77086	3.24233	TRUE
		1.64661	3.03774	FALSE		1.21936	2.20921	FALSE		2.18876	2.2384	TRUE
		2.80668	0.992225	FALSE		2.3737	0.839477	FALSE		0.800699	3.0007	FALSE
		0.602369	5.60068	TRUE		0.605545	2.01626	FALSE		3.37908	3.25441	TRUE
		2.43015	0.888512	TRUE		0.708994	5.48459	TRUE		0.662399	5.69999	TRUE
		1.39835	0.827247	FALSE		0.439294	4.73032	TRUE		1.59853	2.73224	FALSE
		2.16569	2.77027	FALSE		1.68401	0.752566	FALSE		1.14137	2.24261	FALSE
		2.33724	2.58771	FALSE		2.98206	1.7796	FALSE		2.29357	2.29852	FALSE
		1.94467	0.794224	FALSE		1.83308	3.04657	FALSE		1.08575	2.10804	FALSE
		1.63779	3.79672	TRUE		0.50158	1.95305	FALSE		1.39121	1.30044	FALSE
		0.342025	4.37714	FALSE		3.43524	1.97824	FALSE		1.13452	2.36854	FALSE
		1.61295	2.37826	FALSE		0.5467	4.67671	FALSE		0.328401	6.27586	TRUE
		2.07641	1.51257	FALSE		0.742198	4.40723	FALSE		1.59694	3.47505	FALSE
		0.479364	1.78652	FALSE		1.02377	2.22378	FALSE		0.968275	2.92483	TRUE
		0.75359	3.84502	FALSE		2.55321	0.957419	FALSE		2.33407	2.25994	FALSE
		1.72149	1.34865	FALSE		2.19336	4.11657	TRUE		1.2835	2.25325	FALSE
		0.903331	2.36853	FALSE		2.5246	2.3163	FALSE		0.612553	4.18338	FALSE
		1.11956	2.90403	FALSE		1.85135	3.19872	FALSE		1.1475	0.832166	FALSE
		0.501317	3.46902	FALSE		1.37178	1.92918	FALSE		1.16528	3.45894	FALSE
		2.85066	3.02299	TRUE		1.67733	3.84763	TRUE		0.783145	4.60793	TRUE
		1.02298	3.44587	FALSE		2.8297	2.8149	TRUE		1.12293	4.38509	TRUE
		0.711969	6.044	TRUE		3.22593	2.19955	TRUE		2.04981	1.18242	FALSE
		0.69272	4.17497	FALSE		1.60999	4.40654	TRUE		1.52424	3.90898	TRUE
		1.9122	1.71086	FALSE		0.798937	0.77429	FALSE		3.37885	0.971616	FALSE
		2.32178	3.67631	TRUE		0.900395	3.75958	FALSE		3.40792	2.65505	FALSE
		2.93285	1.75991	FALSE		2.22795	1.93546	TRUE		2.30363	2.86023	FALSE
		1.83173	0.690115	FALSE		1.51575	1.97833	FALSE		1.46666	1.07344	FALSE
		2.25663	2.2565	FALSE		1.97432	3.22137	FALSE		1.5886	1.10008	FALSE
		0.455046	3.1449	FALSE		2.58435	2.07088	FALSE		0.262533	2.36159	FALSE
		0.231039	4.13042	FALSE		1.47456	1.20415	FALSE		1.68061	2.84638	FALSE
		1.39014	1.74304	FALSE		3.21296	1.60103	FALSE		1.19838	5.73212	TRUE
		0.696173	5.50297	TRUE		0.173715	3.13748	FALSE		1.00087	4.53381	TRUE
		2.67399	0.990774	FALSE		2.37874	2.44544	FALSE		0.49693	5.51255	TRUE
		3.22023	1.62051	FALSE		0.312087	4.30364	FALSE		0.277507	3.26392	FALSE
		2.02385	1.77627	FALSE		1.43588	0.801064	FALSE		1.44123	2.2523	FALSE
		2.3387	1.09459	FALSE		2.6403	1.72071	FALSE		2.23738	1.26327	FALSE
		2.59589	2.30938	FALSE		1.2186	2.56736	FALSE		2.53425	2.08796	FALSE
		1.93616	3.1468	TRUE		1.64259	2.93981	FALSE		0.510641	3.40709	FALSE
		0.751459	3.57201	FALSE		0.772397	3.54201	FALSE		2.72163	2.12905	FALSE
		3.27307	1.49296	FALSE		1.46465	1.92464	FALSE		2.44582	2.31805	FALSE
		2.14313	3.32004	TRUE		3.25601	0.849067	FALSE		1.62661	3.30013	FALSE
		2.59341	3.59831	FALSE		2.32396	1.35074	FALSE		1.01197	2.5632	FALSE
		3.28034	1.0318	FALSE		1.75362	3.24236	TRUE		3.83745	1.63138	FALSE
		0.894474	2.74723	FALSE		1.74331	7.99462	TRUE		1.81256	3.02123	FALSE
		0.831662	6.72134	TRUE		1.40807	3.77164	FALSE		1.99658	0.951474	FALSE
		2.95729	1.11876	FALSE		0.572052	4.21785	TRUE		1.57351	2.04984	FALSE
		2.20209	1.95738	FALSE		1.64374	2.33483	TRUE		0.762951	4.11512	TRUE
		2.72478	0.952721	TRUE		0.626468	2.59726	FALSE		1.48476	0.809852	FALSE
		0.814444	2.13405	FALSE		1.70042	3.33145	FALSE		2.03635	3.32897	TRUE
		2.96749	1.19276	FALSE		1.25563	1.99441	FALSE		1.01542	2.71087	FALSE
		2.00311	1.35335	FALSE		1.07298	3.64495	FALSE		0.505179	1.97838	FALSE
		0.547734	4.35219	FALSE		3.47582	1.60862	FALSE		1.11938	3.5955	FALSE
		1.93454	3.10618	FALSE		2.14538	0.962944	FALSE		1.13534	1.9213	FALSE
		0.374298	1.68608	FALSE		0.284624	3.2014	FALSE		1.51883	1.33602	FALSE
		0.271047	2.85337	FALSE		2.15243	3.23396	TRUE		1.48771	3.77928	TRUE
		0.431906	5.31031	TRUE		0.502718	1.97094	FALSE		0.27042	2.84553	FALSE
		0.594426	3.48519	FALSE		2.77622	1.70838	FALSE		0.949942	5.26118	TRUE
		0.275975	3.74327	FALSE		2.47652	1.913	FALSE		2.26307	2.1267	FALSE
		0.425452	3.09916	FALSE		0.304849	3.54254	FALSE		1.59685	2.52849	FALSE
		2.28163	5.20947	TRUE		0.86843	4.27508	TRUE		0.873595	4.63089	TRUE
		2.04801	3.28217	TRUE		1.9136	2.94169	FALSE		1.54879	3.6077	TRUE
		2.3005	4.18776	FALSE		2.18025	2.90533	TRUE		1.50785	3.50894	FALSE
		1.93566	4.01946	TRUE		2.99324	1.48173	FALSE		1.48044	3.7185	TRUE
		2.44543	1.53241	FALSE		1.55493	2.83439	FALSE		1.48034	1.64688	FALSE
		1.4424	4.09881	TRUE		1.61877	2.7696	FALSE		0.729364	2.71782	FALSE
		0.735955	4.42843	FALSE		1.57834	2.70141	FALSE		1.85848	2.54396	TRUE
		1.06316	2.34575	FALSE		1.98509	2.79101	FALSE		1.58199	2.3166	FALSE
		1.03815	3.93883	FALSE		1.19255	1.84397	FALSE		0.518631	4.55843	FALSE
		2.11846	1.90159	FALSE		2.52651	2.70796	TRUE		0.419291	3.52544	TRUE
		0.762688	3.59073	FALSE		2.06583	2.76274	FALSE		1.97537	2.95961	FALSE
		1.69326	3.69411	TRUE		2.2762	3.68797	TRUE		1.80154	3.86197	TRUE
		2.22296	2.60418	FALSE		1.16284	2.19637	FALSE		2.19207	1.10793	FALSE
		2.39164	0.884431	FALSE		0.973724	2.8048	FALSE		1.68428	2.60244	FALSE
		2.25796	1.90719	FALSE		2.11117	1.1716	FALSE		0.517998	4.95954	FALSE
		1.43483	2.03486	FALSE		0.607505	5.57236	TRUE		1.34123	3.86986	TRUE
		2.23545	3.35595	TRUE		3.24294	2.00396	FALSE		1.41563	2.70564	FALSE
		0.569806	4.0218	FALSE		1.68877	3.25762	FALSE		1.60983	1.11966	FALSE
		1.11657	0.699165	FALSE		0.547803	5.93836	TRUE		2.66038	1.00021	FALSE
		1.84736	1.92172	FALSE		2.80694	1.11031	FALSE		0.26987	9.42759	TRUE
		2.14445	2.37858	FALSE		3.07209	1.64572	FALSE		1.40052	1.86327	FALSE
		2.42308	2.66647	TRUE		0.865365	4.13022	FALSE		1.91905	4.03327	TRUE
		2.16662	1.10169	FALSE		0.762932	2.01912	FALSE		1.58464	1.22074	FALSE
		1.2481	2.57733	FALSE		0.812399	5.24242	TRUE		1.66261	2.44748	FALSE
		0.555015	3.01819	FALSE		3.48179	1.96996	FALSE		2.31442	3.8874	TRUE
		2.37522	2.19492	FALSE		1.20208	2.53606	FALSE		1.69622	2.84828	FALSE
		0.285542	3.77502	FALSE		0.569649	5.3283	TRUE		2.13224	1.19701	FALSE
		0.647682	2.75837	FALSE		1.98849	2.47394	FALSE		3.0853	2.18077	FALSE
		0.395818	4.92706	FALSE		0.52223	4.85562	FALSE		-0.131749	-0.13309	FALSE
		0.902075	4.03253	TRUE		2.49347	3.43313	TRUE		0.828133	2.35013	FALSE
		2.13526	2.69218	TRUE		1.51392	3.03265	FALSE		3.17555	2.0052	FALSE
		0.630717	0.679007	FALSE		1.65032	1.56837	FALSE		1.86692	3.93828	TRUE
		1.51492	3.50956	TRUE		0.918297	2.34549	FALSE		1.47138	2.12734	FALSE
		1.98641	3.02874	TRUE		0.493575	4.40515	FALSE		0.441954	3.17514	FALSE
		0.380891	6.19927	TRUE		1.65085	2.2319	FALSE		2.25938	1.48097	FALSE
		2.88026	1.96614	FALSE		0.584748	4.30415	FALSE		2.62779	3.06753	TRUE
		3.23412	1.54509	FALSE		2.32966	2.5367	FALSE		0.790968	4.19523	TRUE
		1.53683	2.0735	FALSE		2.24615	2.34509	FALSE		1.64719	3.92371	TRUE
		1.65264	2.46376	FALSE		0.509173	4.86232	TRUE		1.39151	4.36365	TRUE
		1.00444	4.64636	TRUE		2.58463	2.87797	TRUE		1.03591	3.74204	TRUE
		0.577249	5.7229	TRUE		1.9564	3.73083	TRUE		1.15739	1.34456	FALSE
		1.17641	3.17173	FALSE		2.35039	1.38489	FALSE		1.70567	3.48259	TRUE
		2.982	2.23529	TRUE		1.98764	3.0446	FALSE		-0.100681	-0.122695	FALSE
		2.06168	3.31136	TRUE		0.713052	3.56383	FALSE		0.491431	4.53173	FALSE
		1.92577	3.17431	TRUE		1.64675	2.42958	FALSE		1.9727	2.9361	FALSE
		1.35045	3.18505	FALSE		1.23296	3.62581	TRUE		2.0071	3.18808	TRUE
		1.01652	2.49346	FALSE		0.918957	4.49642	TRUE		3.3823	1.55192	FALSE
		1.77985	4.09352	TRUE		0.307868	3.18205	FALSE		0.786102	3.46472	FALSE
		1.47851	2.32011	FALSE		2.2055	2.05838	FALSE		2.52388	0.972001	FALSE
		0.825788	4.60922	TRUE		0.604806	5.45241	TRUE		2.05986	4.18759	TRUE
		1.63897	3.77403	TRUE		1.66448	2.35211	FALSE		1.58133	2.38519	FALSE
		1.82384	2.96456	FALSE		1.18954	4.00275	TRUE		1.662	2.7489	FALSE
		1.31429	2.45002	FALSE		0.573213	3.30624	FALSE		1.50315	2.54211	FALSE
		1.51734	2.05808	FALSE		1.51086	3.95261	TRUE		2.75839	2.53182	FALSE
		1.37092	0.795029	FALSE		0.934417	2.47071	FALSE		2.2419	3.20913	TRUE
		0.86419	2.03238	FALSE		1.64801	2.77083	FALSE		0.562216	5.71333	TRUE
		0.331643	3.41519	FALSE		1.72104	2.59073	FALSE		1.2518	2.61604	FALSE
		1.1084	4.50102	TRUE		0.541395	2.6045	FALSE		2.92112	1.75894	FALSE
		2.14507	2.40372	FALSE		1.7025	3.63336	FALSE		1.54873	3.904	TRUE
		2.59714	4.19688	FALSE		0.861403	2.02722	FALSE		0.280878	2.89189	TRUE
		0.410793	4.09582	FALSE		0.544909	0.675635	FALSE		1.74163	4.45386	TRUE
		0.941177	0.636647	FALSE		1.80361	2.24529	FALSE		0.886935	0.774551	FALSE
		2.20797	2.47107	FALSE		0.423301	4.5925	FALSE		1.68041	3.97272	TRUE
		1.34296	3.1254	FALSE		1.59564	2.47381	FALSE		0.708505	4.32328	TRUE
		2.41782	2.73479	FALSE		2.63089	2.16604	FALSE		1.88699	3.48318	TRUE
		2.0979	2.68683	FALSE		1.63433	3.59389	TRUE		0.433305	4.12295	FALSE
		1.52637	2.14922	FALSE		0.712161	4.23716	FALSE		1.11081	3.58693	FALSE
		2.58104	1.01246	FALSE		1.74465	1.96064	FALSE		0.422631	4.4532	FALSE
		1.32181	0.607766	FALSE		1.58857	1.35586	FALSE		0.30412	3.23222	FALSE
		0.384636	4.1432	FALSE		2.97584	1.36153	FALSE		2.00288	2.7608	FALSE
		0.943828	0.743747	FALSE		1.72762	3.25419	TRUE		1.40131	1.73111	FALSE
		2.25571	1.01477	FALSE		0.556199	5.36044	TRUE		0.876771	2.90442	FALSE
		2.08996	2.84781	FALSE		0.317948	3.84924	FALSE		2.46774	2.58315	FALSE
		2.35202	0.897203	FALSE		3.31769	1.54091	FALSE		3.12296	1.93669	FALSE
		1.65245	1.53572	FALSE		3.17389	0.997642	FALSE		0.884702	2.4779	FALSE
		1.13795	1.77804	FALSE		2.10388	2.54989	FALSE		1.78979	2.79212	FALSE
		1.50613	0.748153	FALSE		1.56742	2.00866	FALSE		1.32106	2.17797	FALSE
		0.19798	2.722	FALSE		0.675229	2.94091	FALSE		1.56221	2.29923	FALSE
		2.24191	2.27312	FALSE		1.57001	2.44485	FALSE		2.70496	2.8364	TRUE
		1.64641	2.60388	FALSE		0.792924	2.97792	FALSE		2.11908	1.14726	FALSE
		1.6758	3.04381	FALSE		1.91614	0.804502	FALSE		1.32753	2.35043	FALSE
		1.66709	2.25222	FALSE		2.24463	3.26846	TRUE		1.06706	3.29768	FALSE
		1.08869	2.42701	FALSE		1.72423	3.9899	TRUE		0.856226	2.28382	FALSE
		1.75117	4.4039	TRUE		0.652815	4.69016	TRUE		1.88393	4.53738	FALSE
		1.23374	2.48759	FALSE		0.971448	2.07877	FALSE		0.742437	3.95145	FALSE
		1.37751	3.63268	FALSE		2.18185	1.97037	FALSE		1.55848	3.08929	FALSE
		1.67	1.47096	FALSE		0.612986	2.71303	FALSE		1.71794	2.33621	FALSE
		1.03014	2.24769	FALSE		1.43483	6.71372	TRUE		2.74966	2.53122	FALSE
		0.901299	2.16735	FALSE		1.93413	2.7141	FALSE		0.4274	3.29379	FALSE
		2.27702	1.18927	FALSE		3.54325	2.15134	FALSE		1.20086	2.51736	FALSE
		0.805784	2.46117	FALSE		1.62165	4.29189	TRUE		3.50966	1.71181	FALSE
		1.75735	3.30615	FALSE		0.353323	3.54594	FALSE		2.16864	2.48283	FALSE
		1.47467	3.11664	FALSE		1.56197	3.9591	TRUE		0.509615	5.65387	TRUE
		3.08368	1.96857	FALSE		1.15721	1.81613	FALSE		3.01026	1.92084	FALSE
		2.04515	1.77385	FALSE		0.659731	2.97706	FALSE		0.261896	3.15547	FALSE
		0.522866	4.42846	FALSE		1.5972	3.84711	TRUE		1.47796	2.66854	TRUE
		1.95649	2.37123	FALSE		0.232842	3.30475	FALSE		1.32642	1.76484	FALSE
		0.498353	5.70234	TRUE		1.59942	3.23962	TRUE		0.469431	3.38668	FALSE
		2.88041	0.89093	FALSE		2.20465	3.25144	TRUE		0.194911	3.06349	FALSE
		1.07625	1.85782	FALSE		2.81182	2.25033	TRUE		3.27579	1.99855	FALSE
		1.98221	2.39451	FALSE		0.612274	5.90584	TRUE		3.49604	1.84061	FALSE
		0.530521	2.69147	FALSE		1.73955	4.24942	TRUE		0.657176	5.43189	TRUE
		1.45731	2.08201	FALSE		1.1119	5.27131	TRUE		-0.157635	-0.181861	FALSE
		1.6142	3.32036	TRUE		3.1795	1.50544	FALSE		2.22763	3.33139	TRUE
		1.42576	0.806005	FALSE		2.49852	3.21133	TRUE		0.466656	3.78374	FALSE
		-0.113899	-0.133518	TRUE		0.708102	3.42717	FALSE		1.55749	2.22987	FALSE
		1.27762	2.39811	FALSE		0.932429	2.32454	FALSE		3.30837	2.36656	TRUE
		1.50553	4.58168	TRUE		2.79011	2.50918	TRUE		2.04354	2.99593	TRUE
		1.60255	1.14595	FALSE		2.32112	2.40331	FALSE		2.84081	2.64384	TRUE
		1.08765	2.94159	FALSE		3.45408	2.33181	FALSE		1.67491	3.02307	FALSE
		0.461139	5.80729	TRUE		2.88162	6.49218	TRUE		1.27619	3.71086	FALSE
		1.53877	3.60518	TRUE		0.730606	4.60128	FALSE		1.4055	2.37689	FALSE
		2.38353	2.31031	FALSE		2.96426	1.88274	FALSE		1.54765	3.67908	FALSE
		0.730632	2.87918	FALSE		0.851121	2.58215	FALSE		1.5609	0.781746	FALSE
		1.57936	3.51663	TRUE		0.703345	4.71758	TRUE		2.31604	3.21897	TRUE
		3.08953	2.7234	TRUE		1.97708	3.2794	FALSE		3.4067	0.78268	FALSE
		0.893684	4.73067	TRUE		0.790032	0.687288	FALSE		2.60887	2.08259	FALSE
		1.43101	1.43489	FALSE		0.265263	3.35619	FALSE		1.8022	3.40496	TRUE
		0.621037	6.81425	TRUE		1.23915	1.70252	FALSE		0.559298	5.08991	FALSE
		2.94163	1.39267	FALSE		0.578883	3.0904	FALSE		0.871238	2.45832	FALSE
		1.66507	1.12512	FALSE		0.716321	4.28906	FALSE		1.53674	1.18351	FALSE
		0.982251	2.29066	FALSE		1.25477	2.13572	FALSE		1.07721	1.5334	FALSE
		1.64008	3.8852	TRUE		2.98872	1.95668	FALSE		1.78151	3.22697	FALSE
		2.09364	2.62658	FALSE		0.641164	4.22638	FALSE		2.09815	2.35927	FALSE
		2.14369	2.92046	TRUE		0.273748	3.40551	FALSE		0.495201	4.65925	FALSE
		1.08423	4.08075	TRUE		0.97731	1.53645	FALSE		0.379722	3.84515	FALSE
		0.576638	5.71791	TRUE		0.630159	4.0872	FALSE		1.70183	1.18892	FALSE
		1.17778	1.99978	FALSE		2.65785	2.40845	FALSE		2.17135	1.15111	FALSE
		2.12816	2.69824	FALSE		0.424721	3.69642	FALSE		0.545609	3.06794	FALSE
		0.372627	3.99325	FALSE		1.42136	7.09808	TRUE		0.327122	3.64095	FALSE
		1.37072	1.28517	FALSE		0.618259	2.6233	FALSE		0.407263	4.1445	FALSE
		0.810237	1.88865	FALSE		2.23734	2.46047	FALSE		1.63962	3.22522	FALSE
		1.64839	3.01753	FALSE		2.14471	4.20187	FALSE		1.87849	2.45808	FALSE
		2.54103	0.934148	FALSE		0.285983	3.84735	FALSE		1.11359	4.1288	TRUE
		0.537805	4.6339	TRUE		0.776087	1.55367	FALSE		1.48177	2.23897	FALSE
		0.38326	4.03604	FALSE		5.12883	3.51476	FALSE		2.18055	3.26884	TRUE
		2.06306	3.18413	TRUE		1.38224	5.01136	TRUE		0.576734	5.11734	TRUE
		1.55821	3.97128	TRUE		0.528749	5.48791	TRUE		1.84341	3.54906	TRUE
		0.562544	3.32394	FALSE		0.879287	2.13419	FALSE		2.19709	2.60955	FALSE
		0.74439	0.729818	FALSE		1.07975	1.62063	FALSE		1.07804	4.00436	FALSE
		0.991502	2.48131	FALSE		0.765135	3.41003	FALSE		1.80405	3.86447	TRUE
		3.355	2.06272	FALSE		0.911091	1.51234	FALSE		1.43091	2.10283	FALSE
		0.729525	4.04889	FALSE		-0.0821462	-0.0903715	FALSE		1.8269	3.01691	TRUE
		1.58723	3.38441	FALSE		1.3107	1.85313	FALSE		1.94494	0.988889	FALSE
		4.33831	3.44144	FALSE		0.493505	5.083	TRUE		0.341356	3.46775	FALSE
		1.71257	2.84124	FALSE		0.60277	0.775649	FALSE		1.80775	3.46056	TRUE
		0.568403	4.4171	FALSE		1.316	2.01812	FALSE		1.72169	3.20857	FALSE
		2.27911	2.56991	TRUE		1.25289	4.7607	TRUE		0.58141	5.71065	TRUE
		0.776512	4.85914	TRUE		0.252222	3.25683	FALSE		1.00324	0.776592	FALSE
		0.714511	4.08993	FALSE		2.45696	2.08313	FALSE		1.57102	1.72662	FALSE
		3.126	1.48151	FALSE		1.83911	1.12287	FALSE		0.438569	4.68417	FALSE
		1.88837	3.6802	TRUE		2.351	1.38381	FALSE		2.06781	3.92005	TRUE
		1.86283	3.18085	FALSE		2.2154	0.969036	FALSE		0.989224	2.08141	FALSE
		1.94969	0.756892	FALSE		1.56325	3.14395	FALSE		2.145	0.931756	FALSE
		0.928016	2.56247	FALSE		1.91546	2.63069	FALSE		0.665935	5.43763	TRUE
		1.90728	1.78632	FALSE		0.60389	5.54143	TRUE		2.06154	1.52813	FALSE
		2.36573	2.81983	FALSE		1.36801	1.63278	FALSE		2.01301	1.03049	FALSE
		0.586813	5.83149	TRUE		0.368375	3.77468	FALSE		0.838097	2.39916	FALSE
		1.4603	4.04798	TRUE		2.12719	3.24009	TRUE		1.69165	3.88439	TRUE
		0.62858	3.56865	TRUE		3.45682	1.54263	FALSE		5.66268	5.61503	FALSE
		0.211356	3.72926	FALSE		1.2048	2.63387	FALSE		1.66739	4.01143	TRUE
		2.20021	1.31393	FALSE		0.980729	2.53499	FALSE		1.1742	1.84337	FALSE
		3.30587	1.57281	FALSE		1.04297	2.12094	FALSE		3.57709	3.18154	TRUE
		1.84709	1.31063	FALSE		2.53432	4.78782	FALSE		3.26824	3.07345	TRUE
		0.855508	4.56476	TRUE		1.35066	0.699083	FALSE		0.566803	5.91953	TRUE
		1.62449	3.89884	TRUE		0.981381	2.21463	FALSE		0.767928	5.71262	TRUE
		1.11085	2.49898	FALSE		2.05022	1.13206	FALSE		1.76844	2.85726	FALSE
		2.24801	3.59002	TRUE		1.79976	2.29087	FALSE		0.246047	2.78126	FALSE
		1.92363	0.887487	FALSE		2.2215	1.14091	FALSE		1.16133	1.80158	FALSE
		0.346984	3.71564	FALSE		0.924729	2.33032	FALSE		0.450195	4.7896	FALSE
		0.386715	3.95865	FALSE		1.6182	1.34411	FALSE		2.34663	1.37375	FALSE
		1.48721	2.23218	FALSE		1.14692	3.5334	FALSE		1.52072	1.17252	FALSE
		0.847846	5.04669	TRUE		1.6173	2.70536	FALSE		2.04837	0.905426	FALSE
		0.201199	3.32915	FALSE		3.06439	1.52389	FALSE		0.903529	3.97854	TRUE
		0.444069	3.29512	FALSE		3.06761	1.68	TRUE		1.69324	2.72439	FALSE
		2.95545	1.34777	FALSE		0.290074	2.86472	TRUE		1.53511	2.74426	FALSE
		2.21321	2.66856	FALSE		1.33178	1.75523	FALSE		1.65413	4.26087	TRUE
		1.58113	0.844833	FALSE		0.295843	4.15541	FALSE		1.66576	3.78884	TRUE
		2.45851	3.67084	TRUE		1.93098	4.11776	TRUE		1.3191	3.34594	FALSE
		1.81034	3.91591	TRUE		1.61312	2.27189	FALSE		0.523178	3.52774	FALSE
		2.54486	0.951394	FALSE		0.449659	3.88051	FALSE		1.79151	2.3394	FALSE
		1.842	4.09433	TRUE		1.72613	1.32211	FALSE		2.58502	3.18557	TRUE
		0.408481	2.95373	TRUE		1.00265	2.12524	FALSE		1.14172	0.761438	FALSE
		1.33933	1.69136	FALSE		0.514942	4.93006	TRUE		1.78343	3.50637	FALSE
		1.10871	3.91641	FALSE		1.24131	5.35054	TRUE		0.407116	5.9158	TRUE
		1.70999	3.30905	TRUE		2.76544	2.87793	TRUE		1.9822	2.34381	FALSE
		1.45999	2.03541	FALSE		1.07809	4.42268	TRUE		1.51628	2.42778	FALSE
		1.20328	0.662827	FALSE		3.04771	0.865336	FALSE		0.706457	4.13817	FALSE
		3.26206	2.47078	TRUE		1.04845	2.97219	FALSE		1.43173	3.90679	TRUE
		1.68782	2.94211	FALSE		2.59092	1.82559	FALSE		1.3412	4.67666	TRUE
		0.852568	6.12569	FALSE		0.592155	1.72591	FALSE		0.770568	1.60795	FALSE
		1.63935	1.84522	FALSE		2.41098	1.10714	FALSE		2.14999	1.85658	FALSE
		1.79964	3.53976	TRUE		1.79022	3.85222	TRUE		1.47666	1.52769	FALSE
		3.16868	1.46947	FALSE		2.59465	2.69864	FALSE		1.85993	3.47789	TRUE
		1.45332	3.98251	TRUE		3.17719	1.39234	FALSE		1.04609	0.819636	FALSE
		1.40858	2.12258	FALSE		3.0372	1.82377	FALSE		0.434483	4.35026	TRUE
		0.568113	2.61366	FALSE		1.06145	0.663043	FALSE		0.652306	3.91033	FALSE
		0.704099	3.31663	FALSE		0.645022	3.23577	FALSE		0.691082	3.30718	FALSE
		2.57921	1.89287	FALSE		0.28003	2.73661	FALSE		1.82176	3.49732	FALSE
		1.6194	1.31697	TRUE		0.934197	2.15497	FALSE		3.29459	2.10103	FALSE
		2.59041	2.70836	FALSE		0.736659	3.39941	FALSE		2.53692	2.47303	FALSE
		0.826694	3.90434	FALSE		1.77982	3.35553	FALSE		3.18895	1.8764	FALSE
		0.814205	7.20169	TRUE		0.204189	3.68724	FALSE		1.48056	3.50628	TRUE
		0.614173	2.18173	FALSE		0.52228	5.02126	TRUE		1.96481	1.09996	FALSE
		1.88814	3.02006	FALSE		0.448845	5.75234	TRUE		1.67412	1.31291	FALSE
		0.165405	2.99135	FALSE		0.279263	3.48691	FALSE		0.665494	3.25795	FALSE
		2.03041	1.06007	FALSE		1.56216	2.71869	FALSE		1.89875	3.69404	TRUE
		1.01486	2.24021	FALSE		2.04221	1.7878	FALSE		3.19669	1.10045	FALSE
		0.673876	3.23766	FALSE		2.26266	0.795684	FALSE		1.70431	2.61826	FALSE
		3.21325	1.37727	FALSE		2.27575	0.858573	FALSE		2.66263	3.93678	TRUE
		1.0941	3.9798	FALSE		2.07535	4.38294	TRUE		1.31441	2.49348	FALSE
		1.64538	2.35203	FALSE		3.32051	1.56817	FALSE		2.38966	2.20374	FALSE
		3.18457	2.64131	TRUE		1.78087	2.82	FALSE		0.290997	3.52926	FALSE
		1.87451	1.82936	FALSE		0.611656	4.09104	FALSE		1.96237	1.14905	FALSE
		2.5675	2.46186	TRUE		2.81845	1.77296	FALSE		0.92673	3.76499	FALSE
		2.30823	4.30453	TRUE		2.68563	0.838553	FALSE		2.007	2.84256	FALSE
		1.11097	4.90195	TRUE		1.04165	2.4299	FALSE		2.69957	0.985026	FALSE
		1.56008	1.35254	FALSE		1.60164	2.42566	FALSE		3.18446	1.46964	FALSE
		2.87682	1.83678	FALSE		1.90268	2.61948	FALSE		2.04127	3.25025	FALSE
		2.61868	2.20772	FALSE		2.45593	2.25208	FALSE		1.5635	2.57158	FALSE
		2.45217	2.44917	FALSE		1.40963	3.4398	FALSE		1.7675	2.91311	FALSE
		0.836965	2.03008	FALSE		1.99966	2.75463	FALSE		0.989879	4.53582	FALSE
		0.941847	1.57081	FALSE		1.61921	4.16498	TRUE		1.82983	4.19752	TRUE
		-0.151345	-0.144529	FALSE		2.1541	3.79826	TRUE		3.1092	1.38837	FALSE
		1.31371	2.49754	FALSE		1.20669	2.50662	FALSE		1.69787	2.54239	FALSE
		2.48869	2.25982	FALSE		0.878347	2.09087	FALSE		2.1463	1.29498	FALSE
		1.88998	2.86413	FALSE		1.17979	3.65981	FALSE		1.88813	2.15145	FALSE
		0.324244	4.20245	FALSE		2.42311	4.17795	TRUE		0.910678	2.58569	FALSE
		1.84928	4.20307	TRUE		3.30094	0.880992	FALSE		1.42546	1.79668	FALSE
		3.55622	1.48181	FALSE		1.36581	2.38837	FALSE		1.63573	4.27242	TRUE
		2.11268	2.69216	FALSE		2.11933	2.99994	TRUE		3.20755	3.77566	TRUE
		1.50407	2.85478	TRUE		1.31272	2.53499	FALSE		2.40693	2.60272	FALSE
		1.48497	1.22107	FALSE		2.31844	2.08081	FALSE		0.871876	3.75926	FALSE
		0.336348	4.10954	FALSE		0.466952	3.24894	FALSE		2.00843	2.66239	FALSE
		2.3323	2.18887	FALSE		0.912494	4.252	TRUE		3.11869	1.99742	FALSE
		3.18807	1.89021	FALSE		2.2449	2.67432	FALSE		2.31647	0.89744	FALSE
		0.601123	3.2847	FALSE		1.53344	1.28577	FALSE		1.26988	2.50733	FALSE
		0.735045	4.87389	TRUE		1.00612	0.784363	FALSE		2.38242	1.22649	FALSE
		0.746667	4.5654	FALSE		0.787316	2.40879	FALSE		0.564488	3.08782	FALSE
		1.97816	1.75589	FALSE		2.22429	4.02383	TRUE		1.46381	2.23378	FALSE
		2.57787	0.956966	FALSE		1.50017	3.48765	FALSE		1.25478	0.648708	FALSE
		1.38663	2.37375	FALSE		3.26386	0.780968	FALSE		2.58334	1.10535	FALSE
		1.48309	1.34429	FALSE		1.19691	1.8771	FALSE		2.04004	3.10089	FALSE
		0.914351	2.01214	FALSE		0.361732	3.8533	FALSE		1.5446	1.62052	FALSE
		0.521457	5.95205	TRUE		0.84369	1.44341	FALSE		1.75236	3.27952	FALSE
		2.41323	1.24148	FALSE		3.31783	0.951833	FALSE		0.461318	1.81137	FALSE
		0.694547	4.44455	TRUE		1.9365	1.09908	FALSE		0.762583	2.62155	FALSE
		1.35729	2.1926	FALSE		1.37663	2.96547	FALSE		0.488168	5.19325	TRUE
		0.618157	3.15282	FALSE		0.51378	4.96316	FALSE		1.23707	2.27413	FALSE
		1.50519	1.31642	FALSE		2.09854	2.12829	FALSE		3.90064	8.7886	FALSE
		-0.16244	-0.171997	FALSE		2.73802	1.88181	FALSE		0.653829	5.96905	TRUE
		0.951565	2.99626	FALSE		1.30175	2.69234	FALSE		1.49216	1.29896	FALSE
		2.24844	3.97326	TRUE		2.97978	3.23825	TRUE		2.02723	2.59027	FALSE
		1.56335	1.36601	FALSE		0.256489	3.23393	FALSE		0.971547	4.34216	TRUE
		2.62522	5.32806	FALSE		0.820035	5.25462	TRUE		1.27785	2.43425	FALSE
		2.24149	3.60642	TRUE		1.07875	1.49712	FALSE		2.1933	1.26096	FALSE
		0.671747	0.834703	FALSE		0.821567	2.56112	FALSE		1.24093	2.79376	FALSE
		3.15488	4.65886	TRUE		1.86619	0.800036	FALSE		1.51315	1.8075	FALSE
		1.8539	2.83493	FALSE		0.671855	3.37505	FALSE		1.90135	0.804502	FALSE
		0.23302	3.9971	FALSE		2.1944	2.83284	FALSE		3.39111	2.04614	FALSE
		0.663578	3.22296	FALSE		1.84932	2.93154	FALSE		1.9812	2.94619	FALSE
		1.09576	3.27016	TRUE		1.40306	3.12044	FALSE		3.80824	2.78054	FALSE
		2.00368	0.890374	FALSE		-0.159782	-0.153176	FALSE		0.216708	2.77419	FALSE
		2.42813	3.3861	TRUE		2.3273	5.466	FALSE		1.6708	2.56397	FALSE
		0.512436	2.26516	FALSE		0.491463	2.50298	FALSE		2.13603	2.78795	FALSE
		2.65342	0.989229	FALSE		1.01912	0.707505	FALSE		1.51677	2.25118	FALSE
		2.37023	3.32224	TRUE		0.610136	4.05461	FALSE		2.17294	3.14788	FALSE
		3.37106	1.81799	FALSE		1.5558	1.3234	FALSE		2.21663	3.09714	TRUE
		0.539475	3.15224	FALSE		3.44391	1.33998	FALSE		1.67438	2.78725	FALSE
		1.26793	3.5683	TRUE		2.42813	2.74031	FALSE		2.43067	2.15332	FALSE
		2.61207	2.70107	FALSE		1.20385	1.89716	FALSE		1.67291	3.06808	FALSE
		0.328897	3.81955	FALSE		1.72383	1.23482	FALSE		1.61227	3.23872	FALSE
		1.18318	1.69693	FALSE		2.68532	2.727	FALSE		0.332925	3.3862	FALSE
		0.87278	5.29829	TRUE		1.5362	1.38057	FALSE		0.751618	4.57972	TRUE
		1.09223	2.02708	FALSE		3.13933	1.07078	FALSE		1.00813	2.41062	FALSE
		2.25443	1.36902	FALSE		2.43189	2.45237	FALSE		1.2263	3.78844	TRUE
		1.70328	2.66126	FALSE		0.793525	2.75363	FALSE		2.0154	2.24048	TRUE
		0.385743	3.50406	FALSE		0.6564	2.85115	FALSE		3.38245	1.57732	FALSE
		1.84705	2.41876	FALSE		1.91118	2.74466	FALSE		0.898486	4.86312	TRUE
		0.710868	4.65976	FALSE		1.79841	3.53553	FALSE		2.50254	0.920279	FALSE
		2.06613	2.4075	FALSE		2.02971	2.18915	FALSE		0.803972	1.95737	FALSE
		0.510011	5.86497	TRUE		1.58122	4.3216	TRUE		0.383341	3.98631	FALSE
		2.46901	1.04229	FALSE		0.89705	2.59741	FALSE		0.736753	4.3136	FALSE
		1.92198	2.47508	FALSE		0.403614	3.50771	FALSE		3.27782	1.46718	FALSE
		1.67599	3.52022	TRUE		0.95026	2.35058	FALSE		0.637897	5.36885	TRUE
		0.770955	3.04643	FALSE		2.35154	3.36836	TRUE		1.21874	2.68287	FALSE
		0.655633	2.79875	FALSE		0.489546	4.85398	TRUE		0.924823	1.32974	FALSE
		1.04078	3.69959	FALSE		1.67844	2.42262	FALSE		2.95419	2.11618	FALSE
		0.685804	4.80807	FALSE		1.69478	4.04874	TRUE		1.34495	0.806663	FALSE
		1.31073	1.29145	FALSE		0.863986	5.02126	TRUE		1.63043	2.81286	FALSE
		2.62195	0.973657	FALSE		0.255981	3.95481	FALSE		3.11526	2.41559	TRUE
		0.805831	3.34921	FALSE		1.95649	3.70555	TRUE		2.22674	1.24848	FALSE
		0.192251	3.19606	FALSE		0.596327	5.76919	TRUE		1.65594	3.63426	TRUE
		0.373141	4.3199	FALSE		0.427931	1.75953	FALSE		0.22457	2.83245	FALSE
		0.759886	2.4612	FALSE		2.04376	2.57449	FALSE		0.7129	3.2583	FALSE
		2.01582	1.01809	FALSE		1.99441	2.28037	FALSE		0.834729	3.01697	FALSE
		1.71411	0.799454	FALSE		3.16274	2.23094	TRUE		1.35011	1.57986	FALSE
		1.69589	3.82902	TRUE		1.98653	1.05078	FALSE		2.56496	2.4786	FALSE
		2.8677	1.56384	FALSE		1.76449	2.9	FALSE		0.708121	3.91701	FALSE
		1.66373	3.90594	TRUE		0.531367	3.91942	FALSE		1.52553	3.95842	FALSE
		1.3722	4.28525	TRUE		0.460298	4.51312	FALSE		0.617704	4.9915	TRUE
		1.80423	3.19022	FALSE		3.08013	1.4923	FALSE		1.02761	3.59494	FALSE
		0.850403	2.98766	FALSE		1.50321	1.78043	FALSE		1.93808	3.20668	TRUE
		1.64963	0.744052	FALSE		1.6975	2.84732	FALSE		1.50452	2.58739	FALSE
		1.78382	3.02232	FALSE		1.31976	2.84922	FALSE		1.93975	3.33546	TRUE
		0.844107	2.39606	FALSE		0.315019	4.07944	FALSE		2.74029	2.08385	FALSE
		0.624945	5.84184	TRUE		1.95413	2.88646	FALSE		2.33944	2.46448	FALSE
		2.22597	0.821468	FALSE		1.99523	2.83976	FALSE		0.466418	3.38739	FALSE
		4.45674	3.94864	FALSE		1.02576	4.33832	TRUE		1.65613	2.45966	FALSE
		1.96357	2.4066	FALSE		0.289453	4.66586	FALSE		0.801996	1.64754	FALSE
		0.435889	4.96709	TRUE		0.42097	4.16155	FALSE		1.02048	7.44247	TRUE
		2.80845	0.937541	FALSE		2.13389	2.6952	FALSE		0.432512	6.31569	TRUE
		0.877453	0.755049	FALSE		2.14709	1.47666	FALSE		1.64769	2.45022	FALSE
		1.76946	3.10346	FALSE		2.28087	1.79124	FALSE		1.62718	2.67214	FALSE
		1.67131	1.67603	FALSE		1.99105	2.36874	FALSE		1.50787	1.60093	FALSE
		2.08582	2.33631	FALSE		1.74683	3.74304	TRUE		1.26375	3.62586	FALSE
		0.813493	4.45689	FALSE		1.85332	2.74485	FALSE		1.80573	2.5928	FALSE
		2.07789	2.01115	FALSE		1.16721	2.42908	FALSE		1.81289	2.78162	FALSE
		1.35377	0.657388	TRUE		1.37803	4.45293	TRUE		0.51694	4.88964	TRUE
		1.3491	1.77133	FALSE		1.56943	3.9516	TRUE		2.67572	1.88127	FALSE
		2.39914	0.831468	FALSE		2.13346	1.20481	FALSE		0.997166	4.92457	TRUE
		2.093	2.75022	FALSE		1.79442	3.05819	FALSE		1.76801	2.67	FALSE
		1.70965	3.08058	FALSE		1.09212	3.22597	TRUE		0.950212	3.75552	FALSE
		1.99861	3.00709	TRUE		1.82389	2.0988	FALSE		0.955264	4.13142	FALSE
		0.923093	5.37238	TRUE		0.353434	4.08819	FALSE		1.22355	4.49126	TRUE
		0.530718	3.392	FALSE		1.03534	3.64496	FALSE		1.43078	1.8019	FALSE
		-0.156851	-0.137612	FALSE		1.35831	1.73804	FALSE		3.27001	1.05083	FALSE
		1.64239	3.5815	TRUE		2.70874	2.46694	FALSE		1.74344	3.03895	TRUE
		1.63625	2.34721	FALSE		1.94822	3.16277	FALSE		3.00746	1.01529	FALSE
		3.3833	1.76107	FALSE		2.19902	3.15951	TRUE		2.09286	2.65322	FALSE
		1.9804	4.14786	TRUE		1.3295	1.22637	FALSE		0.1364	3.27215	FALSE
		1.43672	1.34534	FALSE		2.16271	3.35437	TRUE		1.10691	3.4172	FALSE
		1.96657	2.81124	FALSE		1.58641	1.39863	FALSE		0.584484	3.13119	FALSE
		1.59347	2.69413	FALSE		0.971232	2.69075	FALSE		2.07832	3.01277	TRUE
		2.49498	0.970773	FALSE		2.32663	2.56077	FALSE		1.15493	4.21977	TRUE
		3.33007	3.06044	FALSE		1.06894	1.67607	FALSE		1.36775	3.7806	TRUE
		1.30375	2.2593	FALSE		1.59182	1.18073	FALSE		1.5514	2.26389	FALSE
		0.387668	3.5892	FALSE		2.36773	0.916957	FALSE		2.45847	2.98577	TRUE
		1.90895	2.36019	FALSE		0.34278	3.92365	FALSE		2.55861	2.0698	FALSE
		2.0361	3.89399	TRUE		0.336553	3.79586	FALSE		1.96448	4.02338	TRUE
		1.36042	2.3492	FALSE		1.11786	2.70363	FALSE		1.28775	2.23332	FALSE
		1.82324	1.03077	FALSE		1.93723	3.52559	TRUE		2.22673	1.04902	FALSE
		1.636	2.98135	FALSE		1.94304	3.63734	TRUE		1.63445	3.03795	FALSE
		1.06164	3.84549	FALSE		0.871237	3.221	FALSE		0.620797	3.88414	FALSE
		1.8265	2.44458	FALSE		0.30727	3.67359	FALSE		1.4456	1.97546	FALSE
		3.25617	1.5409	FALSE		1.7219	2.72871	FALSE		0.510874	6.00604	TRUE
		1.88868	0.77817	FALSE		1.09548	2.3471	FALSE		0.496081	5.09705	TRUE
		3.21713	1.99709	FALSE		1.81288	3.06482	TRUE		0.670918	5.09717	TRUE
		2.55944	1.83389	FALSE		1.5703	2.84502	FALSE		1.10112	2.3739	FALSE
		0.447223	4.87961	FALSE		3.09759	0.909409	FALSE		1.52052	4.19422	TRUE
		3.19114	0.807883	FALSE		3.15727	1.58577	FALSE		1.48313	2.10585	FALSE
		1.63263	1.23873	FALSE		1.66086	3.38228	TRUE		0.556152	4.43957	FALSE
		1.9109	3.90511	FALSE		1.83825	3.62343	FALSE		2.5241	0.980748	FALSE
		2.98166	1.9759	FALSE		3.18828	0.882208	FALSE		2.30112	2.46843	FALSE
		1.42788	2.22786	FALSE		0.500708	5.472	TRUE		1.35526	2.72875	FALSE
		3.36457	1.66336	FALSE		0.748428	2.72394	FALSE		1.52305	1.88061	FALSE
		1.67629	3.09328	FALSE		1.87517	2.30181	FALSE		1.5986	3.31137	FALSE
		1.24227	5.01151	TRUE		1.36381	3.54679	FALSE		0.836562	2.33195	FALSE
		0.467165	4.69225	FALSE		0.749604	4.20057	TRUE		1.73862	4.3438	TRUE
		0.661365	5.74963	TRUE		2.14917	2.63835	FALSE		1.52864	1.50028	FALSE
		2.858	1.09243	FALSE		2.82347	2.47175	FALSE		1.53961	3.30378	TRUE
		1.77604	2.15673	FALSE		0.599714	2.45003	FALSE		1.6936	2.77598	FALSE
		0.512095	4.94189	TRUE		1.77283	0.858365	FALSE		2.33678	2.75052	FALSE
		1.81144	3.24128	TRUE		1.38835	2.61526	FALSE		-0.152544	-0.155335	FALSE
		0.686014	0.673664	FALSE		1.62514	3.55279	TRUE		0.98307	0.722354	FALSE
		1.70875	4.07243	TRUE		2.82672	1.7288	FALSE		1.90809	2.26137	FALSE
		0.571391	4.59103	FALSE		1.88358	2.35579	FALSE		1.72088	0.724725	FALSE
		1.64758	2.51707	FALSE		1.44594	2.09437	FALSE		0.233059	3.39698	FALSE
		1.92702	2.37544	FALSE		2.82218	2.15361	FALSE		1.48654	1.2969	FALSE
		1.55046	6.69402	FALSE		2.14089	1.21136	FALSE		3.04616	0.964836	FALSE
		1.39176	2.48763	TRUE		0.282133	4.06736	FALSE		3.41549	3.49889	TRUE
		1.51407	1.56147	FALSE		1.75913	7.35456	TRUE		0.662253	4.29076	TRUE
		2.04778	1.13473	FALSE		2.59392	2.65353	TRUE		1.7481	3.34787	TRUE
		1.47245	3.53929	FALSE		0.205412	3.4055	FALSE		2.38018	2.03648	FALSE
		2.6982	2.02194	FALSE		0.417898	1.80492	FALSE		1.36907	2.22242	FALSE
		0.543405	0.738209	FALSE		1.42033	3.54269	TRUE		1.90281	2.26912	FALSE
		2.47202	2.60757	FALSE		1.17705	1.86029	FALSE		0.801917	5.19822	TRUE
		1.41444	3.96684	TRUE		1.3665	3.2699	FALSE		0.904309	3.82106	TRUE
		0.734908	4.16358	FALSE		3.02681	1.5295	FALSE		3.55151	1.63383	FALSE
		0.225908	2.50289	FALSE		2.68571	2.18175	FALSE		2.66214	1.60166	FALSE
		-0.10614	-0.131867	FALSE		0.468126	4.58595	FALSE		2.2215	1.98676	FALSE
		0.62232	5.79805	TRUE		0.681891	5.69929	TRUE		0.684101	4.638	TRUE
		1.36522	0.800621	FALSE		0.888137	5.28129	TRUE		2.88003	2.24673	FALSE
		1.60041	3.14434	FALSE		1.84849	2.72854	FALSE		0.578275	4.03208	FALSE
		3.37784	1.85251	FALSE		2.24743	1.34839	FALSE		1.50971	1.40971	FALSE
		1.50333	1.40279	FALSE		0.92108	3.45987	FALSE		2.01967	0.858416	FALSE
		1.49503	1.90256	FALSE		1.6535	0.752772	FALSE		1.66486	3.65951	TRUE
		0.551239	4.04216	FALSE		0.979435	0.65719	FALSE		1.41699	4.50066	TRUE
		1.3724	3.89779	TRUE		2.93149	2.71443	FALSE		1.79979	2.93311	FALSE
		0.812461	4.32012	TRUE		0.586994	2.8694	FALSE		0.447129	1.85699	FALSE
		2.54909	2.21468	FALSE		1.26012	1.68333	FALSE		1.73867	3.1361	FALSE
		5.31608	6.08833	TRUE		1.12165	3.97352	TRUE		1.84201	2.04812	FALSE
		1.77187	3.50812	FALSE		2.6471	0.94349	FALSE		1.56371	3.85018	TRUE
		2.71587	3.38545	TRUE		1.60058	3.69124	TRUE		2.63115	2.03992	FALSE
		0.269023	4.1437	FALSE		2.1588	2.43208	FALSE		1.56915	1.31361	FALSE
		0.972579	0.738757	FALSE		1.61988	1.37793	FALSE		1.52858	1.25565	FALSE
		0.225966	3.3392	FALSE		-0.10116	-0.122077	FALSE		1.23353	2.66346	FALSE
		2.58373	0.873074	FALSE		2.04121	1.23269	FALSE		0.935794	2.19661	FALSE
		0.898896	4.47892	TRUE		0.344719	5.18915	TRUE		0.520672	2.9957	FALSE
		1.7203	1.354	FALSE		2.92958	0.953445	FALSE		1.59183	2.32027	FALSE
		0.785202	5.08139	TRUE		1.38772	1.99359	FALSE		1.06449	5.65994	TRUE
		1.9423	2.70292	FALSE		1.2607	5.07298	FALSE		2.16027	3.15934	TRUE
		1.20502	2.54936	FALSE		2.14125	3.23397	TRUE		2.13578	1.57569	FALSE
		1.49623	4.13208	TRUE		3.08262	1.31957	FALSE		-0.100139	-0.120151	FALSE
		1.09446	3.54359	FALSE		0.396664	4.42937	FALSE		2.12195	2.6185	FALSE
		1.5269	1.18337	FALSE		1.53232	2.60406	FALSE		0.652712	3.77959	FALSE
		3.41755	1.67851	FALSE		1.67206	2.93136	FALSE		1.07877	3.73484	FALSE
		1.49523	2.18632	FALSE		1.43418	2.15872	FALSE		0.923779	2.40469	FALSE
		1.95588	4.88078	TRUE		1.36719	1.76337	FALSE		2.22546	3.23072	TRUE
		0.865302	4.57437	TRUE		2.5972	1.54934	TRUE		-0.117485	-0.136425	FALSE
		1.51391	1.22204	FALSE		2.43448	2.38989	FALSE		2.31368	2.25226	FALSE
		0.988417	4.11381	TRUE		2.24204	2.31352	FALSE		3.53977	2.85897	TRUE
		1.43126	3.28685	TRUE		0.925369	4.11619	TRUE		2.47482	0.909569	FALSE
		1.70966	2.73398	FALSE		1.68741	3.21036	FALSE		1.1032	2.24207	FALSE
		3.19912	0.861511	FALSE		2.52647	0.930653	FALSE		1.88114	2.33485	FALSE
		3.20212	2.02814	FALSE		0.903417	2.23535	FALSE		1.78731	3.11351	FALSE
		0.271949	2.76036	FALSE		2.30761	3.37956	TRUE		1.69744	4.2511	TRUE
		2.20821	1.18931	FALSE		2.49963	1.32563	TRUE		0.402052	4.1581	FALSE
		3.14512	1.35353	FALSE		2.74229	2.02403	FALSE		1.79391	2.96625	FALSE
		1.96397	3.19928	FALSE		2.08576	2.98552	TRUE		1.95401	3.14743	TRUE
		2.90661	2.52018	FALSE		-0.154413	-0.140482	FALSE		1.46007	2.05752	FALSE
		2.36281	2.41708	FALSE		0.695699	1.43472	FALSE		2.80796	1.83612	FALSE
		0.95307	1.41969	FALSE		1.94863	2.23029	FALSE		1.46412	3.78928	FALSE
		0.258009	3.44243	FALSE		3.14269	1.58537	FALSE		2.60623	1.02995	FALSE
		0.398853	4.60734	FALSE		0.410238	4.35266	FALSE		2.97045	2.58483	TRUE
		0.625142	3.28816	FALSE		1.46353	3.82808	TRUE		3.19431	1.16593	FALSE
		1.7235	0.72623	FALSE		1.85207	2.68567	FALSE		3.287	1.27807	FALSE
		1.67241	3.76829	TRUE		1.60086	1.43159	FALSE		1.66978	3.71209	TRUE
		2.04797	2.04012	FALSE		1.27762	2.11607	FALSE		1.8598	4.36995	TRUE
		2.12133	2.89847	FALSE		0.647836	4.33878	FALSE		1.36204	0.858901	FALSE
		1.451	3.38968	FALSE		0.58716	2.90121	FALSE		2.17777	2.69113	FALSE
		1.66963	1.04641	FALSE		1.18191	3.94691	TRUE		2.30369	1.07861	FALSE
		3.28755	2.16433	FALSE		1.83829	0.997527	FALSE		1.8182	3.07209	FALSE
		1.06416	3.71882	FALSE		0.551456	0.662581	FALSE		0.778007	5.17425	FALSE
		0.444946	4.96675	FALSE		1.59264	3.95341	TRUE		1.10369	1.68375	FALSE
		1.77756	4.05483	TRUE		1.15233	3.70262	FALSE		0.570014	5.54612	TRUE
		0.309576	3.68319	FALSE		2.70505	0.996671	FALSE		1.65209	1.17501	FALSE
		0.806713	1.99608	FALSE		1.40324	1.94492	FALSE		1.31425	1.34021	FALSE
		0.657939	3.37632	FALSE		2.60688	5.61068	TRUE		1.39894	1.77331	FALSE
		1.10856	3.54944	FALSE		1.50371	1.91429	FALSE		0.750053	2.03177	FALSE
		3.4749	1.65305	FALSE		1.5858	4.1376	FALSE		1.9907	3.53511	TRUE
		2.09352	2.67535	FALSE		0.874266	4.34375	TRUE		1.68481	3.93133	TRUE
		0.386116	4.0167	FALSE		1.59506	2.58645	TRUE		3.17353	1.00756	FALSE
		0.483922	6.14257	TRUE		1.66234	1.24958	FALSE		1.53359	3.41758	TRUE
		1.74608	1.82506	FALSE		1.55912	3.92477	TRUE		1.92968	4.50534	TRUE
		2.18351	3.24703	TRUE		2.2724	0.947168	FALSE		0.207868	2.58538	FALSE
		1.38166	3.77476	TRUE		1.30871	3.18113	FALSE		0.373668	3.748	FALSE
		1.82264	3.10047	TRUE		1.09189	2.65719	FALSE		0.985301	3.61689	FALSE
		0.829814	3.65649	FALSE		0.290415	3.30302	FALSE		0.614381	5.33291	TRUE
		2.08352	3.1717	TRUE		2.61297	0.925143	FALSE		1.60963	4.83163	TRUE
		3.1326	5.63934	TRUE		0.961591	4.02455	FALSE		2.36182	1.13169	FALSE
		2.38766	1.24299	FALSE		2.62106	2.52833	FALSE		1.71096	1.09235	FALSE
		1.75852	2.6797	FALSE		1.49181	1.56497	FALSE		1.36571	2.41851	FALSE
		1.94314	2.79192	FALSE		2.86829	1.54871	FALSE		0.549524	1.79013	TRUE
		0.848733	4.73454	TRUE		3.13109	1.42231	FALSE		1.10916	2.49619	FALSE
		1.02244	4.541	TRUE		0.332893	3.67704	FALSE		0.451932	5.62292	TRUE
		1.53787	2.27054	FALSE		3.12461	2.12166	FALSE		-0.156836	-0.149184	FALSE
		2.87445	0.948152	FALSE		0.290246	3.70391	FALSE		1.2437	2.28079	FALSE
		0.667801	5.12514	TRUE		0.563539	5.00738	FALSE		0.125374	2.63237	FALSE
		3.1055	1.58118	FALSE		1.57485	2.13642	FALSE		1.74958	0.954819	FALSE
		1.88808	1.59965	TRUE		1.83559	3.43528	FALSE		1.33883	0.778654	FALSE
		1.09842	3.69084	FALSE		2.01151	0.97505	FALSE		1.89567	1.05862	FALSE
		1.99695	2.54708	FALSE		1.0496	3.77419	TRUE		2.29684	3.20449	TRUE
		0.701936	3.20922	FALSE		0.183013	3.29492	FALSE		1.04439	1.60569	FALSE
		2.62182	1.78419	FALSE		2.59712	1.90692	TRUE		1.43285	3.60502	FALSE
		2.08861	1.11754	FALSE		1.64128	3.88657	TRUE		2.09657	0.999153	FALSE
		2.15731	3.08634	TRUE		1.37717	1.77631	FALSE		1.63962	1.34505	FALSE
		2.04799	1.82877	FALSE		1.63692	3.62694	TRUE		3.49594	1.60254	FALSE
		2.00497	1.75727	FALSE		1.919	4.28016	TRUE		1.65558	3.18266	FALSE
		0.416199	4.68082	FALSE		3.40871	1.61516	FALSE		0.435295	6.02734	TRUE
		3.42413	1.43996	FALSE		1.98988	1.50387	FALSE		0.303555	3.87649	FALSE
		1.56601	1.16123	FALSE		1.19961	3.43561	TRUE		2.80514	0.904165	FALSE
		0.293938	3.85832	FALSE		0.395626	3.13611	FALSE		1.43981	1.82386	FALSE
		1.47603	2.86628	FALSE		1.37885	3.71843	TRUE		0.617056	3.41148	FALSE
		1.4995	1.84316	FALSE		1.70101	2.9477	FALSE		1.50329	3.80538	TRUE
		1.62855	3.54369	TRUE		2.55474	3.43443	TRUE		2.34252	1.96767	FALSE
		2.18897	1.70101	FALSE		1.23961	1.92987	FALSE		0.330145	3.75456	FALSE
		2.42189	1.26845	FALSE		1.54604	3.40531	TRUE		0.671785	5.31567	TRUE
		1.8439	2.98686	FALSE		1.39219	1.94303	FALSE		2.56015	2.47416	FALSE
		2.91264	2.07282	FALSE		0.468831	2.57837	FALSE		0.517951	5.27675	TRUE
		2.5633	0.99954	FALSE		2.2905	3.33424	TRUE		0.763202	3.43993	FALSE
		1.80343	8.2602	FALSE		2.60113	1.15185	FALSE		1.88944	2.83244	TRUE
		1.67401	2.51134	FALSE		1.79623	2.95934	FALSE		0.363584	3.74998	FALSE
		3.17359	0.703249	FALSE		1.59611	1.1107	FALSE		1.63606	3.22622	FALSE
		1.61575	4.26534	TRUE		0.77216	3.82008	FALSE		1.25195	0.630873	FALSE
		1.43922	1.06143	FALSE		0.310242	2.81022	FALSE		0.941208	2.32584	FALSE
		0.728314	1.95365	FALSE		2.34079	3.5024	TRUE		1.02484	2.60399	FALSE
		2.1415	2.62631	FALSE		2.94584	1.80484	FALSE		1.55033	2.09005	FALSE
		1.96351	2.24882	FALSE		1.48297	3.23188	FALSE		2.82281	0.77401	FALSE
		2.78009	2.77737	TRUE		2.60492	1.03475	FALSE		1.93491	3.12122	FALSE
		0.344308	4.52151	FALSE		1.54087	2.67011	FALSE		1.03938	0.656076	FALSE
		0.505221	3.64348	FALSE		1.74616	3.27122	FALSE		3.49058	1.54245	FALSE
		1.43464	2.80787	FALSE		0.366601	3.71463	FALSE		1.78813	2.47397	FALSE
		0.44303	3.26946	FALSE		0.427284	3.57187	FALSE		2.51122	2.98828	TRUE
		2.87372	3.02031	TRUE		1.33351	2.42894	FALSE		2.05139	1.98221	FALSE
		0.83793	2.64214	FALSE		1.75494	1.39178	FALSE		1.86412	3.25303	FALSE
		1.40477	0.800896	FALSE		1.18213	2.71096	FALSE		1.38364	1.75961	FALSE
		0.346297	3.54244	FALSE		0.662464	3.37538	FALSE		2.52562	1.92112	FALSE
		0.472327	4.75565	FALSE		0.646372	0.913925	FALSE		1.21282	2.2147	FALSE
		1.01403	0.759961	FALSE		0.466216	4.36486	FALSE		1.16864	1.70345	TRUE
		3.28056	0.98462	FALSE		1.19337	2.29011	FALSE		3.2851	1.62155	FALSE
		1.98935	3.05211	FALSE		0.558697	5.26216	TRUE		0.49865	2.87755	FALSE
		1.19428	2.4552	FALSE		0.460699	5.13524	TRUE		0.469618	5.75277	TRUE
		1.8412	0.940952	FALSE		2.69638	2.2658	FALSE		2.46895	2.48596	FALSE
		1.66201	2.47171	FALSE		1.70464	2.75337	FALSE		2.72864	2.11179	FALSE
		1.1465	3.65278	FALSE		1.64975	1.09382	FALSE		2.20771	2.28735	FALSE
		0.20032	3.14297	FALSE		3.00844	1.91961	FALSE		3.51978	1.88228	FALSE
		1.28001	4.55814	TRUE		1.03981	2.29755	FALSE		1.86053	2.58165	FALSE
		0.646482	0.624953	FALSE		1.57581	1.2415	FALSE		1.33207	2.69145	FALSE
		1.4352	0.834113	FALSE		3.12984	1.12435	FALSE		0.176027	3.15539	FALSE
		0.390435	5.55558	TRUE		0.320171	4.16745	FALSE		0.342269	4.10131	FALSE
		1.55139	2.95954	FALSE		1.71662	0.756301	FALSE		2.70579	1.14286	FALSE
		0.63685	5.54052	TRUE		2.08919	2.73248	FALSE		2.8078	0.911607	FALSE
		2.97669	1.99964	FALSE		1.8095	3.73429	TRUE		1.34709	1.71402	FALSE
		1.68987	2.77981	FALSE		1.62635	3.99506	TRUE		1.50088	3.49265	FALSE
		1.56111	3.52222	TRUE		2.4619	2.0858	FALSE		2.01535	2.44684	FALSE
		0.266961	3.05998	FALSE		0.789534	3.00413	FALSE		1.48014	1.50432	FALSE
		0.89634	1.69153	FALSE		1.48575	1.17751	FALSE		1.81238	3.10057	TRUE
		1.79498	0.994298	FALSE		1.40515	0.812606	FALSE		3.33277	4.77903	TRUE
		0.379648	4.82871	FALSE		1.32398	4.25888	TRUE		-0.14764	-0.121216	FALSE
		0.410163	5.65248	TRUE		2.0535	0.883294	FALSE		2.00546	1.10797	FALSE
		0.625744	3.36856	FALSE		0.793579	2.20843	FALSE		1.40773	3.71642	TRUE
		3.23506	1.37611	FALSE		1.20724	1.78384	FALSE		3.07408	3.67689	TRUE
		1.29044	4.08715	FALSE		0.928966	4.27302	TRUE		1.14947	1.86455	FALSE
		1.74218	4.18623	TRUE		2.6753	3.92086	TRUE		2.28933	2.44687	FALSE
		0.563019	2.4421	FALSE		1.64283	2.59143	TRUE		1.77544	4.74961	TRUE
		1.40795	1.83972	FALSE		1.67755	3.1499	FALSE		2.795	2.06499	FALSE
		2.41191	2.22036	FALSE		2.19646	2.99081	TRUE		0.624415	4.59309	FALSE
		0.909384	2.48802	FALSE		1.90332	3.42836	TRUE		1.89171	3.32235	TRUE
		0.995526	0.734246	FALSE		1.64824	1.77581	FALSE		0.48412	2.71612	FALSE
		1.60205	2.70672	FALSE		0.836349	2.53074	FALSE		2.07623	2.48875	FALSE
		2.53124	2.10237	FALSE		1.22414	2.19189	FALSE		2.75718	2.45922	FALSE
		2.1203	1.15333	FALSE		1.77884	1.72759	FALSE		0.153327	2.61047	FALSE
		1.62557	1.2075	FALSE		1.93229	2.46631	FALSE		1.59649	1.23505	FALSE
		2.21437	3.46696	TRUE		2.05859	3.19045	TRUE		1.65045	2.97793	FALSE
		0.179804	2.70555	FALSE		2.94967	3.43326	TRUE		1.56722	1.34675	FALSE
		2.06854	3.02516	TRUE		0.487839	2.00002	FALSE		0.340534	3.68744	FALSE
		0.797344	1.57067	FALSE		1.90512	0.815791	FALSE		0.463167	5.726	TRUE
		0.47864	4.53984	FALSE		1.64037	3.65853	TRUE		1.46702	2.40038	FALSE
		1.74144	3.42913	TRUE		1.06245	3.91629	FALSE		0.453671	3.26524	FALSE
		2.5689	0.921169	FALSE		1.46146	1.44926	FALSE		1.81146	2.08587	FALSE
		1.47033	4.17362	TRUE		1.3377	4.99306	TRUE		1.49064	2.16837	FALSE
		3.16397	4.80091	FALSE		1.08773	2.37708	FALSE		0.499431	2.6544	FALSE
		3.18023	2.57338	TRUE		0.281423	3.30327	FALSE		2.21936	3.65291	TRUE
		2.29372	2.48534	FALSE		0.851732	2.70216	FALSE		0.328641	3.38028	FALSE
		2.54395	2.39687	FALSE		1.48126	1.82713	FALSE		3.02637	3.24953	FALSE
		0.235993	3.50499	FALSE		0.799672	3.36306	FALSE		1.37894	1.7807	FALSE
		2.26536	3.6459	TRUE		1.89873	2.74842	FALSE		1.77905	2.62355	TRUE
		0.482389	4.57616	FALSE		1.16086	0.775562	FALSE		1.87466	2.63813	FALSE
		0.96109	6.71953	TRUE		0.362903	4.00595	FALSE		0.70898	5.5764	TRUE
		1.66082	2.76328	FALSE		0.258672	3.86232	FALSE		4.85587	4.87896	FALSE
		2.01648	3.64281	TRUE		1.75085	2.75038	FALSE		0.874654	4.48757	TRUE
		2.19929	6.55195	TRUE		3.03534	2.02695	FALSE		2.56467	2.33729	FALSE
		1.7992	2.88574	FALSE		2.10641	0.948351	FALSE		1.4687	3.83512	TRUE
		1.88681	1.09434	FALSE		0.425213	5.3894	TRUE		0.855079	8.03149	TRUE
		0.813472	3.39934	FALSE		0.208803	3.22877	FALSE		1.62277	2.35367	FALSE
		1.63844	4.22637	TRUE		3.49104	2.21138	FALSE		1.68496	3.25187	FALSE
		0.613084	3.16296	FALSE		3.10972	1.65255	FALSE		0.409524	3.38772	FALSE
		1.26302	1.7745	FALSE		2.97016	6.6849	TRUE		2.58151	1.7782	FALSE
		1.71341	3.69431	TRUE		2.41472	2.65771	FALSE		1.37906	2.71109	FALSE
		1.32964	2.32579	FALSE		2.25401	2.64968	FALSE		0.278721	3.28952	FALSE
		1.44195	3.46721	FALSE		1.66131	3.38483	FALSE		0.521387	2.85328	FALSE
		1.00241	3.51163	TRUE		3.33357	1.97982	FALSE		1.60726	2.26498	FALSE
		1.97566	0.99532	FALSE		0.395845	4.8266	FALSE		1.5343	1.73076	FALSE
		0.668973	6.63144	TRUE		2.01906	3.25473	TRUE		0.346614	3.74106	FALSE
		0.83207	0.74751	FALSE		2.0533	1.38779	FALSE		1.31846	2.28784	FALSE
		0.924619	4.72394	TRUE		1.68576	3.31136	TRUE		0.403129	4.18312	FALSE
		1.38224	2.57759	FALSE		2.59983	2.76254	TRUE		1.03015	2.56232	FALSE
		2.29328	1.48482	FALSE		0.503704	5.41138	TRUE		0.461884	4.18398	FALSE
		2.20586	2.17846	FALSE		1.08914	1.81456	FALSE		2.28514	5.94374	TRUE
		2.07165	0.814867	FALSE		3.39351	2.45708	TRUE		3.55322	1.52103	FALSE
		3.32404	1.79386	FALSE		1.36192	4.33418	TRUE		1.23394	3.97624	TRUE
		2.22916	2.13916	FALSE		0.408969	4.3478	FALSE		1.71001	2.9834	FALSE
		0.446092	5.65282	TRUE		1.71676	3.92434	TRUE		1.72142	3.00544	FALSE
		0.701902	2.45439	FALSE		1.70656	2.58775	TRUE		3.35893	1.60692	FALSE
		2.01743	3.1853	TRUE		0.726727	1.96218	FALSE		0.59785	2.57831	TRUE
		1.01769	2.34467	FALSE		3.20004	1.44632	FALSE		1.31409	3.6391	TRUE
		2.53379	0.907137	FALSE		0.94559	3.17528	FALSE		1.64349	2.31566	FALSE
		2.04392	2.96721	TRUE		2.44859	1.99685	FALSE		0.46071	1.99323	FALSE
		0.588462	5.07114	TRUE		0.504986	4.90798	FALSE		-0.120566	-0.126047	FALSE
		1.93702	2.6544	FALSE		1.59875	2.62031	FALSE		2.32689	1.0199	FALSE
		1.01866	3.65346	FALSE		3.48718	1.93285	FALSE		0.663716	2.01807	FALSE
		1.62249	4.37735	TRUE		1.31337	3.45654	FALSE		2.10352	4.60678	TRUE
		2.13697	1.50198	FALSE		2.01173	1.14042	FALSE		2.31302	1.22579	FALSE
		1.66031	2.54827	FALSE		1.49709	4.46626	TRUE		2.05325	3.21042	TRUE
		1.10313	3.55593	FALSE		2.94561	1.54792	FALSE		1.3691	3.62954	TRUE
		0.542365	4.76334	FALSE		2.15314	2.89253	FALSE		2.02672	1.91483	FALSE
		1.22713	2.30013	FALSE		1.12686	4.27593	TRUE		1.28294	2.40989	FALSE
		2.17209	10.8413	TRUE		-0.122662	2.45002	FALSE		1.81928	2.77936	FALSE
		0.413113	3.42241	FALSE		0.595653	4.29056	FALSE		3.34228	1.21193	FALSE
		1.78236	4.23016	TRUE		0.722607	2.75909	FALSE		1.72375	2.74688	FALSE
		1.71737	2.82189	FALSE		0.708655	3.42299	FALSE		1.77926	4.07343	TRUE
		0.152942	3.42622	FALSE		2.08999	2.48096	FALSE		1.53803	1.31768	FALSE
		2.97648	0.830313	FALSE		0.632904	2.57683	FALSE		1.46964	1.38293	FALSE
		0.357919	3.76143	FALSE		1.34991	2.57328	FALSE		2.90143	2.63179	FALSE
		2.34201	2.45474	FALSE		1.7609	3.11158	FALSE		1.86422	3.04519	FALSE
		1.38531	1.83337	FALSE		0.655071	4.28544	FALSE		1.75112	1.14086	FALSE
		1.54903	3.73421	TRUE		0.35583	3.6223	FALSE		0.82377	4.00576	TRUE
		0.665748	5.50265	TRUE		1.6735	2.86204	FALSE		2.10521	2.2829	FALSE
		0.595289	5.7733	TRUE		2.62952	3.03193	TRUE		2.0392	3.35884	TRUE
		1.82317	3.19036	FALSE		1.77052	0.721111	FALSE		0.89269	2.8627	FALSE
		0.99577	1.5297	FALSE		1.54027	1.13036	FALSE		1.60518	2.98733	FALSE
		2.61662	1.90777	FALSE		2.12	3.37688	TRUE		0.88704	4.94917	TRUE
		3.15486	2.53157	TRUE		0.624138	0.659217	FALSE		1.25927	1.91396	FALSE
		2.61423	4.76991	FALSE		1.00139	0.664149	FALSE		0.955905	2.10173	FALSE
		1.42184	3.98859	TRUE		2.57492	2.49062	FALSE		2.15546	4.4035	TRUE
		2.20314	3.3061	FALSE		1.64539	1.19644	FALSE		0.568581	3.55384	FALSE
		1.41143	3.96484	TRUE		2.34013	1.95848	FALSE		2.13629	1.76471	FALSE
		1.70721	0.849393	FALSE		2.47055	2.28161	FALSE		3.34066	1.44813	FALSE
		2.62522	0.896298	FALSE		1.90969	3.02954	TRUE		3.1012	1.95368	FALSE
		0.26473	3.22367	FALSE		1.72517	1.1149	FALSE		0.316808	3.52737	FALSE
		1.29685	4.71179	TRUE		1.74545	2.76346	FALSE		1.92345	3.67673	TRUE
		1.20267	3.44787	FALSE		0.229224	3.04408	FALSE		1.43762	1.82106	FALSE
		1.19798	0.7121	FALSE		1.4831	1.54318	FALSE		0.377765	3.97838	FALSE
		0.897202	2.6918	FALSE		1.2402	2.40465	FALSE		1.34252	2.35257	FALSE
		0.956223	3.32045	FALSE		1.62163	3.31205	FALSE		1.54067	1.81316	FALSE
		0.922047	2.91963	FALSE		1.85596	4.29843	TRUE		3.06893	1.74526	FALSE
		2.02067	2.93393	FALSE		0.16869	2.88044	FALSE		2.0898	2.90062	FALSE
		2.11052	0.857243	FALSE		2.02273	2.82123	FALSE		2.20108	3.1879	TRUE
		1.24218	2.55769	FALSE		1.45016	1.42154	FALSE		2.92238	0.904002	FALSE
		0.197516	2.79464	FALSE		0.489126	4.75044	FALSE		1.63883	2.97385	FALSE
		2.10227	1.7535	FALSE		0.882557	0.858895	FALSE		1.7621	2.72819	FALSE
		0.751353	3.47142	FALSE		1.81865	0.850674	FALSE		2.04151	3.85204	TRUE
		2.50943	1.0889	FALSE		1.47675	2.48485	FALSE		0.608049	3.96781	FALSE
		0.766891	4.3696	TRUE		1.39343	3.71533	TRUE		0.508134	3.22608	FALSE
		1.81098	3.62431	TRUE		0.506254	5.34035	TRUE		1.38219	2.14114	FALSE
		1.24966	1.6573	FALSE		1.2941	3.86362	TRUE		2.16355	4.07632	TRUE
		2.04258	3.16414	TRUE		2.24976	1.40077	FALSE		2.04233	0.833006	FALSE
		1.27047	0.628192	FALSE		2.85148	1.2355	TRUE		0.962846	4.03174	FALSE
		1.64539	1.22904	FALSE		1.61907	2.79731	FALSE		2.51075	1.98705	FALSE
		3.38101	0.76734	FALSE		2.67719	1.37734	FALSE		2.76282	0.978051	FALSE
		1.41665	3.81835	TRUE		0.743494	3.49933	FALSE		0.654471	5.23112	TRUE
		0.511023	2.31472	FALSE		0.675294	4.83223	TRUE		1.2889	1.38372	FALSE
		0.420013	1.81033	FALSE		0.498428	6.22315	TRUE		1.19247	3.76363	FALSE
		2.0301	3.26991	TRUE		1.54234	1.89673	FALSE		1.74905	1.48342	FALSE
		2.04975	3.24195	TRUE		2.42089	3.07001	TRUE		2.70923	0.852214	FALSE
		2.08524	2.18063	FALSE		1.44187	1.59303	FALSE		2.07546	2.8435	FALSE
		1.73724	2.56733	FALSE		1.3398	3.72453	TRUE		1.03642	2.28959	FALSE
		1.78585	2.06841	FALSE		2.2748	1.2537	FALSE		1.47092	2.63972	FALSE
		1.74201	3.47615	FALSE		1.47268	3.26141	FALSE		1.57047	3.93235	TRUE
		1.84405	2.9978	FALSE		1.48506	3.70115	TRUE		1.34415	1.77317	FALSE
		3.21168	1.14959	FALSE		2.60549	2.00608	FALSE		2.33456	2.50746	FALSE
		2.2786	3.03739	TRUE		2.66093	2.4687	TRUE		1.92303	3.07345	TRUE
		2.18308	1.08563	FALSE		1.10476	3.16775	TRUE		0.999322	2.2837	FALSE
		1.90492	0.882216	FALSE		1.44515	2.74083	FALSE		0.344728	4.57712	FALSE
		0.278302	3.30634	FALSE		2.59395	0.989553	FALSE		1.36089	0.920202	FALSE
		1.5405	3.95492	TRUE		3.39019	0.853483	FALSE		0.484938	4.41375	FALSE
		0.385502	4.0438	FALSE		1.91086	3.35976	TRUE		1.86603	3.33399	FALSE
		2.08862	2.39449	FALSE		0.673491	3.97403	FALSE		1.99638	2.36362	FALSE
		1.69394	3.60702	TRUE		1.61915	2.9797	FALSE		1.46821	2.14071	FALSE
		2.23633	3.18205	TRUE		1.56549	3.3647	FALSE		2.21214	0.971336	FALSE
		0.468598	5.35758	TRUE		1.30766	4.16654	TRUE		1.39709	2.54185	FALSE
		3.04173	1.61464	FALSE		1.96458	3.17923	TRUE		1.11786	2.40136	FALSE
		0.614498	6.13561	TRUE		3.05641	1.68961	FALSE		1.34766	2.19401	FALSE
		0.630566	5.32373	TRUE		2.06377	1.66936	FALSE		1.00988	3.97592	TRUE
		2.85101	2.32542	TRUE		0.374403	4.14643	FALSE		2.06739	3.3429	TRUE
		0.996406	4.24717	TRUE		1.70766	3.68206	TRUE		2.85323	1.07758	FALSE
		2.67022	2.04991	FALSE		1.93189	1.77744	FALSE		0.870166	2.76597	FALSE
		1.5265	3.49758	FALSE		2.34456	2.02698	FALSE		1.76614	2.72923	FALSE
		1.48024	3.54157	FALSE		1.76391	2.48165	FALSE		3.22983	1.87179	FALSE
		2.38984	2.28326	FALSE		2.69257	2.10263	FALSE		2.25586	0.971428	FALSE
		1.71622	2.49702	FALSE		1.6659	4.23389	TRUE		1.4852	4.1362	TRUE
		1.06939	1.59275	FALSE		2.50383	0.965495	FALSE		1.49531	3.75376	TRUE
		1.46933	1.11642	FALSE		3.18173	1.4755	FALSE		1.22483	3.61955	TRUE
		1.84503	1.73163	FALSE		3.26959	1.76816	FALSE		0.513322	5.59513	TRUE
		1.29068	4.20115	TRUE		4.76789	3.39359	FALSE		0.895547	0.666856	FALSE
		2.88454	1.35493	FALSE		1.20177	0.601463	FALSE		3.13503	4.02628	TRUE
		2.09821	1.42274	FALSE		2.14764	3.0911	TRUE		2.36229	2.39822	FALSE
		0.581724	3.71888	FALSE		2.89565	4.21057	FALSE		0.564509	5.09333	TRUE
		1.54592	1.22524	FALSE		1.40421	3.15011	FALSE		2.42252	2.81827	FALSE
		1.17096	1.8147	FALSE		1.42495	2.98644	FALSE		0.258027	3.07921	FALSE
		0.949715	4.11225	FALSE		0.450116	2.00284	FALSE		1.49861	3.96357	FALSE
		1.8436	3.36264	FALSE		2.37188	2.53618	FALSE		1.64036	3.89979	TRUE
		1.26845	3.95958	TRUE		3.00804	1.82124	FALSE		1.82984	2.17598	FALSE
		2.02735	1.17892	FALSE		0.325529	3.3518	FALSE		1.51725	2.36185	FALSE
		2.02938	3.26826	TRUE		1.6134	3.97019	TRUE		1.50248	4.09193	TRUE
		1.51155	1.4197	FALSE		1.05842	3.07824	FALSE		0.267581	3.46311	FALSE
		2.15399	1.21151	FALSE		1.30675	2.30899	FALSE		0.290455	4.06213	FALSE
		1.07634	3.48422	FALSE		0.702342	0.796516	FALSE		3.01018	2.19131	FALSE
		1.71673	4.22317	TRUE		3.12661	0.720548	FALSE		0.466821	1.60984	FALSE
		1.14943	3.08308	FALSE		1.30777	4.04452	FALSE		1.48922	3.25952	FALSE
		0.637689	2.63341	FALSE		0.689387	3.11041	FALSE		-0.164988	-0.164473	FALSE
		0.571627	3.16564	FALSE		2.4403	2.65318	FALSE		0.30004	3.5478	FALSE
		1.50923	1.85225	FALSE		1.01938	4.0139	FALSE		0.692753	4.27105	TRUE
		0.994787	1.61854	FALSE		1.39138	4.72691	TRUE		1.87338	3.91458	TRUE
		1.83111	2.92621	FALSE		1.27898	3.11179	FALSE		1.99775	3.25566	TRUE
		1.98633	1.69207	FALSE		1.01249	4.24501	TRUE		2.63991	0.927303	FALSE
		1.56952	3.68385	TRUE		1.42808	1.82873	FALSE		0.659125	3.17413	FALSE
		0.299056	3.14979	FALSE		1.84507	0.882593	FALSE		1.02099	0.798959	FALSE
		2.64243	4.2808	TRUE		3.22373	2.0893	FALSE		1.70474	2.959	FALSE
		2.21427	1.0946	FALSE		0.685404	5.50294	TRUE		3.45777	1.08399	TRUE
		2.1198	1.81967	FALSE		3.35206	1.74467	FALSE		1.06556	4.34471	TRUE
		1.46763	1.18991	FALSE		0.751498	13.066	TRUE		0.827667	4.50018	TRUE
		0.891642	2.3315	FALSE		0.236929	2.8837	FALSE		0.590203	4.9612	FALSE
		1.83096	3.15043	TRUE		1.68758	0.804742	FALSE		2.26957	3.06383	TRUE
		2.17245	0.974174	FALSE		1.36808	3.04371	FALSE		1.64102	2.84262	FALSE
		0.468719	5.48639	TRUE		1.03261	3.91688	FALSE		1.48642	1.22542	FALSE
		0.363899	3.88216	FALSE		1.73473	3.47507	TRUE		1.97558	0.802689	FALSE
		2.02666	1.84745	FALSE		1.39908	4.63965	FALSE		1.94725	4.04542	TRUE
		0.954386	4.64261	TRUE		0.961332	1.40549	FALSE		1.33586	2.50384	FALSE
		1.9695	2.9633	FALSE		1.40867	3.68202	FALSE		2.52769	0.845357	FALSE
		0.211888	2.66048	FALSE		1.21863	1.71312	FALSE		0.637901	6.1165	TRUE
		3.2807	1.51906	FALSE		1.54539	1.48955	FALSE		1.15862	4.00531	FALSE
		2.0352	3.18599	FALSE		-0.144071	-0.166125	FALSE		0.918575	4.20538	TRUE
		0.180148	2.91013	FALSE		1.98455	2.82554	FALSE		3.47898	2.13977	FALSE
		0.277541	3.4193	FALSE		1.68171	4.18963	TRUE		1.91141	7.95971	TRUE
		0.623219	4.78013	FALSE		0.22993	2.92094	FALSE		1.82338	2.73335	FALSE
		1.47258	2.68638	FALSE		0.528412	3.29122	FALSE		1.61643	3.29176	TRUE
		1.01569	4.36927	TRUE		1.64002	4.06523	TRUE		1.74276	3.61277	TRUE
		3.34411	1.7753	FALSE		3.16657	2.11391	FALSE		2.30416	2.34024	FALSE
		1.05832	0.729431	FALSE		2.3931	2.68135	FALSE		3.07516	1.7473	FALSE
		0.756892	3.3263	FALSE		3.39678	1.95434	FALSE		0.793136	2.11435	FALSE
		0.560588	4.71602	FALSE		2.52289	3.63477	TRUE		0.174488	3.05382	FALSE
		0.474786	4.24304	TRUE		1.70731	3.00263	FALSE		2.29279	3.23989	TRUE
		0.742058	0.719	FALSE		3.2695	1.13269	FALSE		2.98389	2.1945	TRUE
		0.898211	2.12183	FALSE		0.280116	3.3002	FALSE		2.52075	2.48117	FALSE
		1.62331	2.96292	FALSE		3.05572	1.87588	FALSE		0.341835	3.26516	FALSE
		0.57175	5.41764	TRUE		2.59607	0.740602	TRUE		1.3829	3.16195	FALSE
		1.56314	3.95746	TRUE		1.71165	3.71242	TRUE		0.271299	3.70607	FALSE
		1.10102	2.05317	FALSE		2.93853	1.60716	FALSE		2.01759	2.97371	FALSE
		1.6453	2.61462	FALSE		2.62773	2.04993	FALSE		1.47129	4.06509	TRUE
		2.47429	2.20906	FALSE		1.07648	0.677067	FALSE		2.89301	1.08103	FALSE
		2.49101	1.98403	FALSE		1.17104	0.539398	FALSE		0.765256	3.41157	FALSE
		3.40157	1.96472	FALSE		1.24959	3.63826	FALSE		1.07317	2.73901	FALSE
		1.24743	4.1017	FALSE		1.76672	2.45436	FALSE		1.64914	1.34506	FALSE
		1.76043	2.78798	FALSE		1.12311	3.01427	FALSE		1.12677	3.59029	FALSE
		0.366025	3.33986	FALSE		1.24826	0.649507	FALSE		0.931689	4.49719	TRUE
		1.85421	2.81438	FALSE		0.487771	3.17337	FALSE		1.82608	3.72033	TRUE
		0.816935	4.076	FALSE		1.52131	2.83548	FALSE		1.76115	2.41477	FALSE
		1.89501	1.07123	FALSE		0.198132	3.21037	FALSE		0.811856	3.30274	FALSE
		1.25891	1.88008	FALSE		1.23552	2.50744	FALSE		0.441686	3.51525	FALSE
		1.50085	2.41608	FALSE		1.52485	3.3651	FALSE		1.31652	2.34708	FALSE
		0.883825	4.24519	TRUE		0.615466	1.1232	FALSE		0.276266	3.29054	FALSE
		2.69098	2.33367	FALSE		1.36543	4.45055	TRUE		2.20054	2.34371	FALSE
		3.43449	1.67487	FALSE		0.297877	3.19169	FALSE		1.82258	6.2306	TRUE
		2.28145	3.03273	FALSE		0.313465	3.78321	FALSE		2.14626	2.71861	FALSE
		2.42967	0.943067	FALSE		1.68328	3.45177	FALSE		2.4908	2.39527	FALSE
		0.534435	4.81975	FALSE		2.16494	1.02343	FALSE		0.279668	3.66487	FALSE
		0.580649	2.94422	FALSE		1.58414	1.52034	FALSE		1.88865	1.30818	FALSE
		2.29755	3.16494	TRUE		1.66783	3.03433	FALSE		1.55432	1.97783	FALSE
		1.8924	0.875054	FALSE		2.70458	2.12042	FALSE		1.44285	1.98562	FALSE
		3.38434	2.20046	FALSE		0.288748	3.65487	FALSE		0.710463	3.38671	FALSE
		2.11927	2.81867	TRUE		1.14766	1.0029	FALSE		0.5866	1.74097	FALSE
		1.12621	2.58806	FALSE		0.551878	3.12668	FALSE		2.20454	2.62939	FALSE
		0.791775	3.19893	FALSE		2.63789	0.900866	TRUE		0.829978	4.26548	TRUE
		1.26263	2.41698	FALSE		2.15186	1.84584	FALSE		0.74902	4.02249	FALSE
		0.18931	2.9734	FALSE		1.22595	2.25414	FALSE		0.519284	2.62379	FALSE
		1.96007	2.58442	FALSE		1.95324	3.04748	TRUE		0.296115	3.52171	FALSE
		0.813013	5.03614	TRUE		2.19152	1.29479	FALSE		0.569158	5.19202	TRUE
		0.674489	4.94274	TRUE		2.23491	2.47359	TRUE		3.33204	1.89995	FALSE
		1.50803	1.38302	FALSE		1.05328	3.92817	FALSE		1.17046	0.861793	FALSE
		1.52409	3.44536	FALSE		-0.168479	-0.177677	FALSE		1.50515	1.22124	FALSE
		0.543438	5.80838	TRUE		2.64173	2.23684	FALSE		3.27996	1.62612	FALSE
		1.06751	0.702845	FALSE		1.98309	4.57409	TRUE		0.306106	3.57273	FALSE
		0.209873	3.4385	FALSE		1.3126	1.93164	FALSE		2.07671	3.01035	TRUE
		0.953831	4.26281	TRUE		1.39658	4.5459	TRUE		3.39148	5.29883	FALSE
		1.17797	3.72461	FALSE		1.7438	2.43199	FALSE		0.634028	5.45536	TRUE
		0.762752	3.49265	FALSE		1.24148	2.51062	FALSE		1.72785	1.29505	FALSE
		2.40553	2.41426	FALSE		1.89523	4.53748	TRUE		0.517225	4.12074	FALSE
		1.82708	3.31084	TRUE		2.8324	0.881818	FALSE		1.5987	3.85773	TRUE
		1.66847	2.80956	FALSE		0.309108	4.71274	FALSE		1.57871	0.784538	FALSE
		1.4387	2.59392	FALSE		2.30674	1.27957	FALSE		0.482665	1.91352	FALSE
		0.388671	4.89577	FALSE		0.727494	0.735373	FALSE		1.47359	1.09835	FALSE
		0.23529	3.39884	FALSE		1.99654	0.839812	FALSE		1.25751	2.30732	FALSE
		0.676298	3.00903	FALSE		3.13802	2.44352	TRUE		1.4596	1.73882	FALSE
		2.99148	1.75706	FALSE		0.659279	3.50351	FALSE		2.4298	1.26613	FALSE
		2.67188	1.97919	FALSE		2.05624	0.898561	FALSE		2.12678	3.82337	TRUE
		0.979413	0.645335	FALSE		1.92614	3.05744	TRUE		1.77834	4.2452	TRUE
		0.883879	4.71459	TRUE		3.49513	0.778093	FALSE		0.564646	0.822028	FALSE
		1.36161	1.78939	FALSE		2.04798	3.30306	TRUE		1.24579	2.40165	FALSE
		0.48996	1.74443	FALSE		1.06583	0.759704	FALSE		1.06602	3.94064	FALSE
		0.253177	2.99342	FALSE		1.89744	2.66537	FALSE		1.12386	2.05117	FALSE
		1.57727	2.35346	FALSE		1.22058	4.56031	TRUE		1.62018	2.78924	FALSE
		1.92207	3.10234	FALSE		2.06051	2.4227	FALSE		3.12047	1.92707	FALSE
		0.486906	5.53858	TRUE		1.56009	1.0992	FALSE		1.49261	2.53578	FALSE
		1.84013	3.07474	FALSE		1.49991	0.706629	FALSE		2.10323	1.11754	FALSE
		1.12722	1.72925	FALSE		1.78053	2.94505	FALSE		4.94753	6.67055	TRUE
		0.748224	4.14338	FALSE		2.3941	3.29306	TRUE		0.368156	6.29897	TRUE
		1.70261	2.52417	FALSE		1.40324	2.07766	FALSE		1.0978	3.77361	FALSE
		1.07363	2.19931	FALSE		2.90077	0.907322	FALSE		0.730204	4.08217	FALSE
		2.87084	2.91763	TRUE		2.39965	1.49331	FALSE		1.40969	1.31249	FALSE
		1.72639	3.47219	TRUE		2.05222	1.16977	FALSE		2.43908	3.31188	TRUE
		1.63335	1.35134	FALSE		2.71066	6.20599	TRUE		1.43984	1.97182	FALSE
		1.77763	0.801764	FALSE		1.46427	4.2883	TRUE		1.58206	1.69858	FALSE
		1.97603	3.25199	TRUE		0.469466	4.27534	FALSE		3.13481	1.63025	FALSE
		3.03791	0.931111	TRUE		0.284561	3.1063	FALSE		1.80756	3.24263	FALSE
		0.702689	4.11329	FALSE		0.221296	3.93357	FALSE		2.58796	1.02579	FALSE
		2.33608	1.75044	FALSE		2.02423	3.27158	TRUE		0.81061	3.57569	FALSE
		0.239128	3.20047	FALSE		1.95911	3.08764	FALSE		1.47424	1.39272	FALSE
		0.637137	3.22111	FALSE		2.38397	2.49138	FALSE		0.777039	4.18559	FALSE
		2.14639	2.17657	FALSE		2.05084	1.0579	FALSE		1.44717	1.3213	FALSE
		0.850145	4.4865	TRUE		0.598985	5.37983	TRUE		1.57617	0.793577	FALSE
		1.43648	1.22612	FALSE		1.96047	2.72495	FALSE		1.29218	1.4301	FALSE
		0.963876	4.03147	TRUE		1.09127	3.09526	FALSE		1.07107	2.7572	FALSE
		1.33014	2.57623	FALSE		0.702128	4.25124	FALSE		0.675293	3.35069	FALSE
		1.58299	1.4466	FALSE		1.52771	1.43295	FALSE		2.54844	2.95497	FALSE
		1.64086	2.68416	FALSE		1.07519	2.69594	FALSE		2.98214	0.943202	FALSE
		2.20036	3.00869	TRUE		1.717	3.07767	FALSE		0.51015	4.71047	FALSE
		2.87314	0.888748	FALSE		1.62277	2.43913	FALSE		2.42909	2.8348	TRUE
		2.57458	0.929062	FALSE		1.572	2.45379	FALSE		1.73099	1.29382	FALSE
		0.737945	3.58499	FALSE		1.58951	3.53606	FALSE		1.14332	3.76535	FALSE
		1.50645	2.73569	FALSE		1.0787	1.49117	FALSE		2.30763	3.22335	TRUE
		1.15473	0.757424	FALSE		1.42947	1.51178	FALSE		1.02597	3.80927	FALSE
		2.47762	0.994782	FALSE		1.81817	3.49075	TRUE		1.93103	3.00961	TRUE
		1.06297	1.80207	FALSE		2.26393	1.02073	FALSE		1.33287	0.750478	FALSE
		1.35787	1.7918	FALSE		2.84651	1.79218	FALSE		1.27591	0.664253	FALSE
		1.58111	2.84695	FALSE		0.27505	3.09507	FALSE		1.1945	4.08879	FALSE
		3.36173	1.54835	FALSE		0.440233	3.60801	FALSE		0.942824	4.65209	TRUE
		0.693252	5.53126	TRUE		2.13521	2.64329	FALSE		1.76659	2.84142	FALSE
		0.564471	3.35676	FALSE		2.09141	3.332	FALSE		1.83691	3.89674	TRUE
		2.28163	2.52728	FALSE		2.17245	2.88118	TRUE		0.288788	3.25381	FALSE
		0.954814	4.41158	TRUE		0.414455	3.28344	FALSE		1.5135	2.54303	FALSE
		3.51744	1.51696	FALSE		1.24598	3.23678	FALSE		1.50901	1.50655	FALSE
		1.89286	1.85131	FALSE		2.76867	0.961798	FALSE		1.55303	1.23396	FALSE
		1.85509	2.58736	FALSE		0.993674	3.43203	FALSE		1.50843	1.29972	FALSE
		0.526079	1.98378	FALSE		1.85023	4.20191	TRUE		0.721759	2.48889	FALSE
		2.91299	0.81292	FALSE		0.501054	5.90279	TRUE		1.85433	3.15513	FALSE
		0.238975	2.94349	FALSE		0.527597	1.94506	FALSE		1.57557	3.04559	FALSE
		0.738099	4.54617	TRUE		1.66145	0.827684	FALSE		1.73545	3.82854	TRUE
		2.08976	3.45044	TRUE		1.1741	4.21874	TRUE		1.86511	2.05308	FALSE
		0.563161	3.88554	FALSE		1.0861	3.40746	FALSE		1.78064	2.72127	FALSE
		1.01703	2.50711	FALSE		0.947487	4.92938	TRUE		1.85592	4.03984	TRUE
		1.73901	3.72719	TRUE		1.11678	3.66766	FALSE		2.13458	1.38449	FALSE
		0.49788	4.95222	TRUE		0.6401	5.25543	TRUE		1.0054	5.20958	TRUE
		1.4539	2.45068	FALSE		0.665997	3.27029	FALSE		1.42266	4.42638	TRUE
		0.634659	4.23501	FALSE		1.48702	1.77358	FALSE		0.474138	2.67837	FALSE
		1.80375	3.69773	TRUE		1.67517	3.39032	TRUE		1.04108	2.53549	FALSE
		1.47056	1.85188	FALSE		2.39598	1.11096	FALSE		1.31471	3.80604	TRUE
		0.75536	2.87172	FALSE		1.63868	3.79349	TRUE		2.03721	1.92727	FALSE
		0.75312	5.42217	TRUE		3.2611	1.51728	FALSE		2.18156	2.4539	FALSE
		1.9521	0.829592	FALSE		1.36466	3.86416	FALSE		4.34201	3.30039	FALSE
		1.78446	0.91449	FALSE		0.507792	3.59573	FALSE		1.33179	2.43613	FALSE
		1.63366	1.27066	FALSE		2.58821	0.952722	FALSE		1.70295	4.40586	TRUE
		1.81771	2.60795	FALSE		1.53463	1.38078	FALSE		1.96105	2.7535	FALSE
		2.61828	2.4429	TRUE		1.38492	2.34263	FALSE		1.76024	4.40665	TRUE
		1.55587	3.37172	FALSE		0.654515	4.15115	FALSE		2.38855	1.31602	FALSE
		2.33468	2.43335	FALSE		2.35861	1.22937	FALSE		1.36761	1.64288	FALSE
		1.70663	2.22743	FALSE		1.18653	4.04667	TRUE		0.394497	4.56441	FALSE
		0.871031	4.95755	TRUE		0.610597	3.05075	FALSE		1.52594	1.21542	FALSE
		0.434709	3.14397	FALSE		0.688631	3.15827	FALSE		1.87417	2.16634	TRUE
		-0.168026	-0.194644	FALSE		0.588632	5.09891	TRUE		0.943313	2.2933	TRUE
		0.622308	3.32196	FALSE		0.79339	3.84832	FALSE		3.32803	0.849102	FALSE
		1.04645	3.87182	FALSE		0.646167	4.67758	FALSE		2.46816	2.71317	FALSE
		1.72088	2.80695	FALSE		2.01067	1.58049	FALSE		3.15436	1.06538	FALSE
		2.03586	4.03106	TRUE		2.42426	1.1259	FALSE		1.81838	3.10084	FALSE
		0.998315	2.25157	FALSE		0.546485	3.57167	FALSE		3.4352	1.53655	FALSE
		1.48808	3.68193	TRUE		3.94856	3.20798	FALSE		0.559781	2.56725	FALSE
		1.71991	1.33233	FALSE		1.17229	1.64976	FALSE		1.49369	1.78974	FALSE
		0.709463	3.23606	FALSE		1.2669	3.02028	FALSE		1.25446	2.44235	FALSE
		1.27446	1.82988	FALSE		0.480268	6.26416	TRUE		0.606741	3.1487	FALSE
		1.82219	3.90449	TRUE		2.09142	2.58777	FALSE		0.756377	2.64729	FALSE
		1.68722	3.59102	TRUE		1.67667	1.17455	FALSE		1.64929	1.36604	FALSE
		1.65277	1.13152	FALSE		3.42065	1.78909	FALSE		2.10343	3.77104	TRUE
		1.84555	2.68211	FALSE		0.633326	5.32617	TRUE		1.7999	4.13838	FALSE
		0.626253	2.3054	FALSE		1.80023	4.27058	TRUE		1.32144	5.93988	FALSE
		2.2647	1.35804	FALSE		0.717148	4.11289	FALSE		1.49166	1.72522	FALSE
		0.632863	1.68153	FALSE		1.71983	4.31767	TRUE		3.34473	2.01727	FALSE
		1.67764	3.48798	TRUE		1.15385	1.62674	FALSE		3.18504	1.93822	FALSE
		2.33861	2.44696	FALSE		0.644305	6.06119	TRUE		2.64882	2.32526	FALSE
		2.3258	1.05283	FALSE		2.22328	1.97992	FALSE		1.05112	6.96668	TRUE
		0.775879	4.51193	FALSE		0.635078	3.15596	FALSE		1.67774	2.17469	FALSE
		0.218813	3.30209	FALSE		0.722287	5.77296	TRUE		0.225582	3.85916	FALSE
		1.73202	3.74856	TRUE		0.314958	5.20991	TRUE		1.6715	2.92374	FALSE
		2.66945	2.36593	FALSE		1.58869	2.12244	FALSE		3.01277	0.715793	FALSE
		3.34332	1.52532	FALSE		1.66264	3.46933	TRUE		0.913124	5.62791	TRUE
		1.5525	2.78511	FALSE		0.83809	3.26819	FALSE		0.211433	3.47018	FALSE
		0.358632	3.84109	FALSE		0.846755	2.46631	FALSE		2.64466	2.26558	FALSE
		2.36431	3.29521	TRUE		2.56053	2.6803	TRUE		2.732	2.02581	FALSE
		2.5655	2.05058	FALSE		2.01571	3.00054	TRUE		2.78968	2.52615	TRUE
		2.78317	1.07127	FALSE		1.69712	1.43359	FALSE		3.42303	1.59104	FALSE
		1.00605	1.28965	FALSE		1.97865	2.21325	FALSE		0.797788	5.08298	TRUE
		2.06033	2.85992	FALSE		0.707159	3.84792	FALSE		0.361557	3.15949	FALSE
		0.547474	5.27696	FALSE		1.21833	3.07252	FALSE		0.424663	1.8772	FALSE
		1.27563	4.55091	TRUE		2.10255	2.78039	FALSE		2.65656	1.98489	FALSE
		1.47741	2.18515	FALSE		1.57826	2.6072	FALSE		0.62567	5.44762	TRUE
		0.164036	3.02563	FALSE		2.80702	2.45432	FALSE		0.428015	5.51961	TRUE
		2.45207	3.68328	TRUE		1.52198	3.92649	TRUE		1.96847	1.06045	FALSE
		1.63783	2.18325	FALSE		0.544902	2.93273	FALSE		2.83871	2.69442	TRUE
		1.57582	1.69354	FALSE		-0.128637	-0.138718	FALSE		0.424182	1.88521	FALSE
		0.139823	2.77197	FALSE		0.575893	2.48609	FALSE		1.37245	3.60491	TRUE
		1.22107	2.43373	FALSE		1.67081	3.35452	FALSE		1.29016	2.46996	FALSE
		0.369793	3.58385	FALSE		0.188649	3.31697	FALSE		1.12387	4.14658	FALSE
		1.83617	4.22136	TRUE		3.03754	2.2898	TRUE		0.792185	4.3142	TRUE
		1.38716	1.90539	FALSE		1.83483	3.10155	FALSE		0.462158	6.04723	TRUE
		3.03135	2.28115	TRUE		0.48129	5.54064	TRUE		0.299095	3.30618	FALSE
		1.26395	1.90313	FALSE		2.15868	2.41299	FALSE		1.19606	4.74102	TRUE
		1.09321	2.23985	FALSE		0.999967	2.30648	FALSE		2.10038	1.38	FALSE
		1.38591	1.77128	FALSE		1.53026	1.87324	FALSE		1.60459	2.32017	FALSE
		0.685556	4.22171	FALSE		1.19639	2.95297	FALSE		1.28507	2.76057	TRUE
		1.8669	2.79612	FALSE		2.44506	5.32933	TRUE		1.40637	4.90116	TRUE
		0.767201	4.68932	TRUE		2.02651	2.70966	FALSE		0.667233	3.33052	FALSE
		1.54107	2.96005	FALSE		1.64699	2.06582	FALSE		1.39748	4.00272	TRUE
		1.62939	3.31541	FALSE		1.45345	3.95374	TRUE		2.75955	1.1245	FALSE
		2.9925	7.07834	TRUE		0.657621	1.93425	FALSE		0.536873	5.23889	TRUE
		0.202166	3.19276	FALSE		2.35084	2.37029	FALSE		1.06797	2.57314	FALSE
		0.492866	4.42019	TRUE		2.12209	3.05844	TRUE		2.02555	0.826608	FALSE
		0.661559	4.953	TRUE		1.54992	1.19891	FALSE		0.620205	0.691654	FALSE
		0.449353	2.47153	FALSE		1.07921	1.38074	FALSE		1.89312	3.1544	TRUE
		2.36902	2.72523	TRUE		1.75454	2.4808	FALSE		2.23162	1.43547	FALSE
		5.86081	4.86967	FALSE		0.791842	2.15922	FALSE		1.2993	3.70485	TRUE
		1.62433	1.9961	FALSE		1.02433	4.30392	TRUE		3.17335	1.57509	FALSE
		1.92625	2.37173	FALSE		2.26627	3.95828	TRUE		0.563782	3.11839	FALSE
		0.955234	2.83276	TRUE		2.9811	1.71687	FALSE		1.14811	2.42802	FALSE
		2.768	2.5358	TRUE		0.299171	4.08755	FALSE		1.48498	3.98082	TRUE
		0.991063	3.63103	FALSE		0.753219	4.45068	TRUE		3.48731	1.80137	FALSE
		2.90607	1.87147	FALSE		2.11487	3.06642	FALSE		0.211669	2.5385	FALSE
		2.92031	1.02479	FALSE		1.67556	1.53749	FALSE		0.406108	4.23869	FALSE
		1.35576	1.71386	FALSE		1.71904	2.77266	FALSE		2.32439	1.24172	TRUE
		2.89221	3.05908	TRUE		2.28562	0.940243	FALSE		1.56304	0.705239	FALSE
		0.987305	2.51145	FALSE		0.804713	0.638785	FALSE		1.05692	2.45449	FALSE
		2.38914	3.31357	TRUE		2.2221	2.66909	FALSE		1.72181	2.14381	FALSE
		2.7271	1.91416	FALSE		0.922157	2.33278	FALSE		1.26379	2.74555	FALSE
		2.3581	2.72728	FALSE		2.15528	1.27833	FALSE		1.5689	2.7725	TRUE
		0.405843	4.13193	FALSE		1.81469	0.752877	FALSE		1.55657	2.07094	FALSE
		1.57534	2.15586	FALSE		1.33009	2.47568	FALSE		3.09778	1.0615	FALSE
		0.534867	4.74325	FALSE		1.39828	1.03623	FALSE		2.86618	1.06336	FALSE
		0.539204	4.6299	TRUE		1.92084	10.0228	TRUE		1.7599	4.31344	TRUE
		1.07726	3.06881	FALSE		1.18124	3.89644	FALSE		2.15921	1.16788	FALSE
		0.758207	3.5691	FALSE		0.599784	1.59191	FALSE		1.60789	3.23761	FALSE
		0.484939	3.30188	FALSE		0.96589	2.27897	FALSE		0.494566	5.3988	TRUE
		2.6835	2.07725	FALSE		1.61433	3.20745	FALSE		2.36003	2.36507	FALSE
		0.411169	1.74654	FALSE		0.786986	3.54496	FALSE		1.29574	1.91343	FALSE
		0.843172	3.02594	FALSE		1.62371	5.21631	TRUE		1.15975	1.87966	FALSE
		1.06615	4.53396	TRUE		1.5305	6.42148	TRUE		2.57709	2.23438	FALSE
		2.65338	2.68046	TRUE		1.51118	2.89796	FALSE		2.73033	2.25359	FALSE
		2.31156	2.93893	TRUE		1.61104	2.33138	FALSE		1.20739	0.680172	FALSE
		2.23267	1.90837	FALSE		1.58888	3.3463	FALSE		0.830185	3.4345	FALSE
		0.738124	3.39979	FALSE		1.75433	3.57911	TRUE		1.29731	2.25475	FALSE
		1.47689	3.3414	FALSE		2.37241	2.29612	FALSE		0.506845	0.717347	FALSE
		0.366617	3.9809	FALSE		0.530129	1.95533	FALSE		0.686267	5.36784	TRUE
		1.08227	2.9533	FALSE		0.946877	3.70805	FALSE		1.40442	1.68328	FALSE
		2.1019	3.17569	TRUE		1.34219	1.92893	FALSE		0.587141	0.730042	FALSE
		3.3012	4.96147	FALSE		2.50611	2.65513	TRUE		1.55002	1.17073	FALSE
		3.4334	1.52208	FALSE		1.44363	1.84508	FALSE		1.17544	4.09849	FALSE
		0.925193	2.47256	FALSE		1.35831	1.95546	FALSE		3.26338	1.55402	FALSE
		1.00839	2.81909	FALSE		1.628	2.41509	FALSE		2.13744	0.884723	FALSE
		1.04856	2.83584	FALSE		0.784225	6.07233	TRUE		2.55514	1.93865	FALSE
		0.234282	2.9083	FALSE		1.98283	1.87499	FALSE		1.56603	1.60627	FALSE
		3.07326	0.817655	FALSE		1.6399	1.22895	FALSE		0.470002	2.0594	FALSE
		0.250982	3.27622	FALSE		1.70685	3.13672	FALSE		1.56031	2.36449	FALSE
		0.178171	2.89956	FALSE		1.80819	1.10619	FALSE		1.16454	1.87323	FALSE
		1.6214	2.41713	FALSE		0.385426	4.06311	FALSE		0.290355	3.74263	FALSE
		3.3722	1.49128	FALSE		0.775802	5.09037	TRUE		1.62042	3.03205	FALSE
		1.18672	2.50391	FALSE		2.28039	1.24393	FALSE		3.1413	0.984512	FALSE
		1.29123	3.31786	FALSE		1.60633	1.36823	FALSE		0.529217	2.75002	FALSE
		1.81484	3.8059	TRUE		3.19053	0.703597	FALSE		2.13371	3.52509	TRUE
		2.35784	2.57082	TRUE		2.06267	3.41428	TRUE		0.355191	4.15467	FALSE
		1.86442	3.16365	TRUE		0.355066	3.80975	FALSE		1.72441	2.73935	FALSE
		1.64392	3.22068	FALSE		1.96139	3.75337	TRUE		1.59999	3.76959	TRUE
		2.20714	0.950681	FALSE		0.665045	0.759111	FALSE		1.83337	2.21235	FALSE
		0.659568	3.18358	FALSE		1.01067	3.14038	FALSE		3.24343	1.75864	FALSE
		0.633124	5.75534	TRUE		1.33507	1.68189	FALSE		1.06556	1.71475	FALSE
		1.43597	2.09107	FALSE		1.87688	2.47131	FALSE		1.41549	3.09984	FALSE
		0.901415	4.22177	TRUE		1.2889	0.716544	FALSE		0.670139	3.16256	FALSE
		1.52771	2.41495	FALSE		1.53103	3.46115	FALSE		0.86994	2.73266	FALSE
		1.94154	1.84784	FALSE		0.790117	3.48348	FALSE		1.9317	2.93443	FALSE
		1.68698	2.97053	FALSE		1.52108	4.19882	TRUE		0.635007	5.64472	TRUE
		1.36655	1.84802	FALSE		1.28955	2.98769	FALSE		2.32775	3.71636	TRUE
		1.89745	2.11508	FALSE		1.35701	2.54567	FALSE		1.84074	3.57373	TRUE
		1.45813	2.50447	FALSE		2.29913	1.28019	FALSE		1.58309	1.71228	FALSE
		3.38908	0.963672	FALSE		0.995261	1.52123	FALSE		1.7589	3.60661	TRUE
		0.521214	2.51685	FALSE		-0.172574	-0.179356	FALSE		1.64645	1.79335	FALSE
		1.71405	0.741279	FALSE		0.620987	6.07101	TRUE		3.20383	1.4734	FALSE
		1.3073	1.70055	FALSE		1.95416	1.11489	FALSE		2.65231	2.16738	FALSE
		2.83851	0.899384	FALSE		1.48389	4.33594	TRUE		2.407	2.58095	FALSE
		1.15266	3.85865	FALSE		2.12043	1.84055	FALSE		0.525232	5.12393	TRUE
		1.49999	2.72991	FALSE		0.532019	2.61226	FALSE		2.9892	1.68314	FALSE
		1.61364	1.26474	FALSE		1.6531	2.57923	FALSE		0.710326	2.04591	FALSE
		0.535274	5.17961	TRUE		0.520389	3.26348	FALSE		1.61238	1.20169	FALSE
		5.04808	2.17621	FALSE		1.17543	2.57859	FALSE		2.55702	2.30149	FALSE
		3.1335	1.85178	FALSE		1.60648	2.42482	FALSE		0.83226	3.46258	FALSE
		2.27109	1.01734	FALSE		1.65831	4.1799	TRUE		1.91775	3.36007	FALSE
		1.03214	2.53594	FALSE		1.71399	1.23022	FALSE		0.357054	3.5582	FALSE
		1.99319	2.54822	FALSE		0.826693	3.54187	FALSE		1.52112	0.778263	FALSE
		1.60683	3.13518	FALSE		1.6279	2.66579	FALSE		3.47651	2.12656	FALSE
		2.58599	1.70235	FALSE		2.11078	1.21969	FALSE		1.51889	1.30403	FALSE
		3.26967	1.623	FALSE		4.94714	6.46461	TRUE		0.713162	3.47099	FALSE
		1.35132	2.18354	FALSE		0.953294	2.11281	FALSE		1.39968	1.8466	FALSE
		0.54435	6.04201	TRUE		0.451348	3.37468	FALSE		1.27589	2.41351	FALSE
		1.04107	2.37934	FALSE		0.634277	3.90331	FALSE		2.14865	3.45431	TRUE
		0.425215	1.94242	FALSE		1.13706	3.49117	FALSE		1.25804	1.75666	FALSE
		1.45767	2.6605	FALSE		1.94233	2.98997	TRUE		0.812996	3.16497	FALSE
		0.415925	6.11998	TRUE		1.05955	3.97056	TRUE		0.444559	4.1005	FALSE
		1.99177	0.967469	FALSE		0.766934	3.19976	FALSE		0.631053	3.18537	FALSE
		3.24179	2.15	TRUE		3.00111	1.75594	FALSE		2.91164	1.78945	TRUE
		0.81289	4.68659	TRUE		0.853616	2.60992	FALSE		0.973242	2.15085	FALSE
		1.44628	2.56572	FALSE		2.61753	1.77504	FALSE		2.53011	1.62073	FALSE
		0.7696	2.9584	FALSE		0.856324	4.80822	TRUE		1.72342	4.86535	TRUE
		0.630519	3.37232	FALSE		1.04323	2.13457	FALSE		1.26494	0.696503	FALSE
		1.55931	2.82039	FALSE		1.69197	3.62661	TRUE		0.314221	4.02798	FALSE
		1.52872	4.10553	TRUE		1.07443	3.69199	FALSE		0.852548	3.59719	FALSE
		0.515569	2.49292	FALSE		2.96097	0.855784	FALSE		1.37033	2.52186	FALSE
		3.1919	1.05517	FALSE		2.47741	0.872879	FALSE		0.891451	4.56465	TRUE
		1.77693	3.55195	TRUE		2.78764	0.84839	FALSE		2.11788	1.64674	FALSE
		1.78216	3.47462	TRUE		0.758517	4.84622	TRUE		1.91175	1.78923	FALSE
		0.240914	2.87091	FALSE		1.76624	3.74921	TRUE		1.59864	2.89905	FALSE
		2.87023	2.77523	TRUE		2.36031	1.12959	FALSE		1.0465	2.57809	FALSE
		2.24006	2.72938	FALSE		2.32956	3.02451	TRUE		0.825459	1.4001	FALSE
		2.00385	1.0496	FALSE		0.809267	3.06137	FALSE		0.325319	3.53303	FALSE
		2.29072	2.59247	FALSE		1.68465	3.66979	TRUE		1.66395	3.72461	TRUE
		1.32525	2.31601	FALSE		0.730739	4.52677	FALSE		2.76011	0.926563	FALSE
		2.87044	0.886235	FALSE		3.10316	2.06389	FALSE		0.544227	2.69557	FALSE
		0.350494	3.69538	FALSE		1.30747	3.72642	TRUE		1.87655	0.897983	FALSE
		0.486842	2.36717	FALSE		1.71518	3.35618	FALSE		1.74068	2.85085	FALSE
		1.6313	1.49483	FALSE		1.85982	0.686906	FALSE		2.17917	2.31535	FALSE
		1.55993	3.52337	TRUE		2.3311	2.51082	FALSE		2.20364	1.04497	FALSE
		1.66597	2.32469	FALSE		0.923832	2.18988	FALSE		0.122354	2.89299	FALSE
		1.58681	2.60952	FALSE		2.31656	0.987139	FALSE		1.93558	0.750115	FALSE
		0.90389	4.18307	TRUE		1.67879	5.49526	TRUE		2.75014	2.29063	FALSE
		1.56806	2.48231	FALSE		0.913544	4.62947	TRUE		1.60885	2.39071	FALSE
		2.97977	0.868775	FALSE		1.82623	0.813074	FALSE		2.42168	1.01999	FALSE
		0.237738	3.33808	FALSE		1.82638	2.69666	FALSE		0.515061	4.69391	TRUE
		0.480995	5.42049	TRUE		2.52503	0.995615	FALSE		1.78192	2.63843	FALSE
		2.67394	2.36885	FALSE		0.151707	3.15828	FALSE		0.605053	4.97484	TRUE
		1.18316	3.03626	FALSE		0.898619	1.19783	FALSE		0.739456	4.63532	TRUE
		1.84358	2.98206	TRUE		1.65402	3.7026	TRUE		0.660299	5.9055	TRUE
		0.837029	2.0358	FALSE		1.88309	3.10714	FALSE		2.24911	1.37749	FALSE
		1.83449	3.41068	TRUE		1.64465	2.48052	FALSE		0.786739	5.81433	TRUE
		1.71235	2.18357	FALSE		0.694807	4.93677	TRUE		0.489955	5.61941	TRUE
		0.709556	4.25627	FALSE		0.416866	2.04071	FALSE		2.71239	1.04646	FALSE
		3.35977	1.04443	FALSE		2.79995	7.28847	TRUE		0.48466	2.98355	FALSE
		0.485483	4.40079	FALSE		1.83898	3.03579	FALSE		0.421651	3.27597	FALSE
		1.19127	0.797583	FALSE		1.64348	0.782124	FALSE		1.57925	2.86764	FALSE
		0.99079	4.0845	TRUE		2.68059	4.99583	TRUE		1.77326	3.93473	TRUE
		1.58816	1.65329	FALSE		2.36634	1.80969	FALSE		2.83992	3.65792	TRUE
		0.751851	5.56597	TRUE		2.26775	2.47	FALSE		1.92521	3.32305	TRUE
		0.542562	2.52891	FALSE		1.38354	2.49699	FALSE		1.70193	8.49299	FALSE
		1.38898	2.51663	FALSE		1.98088	3.20034	TRUE		1.65421	3.19392	FALSE
		0.61634	4.71078	TRUE		3.28325	1.94576	FALSE		3.18277	1.94181	FALSE
		2.98351	1.42478	FALSE		0.653194	0.753044	FALSE		2.13018	3.48482	TRUE
		2.45832	0.954132	FALSE		1.86291	2.26504	FALSE		3.45921	1.60467	FALSE
		0.928092	1.97853	FALSE		1.84025	3.49607	TRUE		1.6105	1.36434	FALSE
		1.73561	0.856752	FALSE		1.80373	4.17166	TRUE		2.26342	3.23609	TRUE
		1.60573	2.73734	FALSE		2.23495	3.16128	FALSE		0.673254	4.83624	TRUE
		1.79816	1.00172	FALSE		2.58069	3.49697	TRUE		1.6352	3.6137	TRUE
		1.61336	2.38597	FALSE		1.57603	3.13888	FALSE		3.36556	2.00305	FALSE
		2.25896	2.5733	FALSE		3.30349	1.5446	FALSE		0.989389	2.22912	FALSE
		1.61464	0.778689	FALSE		1.41911	0.824386	FALSE		2.54083	1.0721	FALSE
		1.05178	1.43296	FALSE		2.38631	2.79213	TRUE		0.698036	4.02062	FALSE
		3.15083	4.00978	TRUE		0.975996	4.20793	TRUE		1.32451	2.55429	FALSE
		2.29908	2.74919	FALSE		1.71868	3.03516	FALSE		1.12774	0.741717	FALSE
		1.00555	2.10494	FALSE		2.67487	2.11371	FALSE		1.26989	1.72806	FALSE
		1.07667	5.02917	FALSE		1.75357	2.40487	FALSE		1.60354	1.24374	FALSE
		1.3896	4.51414	TRUE		3.33843	1.04487	FALSE		1.91453	0.906464	FALSE
		0.730543	4.51786	FALSE		2.5196	2.74136	TRUE		0.21626	4.86205	FALSE
		1.5603	3.86484	TRUE		0.561809	2.17625	FALSE		0.584037	0.810773	FALSE
		0.540388	4.37801	FALSE		2.09028	1.455	FALSE		2.085	2.28745	FALSE
		2.63543	8.08995	TRUE		0.520439	3.02085	FALSE		0.557869	5.45704	TRUE
		1.88396	3.52566	TRUE		1.46952	1.51742	FALSE		0.506229	0.721797	FALSE
		2.46101	0.921935	FALSE		2.145	2.63257	FALSE		0.36713	3.32498	FALSE
		1.79105	1.25372	FALSE		2.73856	2.35633	FALSE		2.12583	4.0029	FALSE
		1.49947	2.5078	FALSE		0.275293	3.76472	FALSE		0.326607	3.38745	FALSE
		3.26477	1.03292	FALSE		2.85486	2.05463	FALSE		2.17557	3.06726	FALSE
		3.14602	0.987823	FALSE		2.90517	0.984707	FALSE		0.452915	5.42508	TRUE
		1.00586	4.75313	TRUE		0.44087	3.02488	FALSE		3.41052	2.09818	FALSE
		1.96499	0.867457	FALSE		2.94793	0.991832	TRUE		1.57805	2.836	FALSE
		0.652833	4.47068	TRUE		0.343785	4.52699	FALSE		3.06655	1.69844	FALSE
		1.08139	2.53229	FALSE		2.1497	1.31671	FALSE		1.5281	4.53211	TRUE
		2.13909	1.15964	FALSE		0.986884	2.51539	FALSE		0.919811	3.56741	FALSE
		1.6296	3.02011	FALSE		0.607653	4.94407	FALSE		8.92601	10.6418	FALSE
		2.03176	1.08864	FALSE		1.75731	4.28342	TRUE		0.775786	4.71152	TRUE
		0.224037	3.38691	FALSE		2.74513	0.940667	FALSE		0.332165	3.59752	FALSE
		3.42576	1.54489	FALSE		1.88587	1.84211	FALSE		2.29467	0.965209	FALSE
		0.515968	5.42894	TRUE		1.38759	2.45937	FALSE		2.28384	4.59363	FALSE
		0.905014	4.87341	TRUE		0.946631	3.87611	FALSE		1.54011	3.74515	TRUE
		0.623534	5.28324	TRUE		1.24426	1.69166	FALSE		1.47897	1.63848	FALSE
		0.719393	2.94948	FALSE		3.009	1.86219	FALSE		0.363328	4.14754	FALSE
		2.16994	2.64114	FALSE		2.18558	0.915035	FALSE		1.67226	3.89868	TRUE
		0.697382	3.20782	FALSE		2.60147	2.77516	TRUE		2.06639	1.68963	FALSE
		0.455452	4.77113	FALSE		2.14645	2.5963	FALSE		1.65717	2.51091	FALSE
		0.96813	2.4117	FALSE		1.33676	2.4515	FALSE		2.05007	3.12248	FALSE
		3.41002	3.07966	FALSE		2.0855	2.91211	FALSE		1.86855	2.67377	FALSE
		1.44559	5.34835	TRUE		0.615784	3.36299	FALSE		1.83601	1.94095	FALSE
		0.713734	3.05397	FALSE		0.834858	2.82484	FALSE		2.09949	4.21045	TRUE
		1.51677	3.87549	TRUE		0.505754	5.04691	FALSE		1.89245	3.0041	TRUE
		0.764321	2.92583	FALSE		0.513743	6.20371	TRUE		1.95599	3.56051	TRUE
		0.676196	4.18549	FALSE		2.55542	4.64944	TRUE		1.51323	2.34868	FALSE
		1.50307	3.65737	TRUE		0.480448	4.71994	FALSE		2.21974	2.77915	FALSE
		1.92002	2.78452	FALSE		2.61311	0.953591	FALSE		1.05467	4.5286	TRUE
		0.593252	3.27772	FALSE		0.793311	4.75965	TRUE		2.15354	1.22624	FALSE
		0.559527	0.719213	FALSE		2.72555	1.67404	FALSE		1.08506	3.46661	FALSE
		0.667897	5.56422	TRUE		0.48487	4.66856	FALSE		0.826933	2.3672	FALSE
		1.68919	3.04752	FALSE		1.58833	2.73571	FALSE		1.75066	3.39166	FALSE
		1.75215	0.797704	FALSE		1.95047	1.05113	FALSE		3.17665	2.04628	FALSE
		3.31159	2.13496	FALSE		1.60382	0.788306	FALSE		0.452027	5.65681	TRUE
		1.45625	2.10221	FALSE		1.72403	0.65052	FALSE		6.1999	4.34731	FALSE
		1.9154	3.53168	TRUE		1.75993	3.34291	TRUE		0.278678	2.75123	FALSE
		1.00565	2.53993	FALSE		2.96164	0.927503	FALSE		2.96118	4.76888	FALSE
[truncated: 747 more rows]
