# Supplementary material for: Biomolecular condensate phase diagrams with a combinatorial microdroplet platform
Source: Nat Commun. 2022 Dec 21;13:7845. doi: 10.1038/s41467-022-35265-7 (PMC9768726; doi:10.1038/s41467-022-35265-7)
Supplement: Supplementary file 6 — Source Data [file 41467_2022_35265_MOESM6_ESM.zip › Source_Data/FigureS5.xlsx]

## Sheet: Sheet1
Figure S5
	panel b:			panel c:				panel d:				panel e:
		small droplet radius / um	large droplet radius / um		FUS(G156E)-EGFP / μM	PEG 6000 / % (w/w)	feature		FUS(G156E)-EGFP / μM	PEG 6000 / % (w/w)	feature		small		large
		39.952	61.744		0.626954	1.27887	FALSE		0.568279	0.522097	FALSE		FUS(G156E)-EGFP / μM	PEG 6000 / % (w/w)	FUS(G156E)-EGFP / μM	PEG 6000 / % (w/w)
		39.952	61.744		0.475541	1.08813	FALSE		0.722286	0.728127	FALSE		0.0267175	3.16055	0.066819	2.94741
		39.952	61.744		0.361734	0.5224	FALSE		0.747581	1.27595	FALSE		0.0267175	3.15606	0.0677001	2.94394
		39.952	61.744		0.663344	0.681791	FALSE		0.395749	1.5446	FALSE		0.0278045	3.15157	0.0677001	2.94046
		39.9932	61.7707		0.648115	0.856422	FALSE		0.643754	1.2084	FALSE		0.0278045	3.14708	0.0685812	2.93699
		39.9932	61.7707		0.664888	0.792092	FALSE		0.717347	0.758019	FALSE		0.0288914	3.1426	0.0694623	2.93352
		39.9932	61.8507		0.83421	1.32729	FALSE		0.770403	1.20586	FALSE		0.0288914	3.13811	0.0694623	2.93004
		39.9932	61.8507		0.704104	0.788056	FALSE		0.67802	0.824317	FALSE		0.0299784	3.13362	0.0703434	2.92657
		39.9932	61.8507		0.368058	0.814757	FALSE		0.685776	0.695093	FALSE		0.0299784	3.12914	0.0712246	2.9231
		39.9932	61.8507		0.413629	1.12245	FALSE		0.719814	0.726455	FALSE		0.0310654	3.12465	0.0712246	2.91962
		39.9932	61.8507		0.765794	1.26946	FALSE		0.483428	0.523326	FALSE		0.0310654	3.12016	0.0721057	2.91615
		39.9932	61.8507		0.36652	0.681235	FALSE		0.651826	0.471611	FALSE		0.0321523	3.11568	0.0729868	2.91267
		39.9932	61.8507		0.654204	1.06402	FALSE		0.717574	1.15955	FALSE		0.0321523	3.11119	0.0729868	2.9092
		39.9932	61.9839		0.560958	1.27709	FALSE		0.717361	0.757772	FALSE		0.0332393	3.1067	0.0738679	2.90573
		39.9932	61.9839		0.729892	0.734394	FALSE		0.64635	0.543363	FALSE		0.0332393	3.10222	0.074749	2.90225
		39.9932	61.9839		0.508181	0.522013	FALSE		0.774174	0.67484	FALSE		0.0343263	3.09773	0.074749	2.89878
		39.9932	61.9839		0.677087	0.842357	FALSE		0.757316	0.739886	FALSE		0.0354132	3.09324	0.0756301	2.8953
		39.9932	61.9839		0.534666	0.428034	FALSE		0.61913	0.557358	FALSE		0.0354132	3.08876	0.0765112	2.89183
		39.9932	61.9839		0.455669	1.1505	FALSE		0.498271	0.779473	FALSE		0.0365002	3.08427	0.0765112	2.88836
		39.9932	61.9839		0.692021	0.814529	FALSE		0.515612	1.12523	FALSE		0.0365002	3.07978	0.0773923	2.88488
		39.9932	61.9839		0.372522	0.558298	FALSE		0.540299	0.926025	FALSE		0.0375872	3.07529	0.0782734	2.88141
		39.9932	62.0636		0.881067	1.45346	FALSE		0.735704	0.691369	FALSE		0.0375872	3.07081	0.0782734	2.87793
		39.9932	62.0636		0.611866	0.625621	FALSE		0.543654	0.904703	FALSE		0.0386741	3.06632	0.0791546	2.87446
		40.1167	62.0636		0.658745	0.687786	FALSE		0.864705	1.46131	FALSE		0.0386741	3.06183	0.0800357	2.87099
		40.1167	62.0636		0.590793	0.541899	FALSE		0.604038	1.0644	FALSE		0.0397611	3.05735	0.0800357	2.86751
		40.1167	62.0636		0.72145	1.01005	FALSE		0.648516	0.634907	FALSE		0.0397611	3.05286	0.0809168	2.86404
		40.1167	62.1168		0.747453	0.750551	FALSE		0.719308	0.711701	FALSE		0.0408481	3.04837	0.0817979	2.86057
		40.1167	62.1168		0.692845	0.657683	FALSE		0.828382	0.650983	FALSE		0.0408481	3.04389	0.0817979	2.85709
		40.1167	62.1168		0.673514	0.814525	FALSE		0.661262	0.78227	FALSE		0.0419351	3.0394	0.082679	2.85362
		40.1167	62.1168		0.674381	0.75563	FALSE		0.669119	0.65851	FALSE		0.043022	3.03491	0.0835601	2.85014
		40.1167	62.1168		0.50595	1.07143	FALSE		0.657482	0.67367	FALSE		0.043022	3.03043	0.0844412	2.84667
		40.1167	62.1168		0.612145	1.08809	FALSE		0.73011	0.579957	FALSE		0.044109	3.02594	0.0844412	2.8432
		40.1167	62.1168		0.583066	0.941563	FALSE		0.553107	0.456577	FALSE		0.044109	3.02145	0.0853223	2.83972
		40.1167	62.1168		0.761754	1.72665	FALSE		0.537215	0.792678	FALSE		0.045196	3.01697	0.0862034	2.83625
		40.1167	62.1168		0.545319	1.30563	FALSE		0.664138	0.506886	FALSE		0.045196	3.01248	0.0862034	2.83277
		40.1167	62.1698		0.614675	0.925613	FALSE		0.528117	1.01554	FALSE		0.0462829	3.00799	0.0870846	2.8293
		40.1167	62.4081		0.527557	0.461029	FALSE		0.565998	0.476941	FALSE		0.0473699	3.0035	0.0879657	2.82583
		40.1167	62.4081		0.599135	1.19456	FALSE		0.50903	0.504512	FALSE		0.0473699	2.99902	0.0879657	2.82235
		40.1167	62.4081		0.577721	0.873063	FALSE		0.569545	1.00565	FALSE		0.0484569	2.99453	0.0888468	2.81888
		40.1989	62.4081		0.67331	0.721004	FALSE		0.763764	0.667004	FALSE		0.0484569	2.99004	0.0897279	2.81541
		40.1989	62.4081		0.350471	0.758532	FALSE		0.538707	0.926391	FALSE		0.0495438	2.98556	0.090609	2.81193
		40.1989	62.4081		0.651143	0.76987	FALSE		0.468653	0.576709	FALSE		0.0495438	2.98107	0.090609	2.80846
		40.1989	62.4081		0.593437	0.87169	FALSE		0.624616	0.718501	FALSE		0.0506308	2.97658	0.0914901	2.80498
		40.1989	62.4081		0.512262	1.00772	FALSE		0.667775	1.0683	FALSE		0.0517178	2.9721	0.0923712	2.80151
		40.1989	62.4081		0.607513	0.948094	FALSE		0.696218	0.645447	FALSE		0.0517178	2.96761	0.0923712	2.79804
		40.1989	62.4081		0.638918	0.755562	FALSE		0.554721	0.941013	FALSE		0.0528047	2.96312	0.0932523	2.79456
		40.1989	62.4873		0.341736	1.57205	FALSE		0.839517	1.23705	FALSE		0.0528047	2.95864	0.0941334	2.79109
		40.1989	62.4873		0.64323	0.782891	FALSE		0.691612	0.601219	FALSE		0.0538917	2.95415	0.0950146	2.78761
		40.1989	62.4873		0.540151	0.885265	FALSE		0.617152	0.675987	FALSE		0.0549787	2.94966	0.0950146	2.78414
		40.1989	62.4873		0.497066	1.26008	FALSE		0.598814	0.490948	FALSE		0.0549787	2.94517	0.0958957	2.78067
		40.1989	62.4873		0.658564	0.80145	FALSE		0.501785	0.432336	FALSE		0.0560656	2.94069	0.0967768	2.77719
		40.1989	62.54		0.529473	1.14836	FALSE		0.473274	0.587532	FALSE		0.0560656	2.9362	0.0976579	2.77372
		40.1989	62.54		0.593859	0.732802	FALSE		0.725197	0.689329	FALSE		0.0571526	2.93171	0.0976579	2.77025
		40.1989	62.54		0.572473	0.913843	FALSE		0.69161	0.54576	FALSE		0.0582396	2.92723	0.098539	2.76677
		40.1989	62.54		0.640258	0.807812	FALSE		0.490109	0.548345	FALSE		0.0582396	2.92274	0.0994201	2.7633
		40.1989	62.54		0.560704	1.08324	FALSE		0.650408	0.625688	FALSE		0.0593265	2.91825	0.100301	2.75982
		40.1989	62.54		0.706216	0.769557	FALSE		0.43195	0.499086	FALSE		0.0604135	2.91377	0.100301	2.75635
		40.1989	62.54		0.625454	1.12192	FALSE		0.424334	0.7954	FALSE		0.0604135	2.90928	0.101182	2.75288
		40.1989	62.54		0.485698	0.954782	FALSE		0.495704	0.922437	FALSE		0.0615005	2.90479	0.102063	2.7494
		40.1989	62.54		0.588359	0.851922	FALSE		0.621556	0.578977	FALSE		0.0615005	2.90031	0.102945	2.74593
		40.1989	62.54		0.845135	1.50025	FALSE		0.544696	0.955261	FALSE		0.0625874	2.89582	0.102945	2.74245
		40.1989	62.54		0.409623	0.644056	FALSE		0.742996	0.654836	FALSE		0.0636744	2.89133	0.103826	2.73898
		40.1989	62.6191		0.383199	0.71724	FALSE		0.704813	0.514352	FALSE		0.0636744	2.88685	0.104707	2.73551
		40.3217	62.6191		0.58835	0.872397	FALSE		0.546415	0.956348	FALSE		0.0647614	2.88236	0.105588	2.73203
		40.3217	62.6191		0.807787	1.32369	FALSE		0.529853	0.485996	FALSE		0.0658483	2.87787	0.105588	2.72856
		40.3217	62.6191		0.576635	0.803227	FALSE		0.427668	0.50592	FALSE		0.0658483	2.87338	0.106469	2.72508
		40.3217	62.6191		0.638027	0.790952	FALSE		0.533383	0.547309	FALSE		0.0669353	2.8689	0.10735	2.72161
		40.3217	62.6191		0.380966	0.709826	FALSE		0.610904	0.564749	FALSE		0.0680223	2.86441	0.108231	2.71814
		40.3217	62.6191		0.665088	0.742339	FALSE		0.689626	0.562358	FALSE		0.0680223	2.85992	0.108231	2.71466
		40.3217	62.6191		0.690697	0.74004	FALSE		0.42632	0.589813	FALSE		0.0691092	2.85544	0.109112	2.71119
		40.3217	62.6191		0.727962	0.772795	FALSE		0.498939	0.523607	FALSE		0.0701962	2.85095	0.109993	2.70772
		40.3217	62.6191		0.321188	0.716451	FALSE		0.506125	0.79645	FALSE		0.0701962	2.84646	0.110875	2.70424
		40.3217	62.6191		0.346714	0.73222	FALSE		0.351487	1.85747	FALSE		0.0712832	2.84198	0.111756	2.70077
		40.3217	62.6191		0.559825	0.831613	FALSE		0.669549	0.804767	FALSE		0.0723701	2.83749	0.111756	2.69729
		40.3217	62.6191		0.40505	1.00582	FALSE		0.429765	0.735851	FALSE		0.0723701	2.833	0.112637	2.69382
		40.3217	62.698		0.727506	0.745903	FALSE		0.504109	1.21263	FALSE		0.0734571	2.82852	0.113518	2.69035
		40.3217	62.698		0.356924	0.538917	FALSE		0.502058	0.898078	FALSE		0.0745441	2.82403	0.114399	2.68687
		40.3217	62.7243		0.661212	0.744944	FALSE		0.592426	0.502015	FALSE		0.0745441	2.81954	0.114399	2.6834
		40.3217	62.7243		0.640094	0.71995	FALSE		0.507043	0.844362	FALSE		0.075631	2.81506	0.11528	2.67992
		40.3217	62.9343		0.648443	1.03584	FALSE		0.701796	0.703054	FALSE		0.076718	2.81057	0.116161	2.67645
		40.3217	62.9343		0.452097	1.06574	FALSE		0.752425	1.48843	FALSE		0.076718	2.80608	0.117042	2.67298
		40.3217	62.9343		0.542692	0.828649	FALSE		0.750554	1.43748	FALSE		0.077805	2.80159	0.117923	2.6695
		40.3217	62.9343		0.486227	1.19313	FALSE		0.498554	0.822993	FALSE		0.078892	2.79711	0.117923	2.66603
		40.3217	62.9343		0.703334	0.877642	FALSE		0.567872	0.800647	FALSE		0.0799789	2.79262	0.118805	2.66256
		40.3217	62.9343		0.632499	1.03571	FALSE		0.434258	0.905017	FALSE		0.0799789	2.78813	0.119686	2.65908
		40.3217	62.9343		0.707447	0.789242	FALSE		0.396458	0.734157	FALSE		0.0810659	2.78365	0.120567	2.65561
		40.3217	62.9343		0.437682	0.953882	FALSE		0.700536	0.471941	FALSE		0.0821529	2.77916	0.121448	2.65213
		40.3217	62.9343		0.756807	0.651883	FALSE		0.375424	0.703996	FALSE		0.0821529	2.77467	0.121448	2.64866
		40.3217	62.9605		0.495829	0.88594	FALSE		0.520433	0.844188	FALSE		0.0832398	2.77019	0.122329	2.64519
		40.3217	62.9605		0.586251	0.804315	FALSE		0.717859	1.27783	FALSE		0.0843268	2.7657	0.12321	2.64171
		40.3217	62.9605		0.36158	0.61819	FALSE		0.539115	0.916982	FALSE		0.0854138	2.76121	0.124091	2.63824
		40.3217	62.9605		0.351424	0.658712	FALSE		0.386257	0.73729	FALSE		0.0854138	2.75673	0.124972	2.63476
		40.3217	62.9605		0.360665	0.503648	FALSE		0.402325	0.605979	FALSE		0.0865007	2.75224	0.125853	2.63129
		40.3217	62.9605		0.599655	0.967063	FALSE		0.514407	0.925531	FALSE		0.0875877	2.74775	0.125853	2.62782
		40.3217	62.9605		0.582537	1.49179	FALSE		0.343094	1.10571	FALSE		0.0875877	2.74327	0.126735	2.62434
		40.3217	62.9605		0.409314	1.04987	FALSE		0.444777	0.856295	FALSE		0.0886747	2.73878	0.127616	2.62087
		40.3217	62.9605		0.67602	0.660186	FALSE		0.721113	0.705202	FALSE		0.0897616	2.73429	0.128497	2.6174
		40.3217	62.9605		0.435462	1.08724	FALSE		0.355819	0.756268	FALSE		0.0908486	2.7298	0.129378	2.61392
		40.3217	62.9605		0.374734	0.507827	FALSE		0.660312	1.67905	FALSE		0.0908486	2.72532	0.130259	2.61045
		40.3217	63.039		0.322613	1.51	FALSE		0.384272	0.700126	FALSE		0.0919356	2.72083	0.130259	2.60697
		40.3217	63.039		0.596101	0.896682	FALSE		0.353121	0.774712	FALSE		0.0930225	2.71634	0.13114	2.6035
		40.3217	63.039		0.895398	1.28541	FALSE		0.396722	0.953927	FALSE		0.0941095	2.71186	0.132021	2.60003
		40.3217	63.039		0.819637	1.46554	FALSE		0.653129	0.527037	FALSE		0.0951965	2.70737	0.132902	2.59655
		40.3217	63.039		0.73505	0.814667	FALSE		0.511015	0.759443	FALSE		0.0951965	2.70288	0.133783	2.59308
		40.3217	63.039		0.545084	0.645435	FALSE		0.421233	0.604234	FALSE		0.0962834	2.6984	0.134665	2.5896
		40.607	63.039		0.574764	0.773697	FALSE		0.37775	0.74047	FALSE		0.0973704	2.69391	0.134665	2.58613
		40.607	63.039		0.890907	1.26088	FALSE		0.567761	0.463213	FALSE		0.0984574	2.68942	0.135546	2.58266
		40.607	63.039		0.657316	1.0369	FALSE		0.442148	0.938601	FALSE		0.0984574	2.68494	0.136427	2.57918
		40.607	63.039		0.693377	1.19521	FALSE		0.552212	0.86545	FALSE		0.0995443	2.68045	0.137308	2.57571
		40.607	63.039		0.572322	0.755569	FALSE		0.761361	1.26697	FALSE		0.100631	2.67596	0.138189	2.57224
		40.607	63.039		0.575128	0.886517	FALSE		0.650673	1.24427	FALSE		0.101718	2.67148	0.13907	2.56876
		40.607	63.039		0.715482	0.673679	FALSE		0.679316	0.616543	FALSE		0.102805	2.66699	0.139951	2.56529
		40.607	63.039		0.672857	0.753667	FALSE		0.727526	1.19298	FALSE		0.102805	2.6625	0.140832	2.56181
		40.607	63.1697		0.38474	0.985122	FALSE		0.399804	0.837773	FALSE		0.103892	2.65801	0.140832	2.55834
		40.607	63.1697		0.345859	0.601307	FALSE		0.444397	0.975554	FALSE		0.104979	2.65353	0.141713	2.55487
		40.607	63.1697		0.642266	0.754024	FALSE		0.40518	0.562399	FALSE		0.106066	2.64904	0.142595	2.55139
		40.607	63.1697		0.315276	1.44176	FALSE		0.485079	0.9608	FALSE		0.107153	2.64455	0.143476	2.54792
		40.607	63.1697		0.401589	0.937138	FALSE		0.832451	1.22939	FALSE		0.10824	2.64007	0.144357	2.54444
		40.607	63.2479		0.557405	1.03404	FALSE		0.447739	0.862619	FALSE		0.10824	2.63558	0.145238	2.54097
		40.607	63.2479		0.471682	1.04658	FALSE		0.61991	1.31511	FALSE		0.109327	2.63109	0.146119	2.5375
		40.607	63.2479		0.557524	0.723813	FALSE		0.645738	0.543956	FALSE		0.110414	2.62661	0.147	2.53402
		40.607	63.2479		0.867787	1.38919	FALSE		0.488612	0.998267	FALSE		0.111501	2.62212	0.147881	2.53055
		40.607	63.2479		0.539318	0.870468	FALSE		0.3559	0.525494	FALSE		0.112588	2.61763	0.147881	2.52707
		40.607	63.3521		0.390709	0.866729	FALSE		0.508067	0.900952	FALSE		0.113675	2.61315	0.148762	2.5236
		40.607	63.3521		0.638525	0.739458	FALSE		0.361411	0.632245	FALSE		0.113675	2.60866	0.149643	2.52013
		40.607	63.3521		0.597673	1.10278	FALSE		0.581488	1.22347	FALSE		0.114762	2.60417	0.150525	2.51665
		40.607	63.3521		0.727354	1.40212	FALSE		0.394217	0.871468	FALSE		0.115849	2.59969	0.151406	2.51318
		40.607	63.3521		0.411424	1.25669	FALSE		0.423684	0.47254	FALSE		0.116936	2.5952	0.152287	2.50971
		40.607	63.3521		0.410033	1.01576	FALSE		0.553553	0.770283	FALSE		0.118023	2.59071	0.153168	2.50623
		40.607	63.3521		0.337542	1.46048	FALSE		0.35333	0.773897	FALSE		0.11911	2.58622	0.154049	2.50276
		40.607	63.3521		0.565958	0.889244	FALSE		0.401315	0.755073	FALSE		0.120197	2.58174	0.15493	2.49928
		40.607	63.3521		0.444871	0.933002	FALSE		0.364831	0.567504	FALSE		0.121284	2.57725	0.155811	2.49581
		40.607	63.3521		0.696219	1.34758	FALSE		0.46066	0.852606	FALSE		0.122371	2.57276	0.156692	2.49234
		40.607	63.3521		0.711999	1.18543	FALSE		0.283582	1.08415	FALSE		0.122371	2.56828	0.157573	2.48886
		40.607	63.3521		0.628096	0.740798	FALSE		0.526201	1.02326	FALSE		0.123458	2.56379	0.157573	2.48539
		40.607	63.3521		0.376545	0.523142	FALSE		0.500977	1.39678	FALSE		0.124545	2.5593	0.158455	2.48191
		40.607	63.3521		0.678985	0.696341	FALSE		0.405171	0.526251	FALSE		0.125632	2.55482	0.159336	2.47844
		40.607	63.3521		0.514719	0.831644	FALSE		0.392305	0.908487	FALSE		0.126719	2.55033	0.160217	2.47497
		40.607	63.3521		0.514748	0.904217	FALSE		0.424903	0.92539	FALSE		0.127805	2.54584	0.161098	2.47149
		40.607	63.3521		0.718176	1.31931	FALSE		0.617611	0.570998	FALSE		0.128892	2.54136	0.161979	2.46802
		40.607	63.4302		0.782173	1.27493	FALSE		0.461685	1.42236	FALSE		0.129979	2.53687	0.16286	2.46455
		40.607	63.4302		0.734086	1.40486	FALSE		0.373458	0.600205	FALSE		0.131066	2.53238	0.163741	2.46107
		40.607	63.4302		0.525161	1.1483	FALSE		0.335787	0.660713	FALSE		0.132153	2.52789	0.164622	2.4576
		40.607	63.4302		0.570759	1.01217	FALSE		0.63285	1.1378	FALSE		0.13324	2.52341	0.165503	2.45412
		40.607	63.4302		0.321622	1.10648	FALSE		0.454088	0.786744	FALSE		0.134327	2.51892	0.166385	2.45065
		40.607	63.4302		0.545322	0.754944	FALSE		0.380059	0.605657	FALSE		0.135414	2.51443	0.167266	2.44718
		40.607	63.4302		0.517543	0.905024	FALSE		0.6582	0.634467	FALSE		0.136501	2.50995	0.168147	2.4437
		40.607	63.4302		0.407197	2.14173	FALSE		0.411838	0.541475	FALSE		0.137588	2.50546	0.169028	2.44023
		40.607	63.4302		0.724125	0.750694	FALSE		0.375381	0.610769	FALSE		0.138675	2.50097	0.169909	2.43675
		40.607	63.4302		0.470357	0.910228	FALSE		0.377984	0.568767	FALSE		0.139762	2.49649	0.17079	2.43328
		40.607	63.4302		0.541152	1.1276	FALSE		0.555552	1.37711	FALSE		0.140849	2.492	0.171671	2.42981
		40.607	63.4302		0.628358	0.730181	FALSE		0.495261	1.0414	FALSE		0.141936	2.48751	0.172552	2.42633
		40.607	63.534		0.386384	0.975659	FALSE		0.516989	1.02727	FALSE		0.143023	2.48303	0.173433	2.42286
		40.607	63.534		0.37246	0.572814	FALSE		0.391347	0.547645	FALSE		0.14411	2.47854	0.174315	2.41939
		40.607	63.534		0.542142	0.78382	FALSE		0.372809	0.75646	FALSE		0.145197	2.47405	0.175196	2.41591
		40.607	63.534		0.494562	0.91175	FALSE		0.319581	0.668164	FALSE		0.146284	2.46957	0.176077	2.41244
		40.607	63.534		0.560164	1.02306	FALSE		0.412626	0.868849	FALSE		0.147371	2.46508	0.176958	2.40896
		40.607	63.534		0.572993	0.699518	FALSE		0.638927	1.39495	FALSE		0.148458	2.46059	0.177839	2.40549
		40.607	63.534		0.524272	0.871703	FALSE		0.313396	0.579768	FALSE		0.149545	2.4561	0.17872	2.40202
		40.607	63.534		0.343969	0.568209	FALSE		0.328745	1.32384	FALSE		0.150632	2.45162	0.179601	2.39854
		40.607	63.56		0.588745	0.827093	FALSE		0.445949	0.533549	FALSE		0.151719	2.44713	0.180482	2.39507
		40.607	63.56		0.415979	0.974051	FALSE		0.524027	1.09271	FALSE		0.152806	2.44264	0.181363	2.39159
		40.607	63.56		0.524163	0.800136	FALSE		0.607456	1.23977	FALSE		0.153893	2.43816	0.182245	2.38812
		40.607	63.56		0.582733	0.972679	FALSE		0.414183	0.768789	FALSE		0.15498	2.43367	0.183126	2.38465
		40.607	63.56		0.417835	1.26515	FALSE		0.691964	1.35111	FALSE		0.156067	2.42918	0.184007	2.38117
		40.607	63.56		0.647755	0.747656	FALSE		0.387139	0.634522	FALSE		0.157154	2.4247	0.184888	2.3777
		40.607	63.56		0.634103	0.812919	FALSE		0.440825	0.52752	FALSE		0.158241	2.42021	0.185769	2.37422
		40.607	63.56		0.627534	0.886061	FALSE		0.351716	0.700784	FALSE		0.159328	2.41572	0.18665	2.37075
		40.607	63.56		0.436035	0.959288	FALSE		0.340306	0.598015	FALSE		0.160415	2.41124	0.187531	2.36728
		40.607	63.5859		0.49112	0.99363	FALSE		0.468706	0.483178	FALSE		0.161501	2.40675	0.188412	2.3638
		40.607	63.5859		0.64401	1.29833	FALSE		0.434115	1.02304	FALSE		0.163675	2.40226	0.189293	2.36033
		40.607	63.6637		0.56809	1.2322	FALSE		0.344875	0.673381	FALSE		0.164762	2.39778	0.190175	2.35686
		40.607	63.6637		0.598423	0.916853	FALSE		0.348731	0.634069	FALSE		0.165849	2.39329	0.191937	2.35338
		40.607	63.6637		0.676032	1.0086	FALSE		0.400582	0.834882	FALSE		0.166936	2.3888	0.192818	2.34991
		40.607	63.6637		0.387897	0.93186	FALSE		0.35447	0.726934	FALSE		0.168023	2.38431	0.193699	2.34643
		40.607	63.7672		0.650045	0.982873	FALSE		0.511302	1.29526	FALSE		0.16911	2.37983	0.19458	2.34296
		40.607	63.7672		0.526837	0.980989	FALSE		0.629606	0.657983	FALSE		0.170197	2.37534	0.195461	2.33949
		40.607	63.7672		0.624186	1.02472	FALSE		0.574131	0.906743	FALSE		0.172371	2.37085	0.196342	2.33601
		40.607	63.7672		0.362625	0.653079	FALSE		0.439304	1.79485	FALSE		0.173458	2.36637	0.197223	2.33254
		40.607	63.7931		0.614505	0.829835	FALSE		0.619307	1.60992	FALSE		0.174545	2.36188	0.198105	2.32906
		40.607	63.7931		0.606348	0.482789	FALSE		0.314359	0.598916	FALSE		0.175632	2.35739	0.198986	2.32559
		40.607	63.7931		0.64149	1.64015	FALSE		0.42159	0.891143	FALSE		0.176719	2.35291	0.199867	2.32212
		40.607	63.7931		0.377563	0.649847	FALSE		0.421143	0.849626	FALSE		0.177806	2.34842	0.200748	2.31864
		40.8095	63.8706		0.501623	0.861235	FALSE		0.371047	0.962091	FALSE		0.17998	2.34393	0.20251	2.31517
		40.8095	63.8706		0.61831	1.22914	FALSE		0.511673	1.20637	FALSE		0.181067	2.33945	0.203391	2.3117
		40.8095	63.8706		0.69083	1.14495	FALSE		0.486811	1.02615	FALSE		0.182154	2.33496	0.204272	2.30822
		40.8095	63.8706		0.572245	1.04312	FALSE		0.416327	0.480844	FALSE		0.183241	2.33047	0.205153	2.30475
		40.8095	63.8706		0.535023	0.792455	FALSE		0.328464	1.11025	FALSE		0.185415	2.32599	0.206035	2.30127
		40.8095	63.8706		0.348214	0.867966	FALSE		0.678567	1.11953	FALSE		0.186502	2.3215	0.206916	2.2978
		40.8095	63.8706		0.63637	0.68988	FALSE		0.301976	1.13861	FALSE		0.187589	2.31701	0.207797	2.29433
		40.8095	63.8706		0.643593	1.12999	FALSE		0.328499	1.26803	FALSE		0.188676	2.31252	0.208678	2.29085
		40.8095	63.8706		0.380402	0.652937	FALSE		0.330363	0.545684	FALSE		0.19085	2.30804	0.21044	2.28738
		40.8095	63.8706		0.513812	0.795254	FALSE		0.558343	1.41446	FALSE		0.191937	2.30355	0.211321	2.2839
		40.8095	63.8706		0.630841	0.877129	FALSE		0.427339	0.883542	FALSE		0.193024	2.29906	0.212202	2.28043
		40.8095	63.9737		0.862564	1.25742	FALSE		0.406656	0.765019	FALSE		0.195197	2.29458	0.213083	2.27696
		40.8095	63.9737		0.353591	1.07886	FALSE		0.499354	0.984574	FALSE		0.196284	2.29009	0.213965	2.27348
		40.8095	63.9737		0.591144	1.11095	FALSE		0.555259	0.991346	FALSE		0.197371	2.2856	0.214846	2.27001
		40.8095	63.9737		0.523844	1.11086	FALSE		0.447817	1.52686	FALSE		0.198458	2.28112	0.216608	2.26654
		40.8095	63.9737		0.388415	1.18293	FALSE		0.324249	0.707366	FALSE		0.200632	2.27663	0.217489	2.26306
		40.8095	63.9737		0.596425	1.01696	FALSE		0.380985	0.907844	FALSE		0.201719	2.27214	0.21837	2.25959
		40.8095	63.9737		0.626651	1.00027	FALSE		0.357685	0.633227	FALSE		0.202806	2.26766	0.219251	2.25611
		40.8095	63.9737		0.545392	0.772186	FALSE		0.37085	0.711466	FALSE		0.20498	2.26317	0.220132	2.25264
		40.8095	63.9737		0.486857	1.04059	FALSE		0.614483	1.64516	FALSE		0.206067	2.25868	0.221895	2.24917
		40.8095	63.9737		0.393682	1.08936	FALSE		0.486738	0.449341	FALSE		0.208241	2.2542	0.222776	2.24569
		40.8095	63.9737		0.83381	1.3343	FALSE		0.465152	0.884232	FALSE		0.209328	2.24971	0.223657	2.24222
		40.8095	63.9737		0.622662	1.52224	FALSE		0.45476	1.29636	FALSE		0.210415	2.24522	0.224538	2.23874
		40.8095	63.9737		0.434046	0.982442	FALSE		0.515087	1.0903	FALSE		0.212589	2.24073	0.225419	2.23527
		40.8095	63.9737		0.517054	1.05823	FALSE		0.588576	1.19489	FALSE		0.213676	2.23625	0.227181	2.2318
		40.8095	64.1796		0.595419	1.69952	FALSE		0.666598	1.21573	FALSE		0.21585	2.23176	0.228062	2.22832
		40.8095	64.1796		0.661298	1.45044	FALSE		0.357378	0.69421	FALSE		0.216937	2.22727	0.228943	2.22485
		40.8095	64.1796		0.584286	0.935837	FALSE		0.481478	0.919014	FALSE		0.218024	2.22279	0.229825	2.22138
		40.8095	64.1796		0.609343	0.890163	FALSE		0.513749	0.985778	FALSE		0.220198	2.2183	0.231587	2.2179
		40.8095	64.1796		0.519242	1.03605	FALSE		0.379595	0.632857	FALSE		0.221285	2.21381	0.232468	2.21443
		40.8095	64.1796		0.52614	0.730336	FALSE		0.327286	0.579174	FALSE		0.223459	2.20933	0.233349	2.21095
		40.8095	64.1796		0.520807	0.738988	FALSE		0.650798	0.521029	FALSE		0.224546	2.20484	0.23423	2.20748
		40.8095	64.1796		0.330797	1.16103	FALSE		0.509544	1.00489	FALSE		0.22672	2.20035	0.235992	2.20401
		40.8095	64.1796		0.461831	0.90302	FALSE		0.269033	1.19969	FALSE		0.227807	2.19587	0.236873	2.20053
		40.8095	64.1796		0.315051	1.22789	FALSE		0.557071	1.10015	FALSE		0.22998	2.19138	0.237755	2.19706
		40.8095	64.1796		0.333088	1.70585	FALSE		0.498892	1.02297	FALSE		0.231067	2.18689	0.238636	2.19358
		40.8095	64.1796		0.391003	0.802742	FALSE		0.342612	0.734604	FALSE		0.233241	2.18241	0.240398	2.19011
		40.8095	64.2053		0.590096	1.34946	FALSE		0.522008	1.07245	FALSE		0.235415	2.17792	0.241279	2.18664
		40.8095	64.2053		0.503584	1.32014	FALSE		0.444627	0.934805	FALSE		0.236502	2.17343	0.24216	2.18316
		40.8095	64.2053		0.559521	0.881826	FALSE		0.521675	1.17738	FALSE		0.238676	2.16894	0.243922	2.17969
		40.8095	64.2053		0.438373	0.975994	FALSE		0.588713	1.29629	FALSE		0.239763	2.16446	0.244803	2.17621
		40.8095	64.2053		0.481912	1.16006	FALSE		0.410138	0.922269	FALSE		0.241937	2.15997	0.245685	2.17274
		40.8095	64.2053		0.435447	1.19165	FALSE		0.322674	1.66421	FALSE		0.243024	2.15548	0.247447	2.16927
		40.8095	64.2053		0.359139	0.923936	FALSE		0.404393	0.70208	FALSE		0.245198	2.151	0.248328	2.16579
		40.8095	64.2053		0.550778	0.764426	FALSE		0.558948	1.43855	FALSE		0.247372	2.14651	0.249209	2.16232
		40.8095	64.2053		0.482001	0.845936	FALSE		0.30931	1.23527	FALSE		0.248459	2.14202	0.250971	2.15885
		40.8095	64.2053		0.628085	1.54325	FALSE		0.673609	1.20082	FALSE		0.250633	2.13754	0.251852	2.15537
		40.8095	64.2566		0.575801	1.08203	FALSE		0.538564	1.47991	FALSE		0.252807	2.13305	0.252733	2.1519
		40.8095	64.2566		0.771724	1.23993	FALSE		0.319316	0.661436	FALSE		0.253894	2.12856	0.254496	2.14842
		40.8095	64.3592		0.533456	0.941353	FALSE		0.413148	2.1965	FALSE		0.256068	2.12408	0.255377	2.14495
		40.8095	64.3592		0.570927	1.79697	FALSE		0.566643	1.62432	FALSE		0.258242	2.11959	0.256258	2.14148
		40.8095	64.3592		0.57681	1.04457	FALSE		0.515965	0.865253	FALSE		0.259329	2.1151	0.25802	2.138
		40.8095	64.3592		0.286777	1.44798	FALSE		0.502599	1.38206	FALSE		0.261503	2.11061	0.258901	2.13453
		40.8095	64.3592		0.445432	1.03198	FALSE		0.490551	1.56577	FALSE		0.263676	2.10613	0.259782	2.13105
		40.8095	64.3592		0.488562	1.00678	FALSE		0.421068	0.735897	FALSE		0.26585	2.10164	0.261545	2.12758
		40.8095	64.3592		0.267004	1.38441	FALSE		0.31795	0.59647	FALSE		0.266937	2.09715	0.262426	2.12411
		40.8095	64.3592		0.535389	1.20271	FALSE		0.30618	1.10616	FALSE		0.269111	2.09267	0.264188	2.12063
		40.8095	64.3592		0.30654	0.635719	FALSE		0.484131	0.928098	FALSE		0.271285	2.08818	0.265069	2.11716
		40.8095	64.4104		0.534141	1.26813	FALSE		0.512612	0.948986	FALSE		0.273459	2.08369	0.266831	2.11369
		40.8095	64.4104		0.627257	0.744732	FALSE		0.355305	1.1471	FALSE		0.275633	2.07921	0.267712	2.11021
		40.8095	64.4104		0.914864	0.782149	FALSE		0.548824	1.30261	FALSE		0.277807	2.07472	0.268593	2.10674
		40.8095	64.4104		0.34113	0.881261	FALSE		0.58458	1.5895	FALSE		0.278894	2.07023	0.270356	2.10326
		40.8095	64.4104		0.334655	0.885571	FALSE		0.49173	0.979367	FALSE		0.281068	2.06575	0.271237	2.09979
		40.8095	64.4104		0.647192	0.755015	FALSE		0.449793	0.980251	FALSE		0.283242	2.06126	0.272999	2.09632
		40.8095	64.4104		0.529387	1.01199	FALSE		0.35562	1.11488	FALSE		0.285416	2.05677	0.27388	2.09284
		40.8095	64.4104		0.558015	0.907446	FALSE		0.439281	1.02982	FALSE		0.28759	2.05229	0.275642	2.08937
		40.8095	64.4872		0.905221	1.41115	FALSE		0.484773	0.96745	FALSE		0.289764	2.0478	0.276523	2.08589
		40.8095	64.4872		0.709817	0.868977	FALSE		0.500235	0.873293	FALSE		0.291938	2.04331	0.278286	2.08242
		40.9708	64.4872		0.710158	1.319	FALSE		0.619389	1.0689	FALSE		0.294112	2.03882	0.279167	2.07895
		40.9708	64.4872		0.843493	1.41505	FALSE		0.454017	0.995476	FALSE		0.296285	2.03434	0.280929	2.07547
		40.9708	64.4872		0.311786	0.815168	FALSE		0.471004	0.909288	FALSE		0.298459	2.02985	0.28181	2.072
		40.9708	64.4872		0.573016	1.46947	FALSE		0.390656	1.0804	FALSE		0.300633	2.02536	0.283572	2.06853
		40.9708	64.4872		0.368034	1.11404	FALSE		0.35869	0.987705	FALSE		0.302807	2.02088	0.284453	2.06505
		40.9708	64.4872		0.513951	0.927643	FALSE		0.347887	0.999444	FALSE		0.304981	2.01639	0.286216	2.06158
		40.9708	64.4872		0.291619	1.12654	FALSE		0.347151	1.17783	FALSE		0.307155	2.0119	0.287097	2.0581
		40.9708	64.6659		0.5026	1.23004	FALSE		0.411955	1.00236	FALSE		0.309329	2.00742	0.288859	2.05463
		40.9708	64.6659		0.323784	0.825851	FALSE		0.271459	1.26017	FALSE		0.311503	2.00293	0.28974	2.05116
		40.9708	64.6659		0.689615	1.25351	FALSE		0.329659	1.54753	FALSE		0.313677	1.99844	0.291502	2.04768
		40.9708	64.6659		0.320941	1.12469	FALSE		0.29579	1.29684	FALSE		0.315851	1.99396	0.292383	2.04421
		40.9708	64.6659		0.508949	0.823748	FALSE		0.365685	1.35491	FALSE		0.318025	1.98947	0.294146	2.04073
		40.9708	64.6659		0.516013	1.12169	FALSE		0.386523	1.11095	FALSE		0.320199	1.98498	0.295908	2.03726
		40.9708	64.8187		0.55101	0.855062	FALSE		0.440789	1.16389	FALSE		0.32346	1.9805	0.296789	2.03379
		40.9708	64.8187		0.520646	1.82907	FALSE		0.338191	1.10032	FALSE		0.325634	1.97601	0.298551	2.03031
		40.9708	64.8187		0.487672	1.19052	FALSE		0.340525	1.08197	FALSE		0.327808	1.97152	0.299432	2.02684
		40.9708	64.8187		0.487593	0.935353	FALSE		0.269675	1.12904	FALSE		0.329981	1.96703	0.301195	2.02336
		40.9708	64.8187		0.436696	1.02838	FALSE		0.417487	1.98823	FALSE		0.332155	1.96255	0.302957	2.01989
		40.9708	64.8187		0.296908	1.15249	FALSE		0.402096	1.83651	FALSE		0.335416	1.95806	0.303838	2.01642
		40.9708	64.8187		0.397771	0.874159	FALSE		0.461074	0.872688	FALSE		0.33759	1.95357	0.3056	2.01294
		40.9708	64.895		0.489583	1.01181	FALSE		0.499003	0.954936	FALSE		0.339764	1.94909	0.307362	2.00947
		40.9708	64.895		0.469122	0.875324	FALSE		0.400536	1.53715	FALSE		0.341938	1.9446	0.308243	2.006
		40.9708	64.895		0.560644	1.23167	FALSE		0.489131	1.31801	FALSE		0.345199	1.94011	0.310006	2.00252
		40.9708	64.895		0.665999	1.14157	FALSE		0.300789	1.30927	FALSE		0.347373	1.93563	0.311768	1.99905
		40.9708	64.895		0.530151	1.38404	FALSE		0.407654	1.9282	FALSE		0.349547	1.93114	0.312649	1.99557
		40.9708	64.895		0.464424	1.03102	FALSE		0.460234	0.934301	FALSE		0.352808	1.92665	0.314411	1.9921
		40.9708	64.895		0.421091	0.879842	FALSE		0.40876	1.63691	FALSE		0.354982	1.92217	0.316173	1.98863
		40.9708	64.9712		0.368813	1.05635	FALSE		0.575059	1.63481	FALSE		0.357156	1.91768	0.317055	1.98515
		40.9708	64.9712		0.615432	1.19227	FALSE		0.406503	1.34275	FALSE		0.360417	1.91319	0.318817	1.98168
		40.9708	64.9712		0.506374	1.40754	FALSE		0.325098	1.0671	FALSE		0.36259	1.90871	0.320579	1.9782
		40.9708	64.9712		0.577264	1.08313	FALSE		0.297696	1.49358	FALSE		0.365851	1.90422	0.322341	1.97473
		40.9708	64.9712		0.378094	1.08027	FALSE		0.332704	1.02694	FALSE		0.368025	1.89973	0.323222	1.97126
		41.0914	65.0219		0.513328	0.984946	FALSE		0.349506	1.67792	FALSE		0.371286	1.89524	0.324985	1.96778
		41.0914	65.0219		0.659148	1.00245	FALSE		0.31274	1.23592	FALSE		0.37346	1.89076	0.326747	1.96431
		41.0914	65.0219		0.465812	1.06379	FALSE		0.29092	1.10898	FALSE		0.376721	1.88627	0.328509	1.96084
		41.0914	65.0219		0.627994	1.67578	FALSE		0.344971	1.38062	FALSE		0.378895	1.88178	0.32939	1.95736
		41.0914	65.0219		0.343507	1.14934	FALSE		0.419693	1.95975	FALSE		0.382156	1.8773	0.331152	1.95389
		41.0914	65.0219		0.499191	0.999322	FALSE		0.481336	1.22839	FALSE		0.38433	1.87281	0.332915	1.95041
		41.0914	65.098		0.438061	2.05605	FALSE		0.281292	1.25201	FALSE		0.387591	1.86832	0.334677	1.94694
		41.0914	65.098		0.58721	1.49355	FALSE		0.347985	1.7164	FALSE		0.390852	1.86384	0.336439	1.94347
		41.0914	65.098		0.488472	1.0774	FALSE		0.24862	1.47682	FALSE		0.393026	1.85935	0.338201	1.93999
		41.0914	65.1992		0.407423	0.866929	FALSE		0.540293	1.96776	FALSE		0.396286	1.85486	0.339082	1.93652
		41.0914	65.1992		0.487593	0.913737	FALSE		0.380865	1.7805	FALSE		0.399547	1.85038	0.340845	1.93304
		41.0914	65.376		0.452093	0.952722	FALSE		0.479605	1.42341	FALSE		0.401721	1.84589	0.342607	1.92957
		41.0914	65.376		0.355076	0.904793	FALSE		0.405242	1.84835	FALSE		0.404982	1.8414	0.344369	1.9261
		41.0914	65.376		0.703105	0.716726	FALSE		0.456248	0.957411	FALSE		0.408243	1.83692	0.346131	1.92262
		41.0914	65.376		0.483858	0.845841	FALSE		0.355474	1.09029	FALSE		0.411504	1.83243	0.347893	1.91915
		41.0914	65.4012		0.489934	1.18016	FALSE		0.54824	1.57951	FALSE		0.413678	1.82794	0.349656	1.91568
		41.0914	65.4012		0.596975	1.38934	FALSE		0.396664	1.07973	FALSE		0.416939	1.82345	0.351418	1.9122
		41.0914	65.4768		0.466026	1.11512	FALSE		0.545267	1.67617	FALSE		0.4202	1.81897	0.35318	1.90873
		41.0914	65.4768		0.648563	1.24135	FALSE		0.50282	1.56546	FALSE		0.423461	1.81448	0.354942	1.90525
		41.0914	65.4768		0.341085	0.877658	FALSE		0.370524	1.71748	FALSE		0.426722	1.80999	0.355823	1.90178
		41.0914	65.4768		0.496157	1.31574	FALSE		0.379999	1.63309	FALSE		0.428896	1.80551	0.357586	1.89831
		41.0914	65.4768		0.345611	1.13578	FALSE		0.355363	1.4203	FALSE		0.432156	1.80102	0.359348	1.89483
		41.1716	65.4768		0.484104	1.25542	FALSE		0.560607	1.52203	FALSE		0.435417	1.79653	0.36111	1.89136
		41.1716	65.502		0.791355	1.22408	FALSE		0.30187	1.5452	FALSE		0.438678	1.79205	0.362872	1.88788
		41.1716	65.6026		0.27961	1.28697	FALSE		0.443238	2.19719	FALSE		0.441939	1.78756	0.364635	1.88441
		41.1716	65.6026		0.556481	1.3408	FALSE		0.414588	1.7083	FALSE		0.4452	1.78307	0.366397	1.88094
		41.1716	65.6026		0.705303	0.949793	FALSE		0.322373	1.61847	FALSE		0.448461	1.77859	0.36904	1.87746
		41.1716	65.6026		0.375207	0.765229	FALSE		0.394068	1.91928	FALSE		0.451722	1.7741	0.370802	1.87399
		41.1716	65.6277		0.360607	0.838601	FALSE		0.500278	1.37519	FALSE		0.454983	1.76961	0.372565	1.87051
		41.1716	65.6277		0.382038	0.973615	FALSE		0.29673	1.26305	FALSE		0.458244	1.76513	0.374327	1.86704
		41.1716	65.7783		0.516408	1.11659	FALSE		0.379787	1.48534	FALSE		0.461505	1.76064	0.376089	1.86357
		41.1716	65.7783		0.641933	1.07712	FALSE		0.389671	1.38565	FALSE		0.464765	1.75615	0.377851	1.86009
		41.1716	65.7783		0.508155	1.3773	FALSE		0.320508	1.5304	FALSE		0.468026	1.75166	0.379613	1.85662
		41.1716	65.8034		0.385432	0.914504	FALSE		0.386597	1.88706	FALSE		0.471287	1.74718	0.381376	1.85315
		41.1716	65.8034		0.32303	1.16066	FALSE		0.311585	1.19445	FALSE		0.475635	1.74269	0.383138	1.84967
		41.1716	65.8034		0.414544	1.1933	FALSE		0.278704	1.12001	FALSE		0.478896	1.7382	0.3849	1.8462
		41.1716	65.8034		0.349258	1.04589	FALSE		0.345687	1.44442	FALSE		0.482157	1.73372	0.387543	1.84272
		41.1716	65.8034		0.418993	0.904296	FALSE		0.330854	1.60864	FALSE		0.485418	1.72923	0.389306	1.83925
		41.1716	65.8034		0.713095	0.681951	FALSE		0.285299	1.22279	FALSE		0.488679	1.72474	0.391068	1.83578
		41.1716	65.8284		0.47213	1.08232	FALSE		0.395389	1.55038	FALSE		0.493027	1.72026	0.39283	1.8323
		41.1716	66.0035		0.52005	1.5318	FALSE		0.334502	1.41286	FALSE		0.496288	1.71577	0.394592	1.82883
		41.1716	66.0285		0.373685	0.711825	FALSE		0.43002	1.89314	FALSE		0.499548	1.71128	0.397236	1.82535
		41.1716	66.0285		0.403364	1.03639	FALSE		0.415024	1.83767	FALSE		0.502809	1.7068	0.398998	1.82188
		41.1716	66.1034		0.58009	1.0202	FALSE		0.402318	1.72977	FALSE		0.507157	1.70231	0.40076	1.81841
		41.1716	66.1034		0.544235	1.05834	FALSE		0.272165	1.21418	FALSE		0.510418	1.69782	0.402522	1.81493
		41.1716	66.1034		0.643721	1.3246	FALSE		0.294174	1.49287	FALSE		0.513679	1.69333	0.405166	1.81146
		41.1716	66.1034		0.574125	1.1907	FALSE		0.428937	1.8431	FALSE		0.518027	1.68885	0.406928	1.80799
		41.1716	66.1034		0.435622	0.798399	FALSE		0.291482	1.54451	FALSE		0.521288	1.68436	0.40869	1.80451
		41.1716	66.1034		0.53937	1.36098	FALSE		0.291774	1.98913	FALSE		0.524549	1.67987	0.411333	1.80104
		41.1716	66.1034		0.715269	1.22304	FALSE		0.317473	1.31084	FALSE		0.528897	1.67539	0.413096	1.79756
		41.1716	66.1034		0.334954	0.847865	FALSE		0.484584	1.52987	FALSE		0.532157	1.6709	0.414858	1.79409
		41.1716	66.2778		0.632612	1.23746	FALSE		0.409452	1.67986	FALSE		0.535418	1.66641	0.417501	1.79062
		41.1716	66.2778		0.284546	1.30727	FALSE		0.25776	1.30628	FALSE		0.539766	1.66193	0.419263	1.78714
		41.1716	66.2778		0.62638	1.09114	FALSE		0.41157	1.44632	FALSE		0.543027	1.65744	0.421026	1.78367
		41.1716	66.5013		0.608181	0.960096	FALSE		0.367202	1.49287	FALSE		0.547375	1.65295	0.423669	1.78019
		41.4112	66.5013		0.618846	1.39992	FALSE		0.270231	1.4536	FALSE		0.550636	1.64847	0.425431	1.77672
		41.4112	66.6004		0.466181	1.09529	FALSE		0.321407	2.02164	FALSE		0.554984	1.64398	0.428075	1.77325
		41.4112	66.6004		0.535859	0.935922	FALSE		0.436802	1.77518	FALSE		0.558245	1.63949	0.429837	1.76977
		41.4112	66.6004		0.543542	0.960423	FALSE		0.438118	1.43636	FALSE		0.562593	1.63501	0.43248	1.7663
		41.4112	66.6004		0.303828	1.59773	FALSE		0.498085	1.40203	FALSE		0.565853	1.63052	0.434242	1.76283
		41.4112	66.6004		0.484723	0.8302	FALSE		0.447609	1.7808	FALSE		0.570201	1.62603	0.436886	1.75935
		41.4112	66.6252		0.412325	0.958503	FALSE		0.337035	1.35921	FALSE		0.573462	1.62154	0.438648	1.75588
		41.4112	66.7735		0.454511	1.1008	FALSE		0.479482	1.85411	FALSE		0.57781	1.61706	0.441291	1.7524
		41.4112	66.7735		0.517735	0.782955	FALSE		0.518737	1.48253	FALSE		0.582158	1.61257	0.443053	1.74893
		41.4112	66.9708		0.563272	1.25852	FALSE		0.347808	2.12702	FALSE		0.585419	1.60808	0.445697	1.74546
		41.4112	66.9708		0.477922	0.77852	FALSE		0.341824	2.08791	FALSE		0.589767	1.6036	0.447459	1.74198
		41.4112	66.9708		0.521546	0.968614	FALSE		0.360073	1.61561	FALSE		0.593028	1.59911	0.450102	1.73851
		41.4112	67.192		0.252938	1.64236	FALSE		0.353872	1.82467	FALSE		0.597375	1.59462	0.452746	1.73503
		41.4112	67.4125		0.608892	0.739328	FALSE		0.27616	1.34412	FALSE		0.601723	1.59014	0.454508	1.73156
		41.4112	67.8027		0.58723	0.792709	FALSE		0.3328	2.18437	FALSE		0.604984	1.58565	0.457151	1.72809
		41.4112	68.0697		0.490807	0.937901	FALSE		0.0858327	2.68198	FALSE		0.609332	1.58116	0.459795	1.72461
		41.4112	68.3839		0.622775	0.946383	FALSE		0.229652	1.63893	FALSE		0.61368	1.57668	0.461557	1.72114
		41.4112	68.4562		0.614306	1.18144	FALSE		0.240885	1.51102	FALSE		0.616941	1.57219	0.4642	1.71767
		41.4112	68.5284		0.281772	1.25607	FALSE		0.116539	2.77395	FALSE		0.621289	1.5677	0.466843	1.71419
		41.4112	68.9124		0.505339	0.994494	FALSE		0.0916037	2.8359	FALSE		0.625637	1.56322	0.468606	1.71072
		41.4112	68.9124		0.528396	0.741254	FALSE		0.252713	1.45528	FALSE		0.628898	1.55873	0.471249	1.70724
		41.4112	61.744		0.466446	1.15474	FALSE		0.653941	0.666941	TRUE		0.633245	1.55424	0.473892	1.70377
		41.4112	61.744		0.374252	1.55389	FALSE		0.647818	0.917479	TRUE		0.637593	1.54975	0.476536	1.7003
		41.4112	61.744		0.475081	1.77129	FALSE		0.725795	0.786009	TRUE		0.641941	1.54527	0.478298	1.69682
		41.4112	61.744		0.647735	1.21936	FALSE		0.426473	2.97494	TRUE		0.645202	1.54078	0.480941	1.69335
		41.4112	61.7707		0.531632	0.876582	FALSE		0.601965	2.29499	TRUE		0.64955	1.53629	0.483585	1.68987
		41.4112	61.7707		0.443235	0.912643	FALSE		0.836099	1.49532	TRUE		0.653898	1.53181	0.486228	1.6864
		41.4112	61.7707		0.662682	1.35221	FALSE		0.214444	2.43804	TRUE		0.658246	1.52732	0.488871	1.68293
		41.4112	61.7707		0.414606	0.956311	FALSE		0.741028	1.64389	TRUE		0.661507	1.52283	0.490633	1.67945
		41.4112	61.8507		0.473368	1.03107	FALSE		0.679013	0.676183	TRUE		0.665854	1.51835	0.493277	1.67598
		41.4112	62.0636		0.39992	0.936708	FALSE		0.563771	2.69175	TRUE		0.670202	1.51386	0.49592	1.6725
		41.4112	62.0636		0.277241	1.3461	FALSE		0.898063	1.38607	TRUE		0.67455	1.50937	0.498563	1.66903
		41.4112	62.1168		0.601805	1.25719	FALSE		0.328499	3.23833	TRUE		0.677811	1.50489	0.501207	1.66556
		41.4112	62.1168		0.271158	1.1562	FALSE		0.711208	0.765978	TRUE		0.682159	1.5004	0.50385	1.66208
		41.4112	62.4873		0.538109	1.05016	FALSE		0.678389	1.6397	TRUE		0.686507	1.49591	0.506493	1.65861
		41.4112	62.4873		0.368527	0.983724	FALSE		0.889766	1.28437	TRUE		0.690855	1.49143	0.509137	1.65514
		41.4112	62.4873		0.500777	1.39658	FALSE		0.557682	2.486	TRUE		0.695203	1.48694	0.51178	1.65166
		41.4112	62.4873		0.49826	1.60248	FALSE		0.740209	1.55385	TRUE		0.698463	1.48245	0.514423	1.64819
		41.4112	62.4873		0.558114	1.47909	FALSE		0.493846	2.03183	TRUE		0.702811	1.47796	0.517067	1.64471
		41.4112	62.4873		0.584514	1.38653	FALSE		0.436687	2.80921	TRUE		0.707159	1.47348	0.51971	1.64124
		41.4112	62.54		0.353645	0.826525	FALSE		0.513732	2.92054	TRUE		0.711507	1.46899	0.522353	1.63777
		41.4112	62.54		0.582771	0.961399	FALSE		0.331752	3.03133	TRUE		0.714768	1.4645	0.524997	1.63429
		41.4112	62.54		0.358126	0.880459	FALSE		0.593028	0.519627	TRUE		0.719116	1.46002	0.52764	1.63082
		41.4112	62.54		0.633636	1.47753	FALSE		0.605164	1.64646	TRUE		0.723464	1.45553	0.530283	1.62734
		41.4112	62.6191		0.533108	0.904301	FALSE		0.550084	1.055	TRUE		0.727812	1.45104	0.532927	1.62387
		41.4112	62.6191		0.490098	1.02473	FALSE		0.397152	2.8729	TRUE		0.732159	1.44656	0.53557	1.6204
		41.4112	62.6191		0.561052	1.47498	FALSE		0.651176	1.78236	TRUE		0.73542	1.44207	0.538213	1.61692
		41.4112	62.6191		0.706339	1.295	FALSE		0.654189	0.520855	TRUE		0.739768	1.43758	0.541738	1.61345
		41.4112	62.6191		0.278548	0.695604	FALSE		0.843838	1.60418	TRUE		0.744116	1.4331	0.544381	1.60998
		41.4112	62.6191		0.44877	0.865016	FALSE		0.791361	1.51949	TRUE		0.748464	1.42861	0.547025	1.6065
		41.4112	62.698		0.284853	1.32674	FALSE		0.713668	2.03377	TRUE		0.752812	1.42412	0.549668	1.60303
		41.4112	62.698		0.567735	1.14409	FALSE		0.50119	2.37084	TRUE		0.756073	1.41964	0.552311	1.59955
		41.4112	62.698		0.34594	1.06345	FALSE		0.741942	1.61387	TRUE		0.760421	1.41515	0.554955	1.59608
		41.4112	62.698		0.257751	1.27298	FALSE		0.474162	1.10636	TRUE		0.764769	1.41066	0.558479	1.59261
		41.4112	62.9343		0.429258	1.00728	FALSE		0.556806	0.499377	TRUE		0.769116	1.40617	0.561122	1.58913
		41.4112	62.9343		0.463761	0.988902	FALSE		0.362959	2.6445	TRUE		0.772377	1.40169	0.563766	1.58566
		41.4112	62.9605		0.591407	1.44653	FALSE		0.726507	1.69386	TRUE		0.776725	1.3972	0.566409	1.58218
		41.4112	62.9605		0.498084	1.33122	FALSE		0.744966	1.13813	TRUE		0.781073	1.39271	0.569933	1.57871
		41.4112	62.9605		0.448869	1.5089	FALSE		0.920402	1.55596	TRUE		0.785421	1.38823	0.572577	1.57524
		41.4112	62.9605		0.198145	1.42839	FALSE		0.909129	1.22638	TRUE		0.788682	1.38374	0.57522	1.57176
		41.4112	63.039		0.496029	1.30461	FALSE		0.443507	2.31149	TRUE		0.79303	1.37925	0.577863	1.56829
		41.4112	63.039		0.262341	1.20552	FALSE		0.501548	2.64073	TRUE		0.797378	1.37477	0.581388	1.56482
		41.4112	63.039		0.355949	0.900015	FALSE		0.475507	2.24987	TRUE		0.801725	1.37028	0.584031	1.56134
		41.4112	63.1697		0.510412	1.33877	FALSE		0.46189	0.537094	TRUE		0.804986	1.36579	0.586675	1.55787
		41.4112	63.1697		0.53195	1.31775	FALSE		0.584931	2.01688	TRUE		0.809334	1.36131	0.590199	1.55439
		41.4112	63.1697		0.48821	1.10291	FALSE		0.620642	1.93025	TRUE				0.592842	1.55092
		41.4112	63.1697		0.497507	1.36524	FALSE		0.736275	1.3223	TRUE				0.595486	1.54745
		41.4112	63.1697		0.501334	1.4557	FALSE		0.573691	1.17745	TRUE				0.59901	1.54397
		41.4112	63.1697		0.359898	0.934898	FALSE		0.660334	1.54908	TRUE				0.601653	1.5405
		41.4112	63.1697		0.482836	0.886305	FALSE		0.334468	1.35466	TRUE				0.604297	1.53702
		41.4112	63.1697		0.360915	0.935534	FALSE		0.352016	0.664966	TRUE				0.607821	1.53355
		41.4112	63.1697		0.365266	1.04995	FALSE		0.855901	1.62958	TRUE				0.610465	1.53008
		41.4112	63.2479		0.475684	0.951653	FALSE		0.660668	1.88409	TRUE				0.613108	1.5266
		41.4112	63.2479		0.552837	1.16502	FALSE		0.671068	1.5349	TRUE				0.616632	1.52313
		41.4112	63.3521		0.555043	1.36346	FALSE		0.718939	1.71523	TRUE				0.619276	1.51965
		41.4112	63.3521		0.380214	0.894445	FALSE		0.254056	3.9062	TRUE				0.6228	1.51618
		41.4112	63.3521		0.570551	1.1761	FALSE		0.637622	2.91013	TRUE				0.625443	1.51271
		41.4112	63.3521		0.640026	0.902094	FALSE		0.521865	2.03053	TRUE				0.628087	1.50923
		41.4112	63.3521		0.599301	0.680529	FALSE		0.755097	1.76742	TRUE				0.631611	1.50576
		41.4112	63.3521		0.459744	0.866881	FALSE		0.368662	2.9216	TRUE				0.634255	1.50229
		41.4112	63.3521		0.431478	0.935687	FALSE		0.729317	1.67615	TRUE				0.636898	1.49881
		41.4112	63.3521		0.369636	2.14197	FALSE		0.374369	3.6298	TRUE				0.640422	1.49534
		41.4112	63.4302		0.287171	1.13029	FALSE		0.675114	1.76239	TRUE				0.643066	1.49186
		41.4112	63.4302		0.831985	1.13518	FALSE		0.712197	1.72109	TRUE				0.64659	1.48839
		41.4112	63.4302		0.274074	1.67447	FALSE		0.665361	1.56299	TRUE				0.649233	1.48492
		41.4112	63.4302		0.570478	0.959672	FALSE		0.579564	1.25361	TRUE				0.651877	1.48144
		41.4112	63.534		0.47505	1.23071	FALSE		0.471011	2.29164	TRUE				0.655401	1.47797
		41.4112	63.56		0.644984	1.25638	FALSE		0.730363	1.69924	TRUE				0.658045	1.47449
		41.4112	63.56		0.649151	1.41588	FALSE		0.785968	1.5902	TRUE				0.661569	1.47102
		41.4112	63.56		0.4913	1.27525	FALSE		0.6477	1.99028	TRUE				0.664212	1.46755
		41.4112	63.56		0.337844	0.587939	FALSE		0.533756	2.59765	TRUE				0.666856	1.46407
		41.4112	63.56		0.376722	0.915295	FALSE		0.19624	3.0639	TRUE				0.67038	1.4606
		41.4112	63.56		0.521281	1.05868	FALSE		0.458632	2.65244	TRUE				0.673023	1.45713
		41.4112	63.56		0.458622	1.49224	FALSE		0.341009	3.30292	TRUE				0.676548	1.45365
		41.4112	63.5859		0.474492	1.13326	FALSE		0.349503	0.695958	TRUE				0.679191	1.45018
		41.4112	63.5859		0.433397	1.59932	FALSE		0.94793	1.6227	TRUE				0.681835	1.4467
		41.4112	63.6637		0.709646	1.19843	FALSE		0.643841	1.69454	TRUE				0.685359	1.44323
		41.4112	63.6637		0.350847	0.806735	FALSE		0.443469	2.55236	TRUE				0.688002	1.43976
		41.4112	63.7672		0.601561	0.968981	FALSE		0.743262	1.77228	TRUE				0.690646	1.43628
		41.4112	63.7672		0.470768	0.92875	FALSE		0.208975	2.89735	TRUE				0.69417	1.43281
		41.4112	63.7672		0.332895	0.807884	FALSE		0.663894	2.06349	TRUE				0.696813	1.42933
		41.4112	63.7672		0.484496	1.13779	FALSE		0.365704	3.42945	TRUE				0.699457	1.42586
		41.4112	63.7931		0.644467	1.08807	FALSE		0.51641	2.99212	TRUE				0.702981	1.42239
		41.4112	63.7931		0.463414	1.12596	FALSE		0.488081	2.41102	TRUE				0.705625	1.41891
		41.4112	63.8706		0.560321	1.05711	FALSE		0.720831	1.84115	TRUE				0.708268	1.41544
		41.4112	63.8706		0.858519	1.28542	FALSE		0.623208	1.49316	TRUE				0.711792	1.41197
		41.4112	63.8706		0.551631	1.15709	FALSE		0.509528	2.79768	TRUE				0.714436	1.40849
		41.4112	63.8706		0.320677	1.4532	FALSE		0.400964	3.14369	TRUE				0.717079	1.40502
		41.4112	63.8706		0.522562	1.09577	FALSE		0.494068	2.69449	TRUE				0.719722	1.40154
		41.451	63.8706		0.444886	1.07774	FALSE		0.778683	1.58347	TRUE				0.723247	1.39807
		41.451	63.9737		0.533337	1.20359	FALSE		0.476434	1.0488	TRUE				0.72589	1.3946
		41.451	63.9737		0.782766	1.16429	FALSE		0.718744	1.4959	TRUE				0.728533	1.39112
		41.451	63.9737		0.30971	1.42038	FALSE		0.45911	2.5093	TRUE				0.731177	1.38765
		41.451	63.9737		0.388685	0.894526	FALSE		0.478482	2.22798	TRUE				0.734701	1.38417
		41.451	63.9737		0.490487	1.17876	FALSE		0.172884	2.79469	TRUE				0.737345	1.3807
		41.451	63.9737		0.393636	0.99548	FALSE		0.498553	2.00133	TRUE				0.739988	1.37723
		41.451	63.9737		0.412284	1.08836	FALSE		0.368683	3.38052	TRUE				0.742631	1.37375
		41.451	63.9737		0.368467	0.954437	FALSE		0.457487	2.3354	TRUE				0.745275	1.37028
		41.451	64.1796		0.4687	0.940985	FALSE		0.326136	2.8488	TRUE				0.747918	1.36681
		41.451	64.1796		0.296093	1.527	FALSE		0.373482	2.06133	TRUE				0.751442	1.36333
		41.451	64.1796		0.444957	1.05863	FALSE		0.509068	2.48705	TRUE				0.754086	1.35986
		41.451	64.1796		0.441241	0.981726	FALSE		0.526851	1.87376	TRUE				0.756729	1.35638
		41.451	64.1796		0.455358	1.03148	FALSE		0.62274	1.64458	TRUE				0.759372	1.35291
		41.451	64.1796		0.513412	1.24599	FALSE		0.343548	2.05767	TRUE				0.762016	1.34944
		41.451	64.1796		0.58571	1.15164	FALSE		0.413816	2.75727	TRUE				0.764659	1.34596
		41.451	64.1796		0.569089	0.927761	FALSE		0.26911	2.57395	TRUE				0.767302	1.34249
		41.451	64.1796		0.386713	0.903503	FALSE		0.2323	3.6784	TRUE				0.769946	1.33901
		41.451	64.1796		0.35852	0.802846	FALSE		0.228349	3.68292	TRUE				0.772589	1.33554
		41.451	64.1796		0.262277	1.1138	FALSE		0.541766	2.00747	TRUE				0.775232	1.33207
		41.451	64.1796		0.611781	0.722607	FALSE		0.441548	2.41882	TRUE				0.777876	1.32859
		41.451	64.2053		0.608615	0.963886	FALSE		0.647109	1.76416	TRUE				0.780519	1.32512
		41.451	64.2053		0.235857	2.01327	FALSE		0.625213	1.7412	TRUE				0.783162	1.32164
		41.451	64.2053		0.599134	1.41053	FALSE		0.565931	1.39532	TRUE				0.785806	1.31817
		41.451	64.2053		0.527576	1.84848	FALSE		0.478599	1.14763	TRUE				0.788449	1.3147
		41.451	64.2053		0.59746	1.13859	FALSE		0.552024	2.83527	TRUE				0.791092	1.31122
		41.451	64.2053		0.569807	1.62655	FALSE		0.645523	1.95932	TRUE				0.792855	1.30775
		41.451	64.2053		0.502213	0.913798	FALSE		0.234434	2.93488	TRUE				0.795498	1.30428
		41.451	64.2053		0.327242	0.693173	FALSE		0.197644	2.91152	TRUE				0.798141	1.3008
		41.451	64.2053		0.273174	1.10272	FALSE		0.232773	2.85807	TRUE				0.800785	1.29733
		41.451	64.2053		0.462471	1.09345	FALSE		0.17419	2.92164	TRUE
		41.451	64.2053		0.545533	1.21898	FALSE		0.497705	2.46618	TRUE
		41.451	64.2053		0.518452	1.41662	FALSE		0.465444	1.81036	TRUE
		41.451	64.2053		0.518578	1.14452	FALSE		0.498627	2.41603	TRUE
		41.451	64.2053		0.532116	0.982973	FALSE		0.165163	2.79909	TRUE
		41.4907	64.2053		0.570973	1.4152	FALSE		0.19055	2.9372	TRUE
		41.4907	64.2053		0.472959	1.04784	FALSE		0.684783	1.64562	TRUE
		41.4907	64.2053		0.624728	0.957355	FALSE		0.606424	2.86599	TRUE
		41.4907	64.2053		0.384222	0.93628	FALSE		0.672081	1.8989	TRUE
		41.4907	64.2053		0.395948	0.901316	FALSE		0.327022	3.4325	TRUE
		41.4907	64.2566		0.608728	0.995482	FALSE		0.29202	2.90201	TRUE
		41.4907	64.2566		0.293713	1.25295	FALSE		0.367304	3.03973	TRUE
		41.4907	64.3592		0.557179	1.55678	FALSE		0.648754	1.3472	TRUE
		41.4907	64.3592		0.480652	1.05914	FALSE		0.394986	3.06473	TRUE
		41.4907	64.3592		0.499067	1.43535	FALSE		0.287347	2.75099	TRUE
		41.4907	64.3592		0.212818	1.60851	FALSE		0.46492	2.56167	TRUE
		41.4907	64.3592		0.557157	1.79441	FALSE		0.28922	2.92995	TRUE
		41.4907	64.3592		0.333118	0.744702	FALSE		0.253724	2.8034	TRUE
		41.4907	64.3592		0.417874	1.13789	FALSE		0.530817	2.01292	TRUE
		41.4907	64.4104		0.401545	0.970639	FALSE		0.32407	3.12719	TRUE
		41.4907	64.4104		0.428318	1.23431	FALSE		0.304908	3.40739	TRUE
		41.4907	64.4104		0.514536	1.20428	FALSE		0.419066	1.28609	TRUE
		41.4907	64.4104		0.553596	1.5812	FALSE		0.571637	1.74721	TRUE
		41.4907	64.4104		0.501547	1.55444	FALSE		0.622467	1.73168	TRUE
		41.4907	64.4104		0.371087	1.12574	FALSE		0.435341	2.32481	TRUE
		41.4907	64.4104		0.546028	1.5822	FALSE		0.448231	2.4344	TRUE
		41.4907	64.4104		0.449903	1.00135	FALSE		0.319655	3.55822	TRUE
		41.4907	64.4104		0.509926	1.27481	FALSE		0.310998	2.60117	TRUE
		41.4907	64.4104		0.425588	0.838346	FALSE		0.271754	2.70133	TRUE
		41.4907	64.4104		0.501948	1.40768	FALSE		0.483991	2.62082	TRUE
		41.4907	64.4104		0.526242	1.19018	FALSE		0.34899	2.61917	TRUE
		41.768	64.4104		0.684163	1.20381	FALSE		0.218379	2.85843	TRUE
		41.768	64.4104		0.487072	0.950372	FALSE		0.60255	2.86006	TRUE
		41.768	64.4872		0.247981	1.93353	FALSE		0.253565	2.84104	TRUE
		41.768	64.4872		0.471219	0.94458	FALSE		0.42158	2.53616	TRUE
		41.768	64.4872		0.633543	1.62022	FALSE		0.453144	2.66203	TRUE
		41.768	64.4872		0.502526	1.38514	FALSE		0.598519	1.69899	TRUE
		41.768	64.4872		0.453349	1.26276	FALSE		0.521666	2.1287	TRUE
		41.768	64.4872		0.583859	1.28219	FALSE		0.415719	1.95091	TRUE
		41.768	64.4872		0.584486	1.24028	FALSE		0.469968	2.56692	TRUE
		41.768	64.4872		0.516454	1.86613	FALSE		0.494067	2.74132	TRUE
		41.768	64.4872		0.441778	1.12961	FALSE		0.441567	2.00457	TRUE
		41.768	64.4872		0.353437	1.87919	FALSE		0.244012	2.67	TRUE
		41.768	64.4872		0.225999	1.4745	FALSE		0.213714	2.76624	TRUE
		41.768	64.4872		0.598397	1.29541	FALSE		0.659603	1.81665	TRUE
		41.768	64.4872		0.538818	1.52946	FALSE		0.505908	2.12936	TRUE
		41.768	64.4872		0.53983	1.47538	FALSE		0.541365	1.9107	TRUE
		41.768	64.6659		0.411569	0.943592	FALSE		0.359469	2.30779	TRUE
		41.768	64.6659		0.457945	1.40811	FALSE		0.557785	2.06978	TRUE
		41.768	64.6659		0.523925	1.22634	FALSE		0.418237	2.25059	TRUE
		41.768	64.6659		0.433267	1.13251	FALSE		0.40347	1.91375	TRUE
		41.768	64.6659		0.49435	1.85027	FALSE		0.336888	2.79818	TRUE
		41.768	64.6659		0.258129	1.44873	FALSE		0.285779	3.75091	TRUE
		41.768	64.6659		0.354622	1.44329	FALSE		0.356706	3.1754	TRUE
		41.768	64.6659		0.543095	0.994293	FALSE		0.689816	1.65701	TRUE
		41.768	64.8187		0.375128	2.02898	FALSE		0.140976	3.55919	TRUE
		41.768	64.8187		0.242027	1.95198	FALSE		0.232432	3.67544	TRUE
		41.768	64.8187		0.316565	2.38623	FALSE		0.447982	2.24056	TRUE
		41.768	64.8187		0.49079	1.01177	FALSE		0.190406	2.70317	TRUE
		41.768	64.8187		0.490441	0.747913	FALSE		0.523336	2.17267	TRUE
		41.768	64.8187		0.357968	1.56784	FALSE		0.591675	2.67531	TRUE
		41.768	64.8187		0.268649	1.21721	FALSE		0.313044	3.45791	TRUE
		41.768	64.8187		0.442111	0.856977	FALSE		0.498544	2.70972	TRUE
		41.768	64.8187		0.486365	1.10632	FALSE		0.419154	2.50361	TRUE
		41.768	64.8187		0.25881	1.52726	FALSE		0.377074	2.43249	TRUE
		41.768	64.8187		0.448678	1.13129	FALSE		0.531266	1.68991	TRUE
		41.768	64.8187		0.404938	0.909611	FALSE		0.426306	1.9305	TRUE
		41.768	64.8187		0.575355	1.57224	FALSE		0.371146	1.56289	TRUE
		41.768	64.8187		0.31647	1.19928	FALSE		0.366577	2.50696	TRUE
		41.768	64.8187		0.308381	1.61832	FALSE		0.394756	2.55289	TRUE
		41.768	64.8187		0.530456	1.85021	FALSE		0.343115	3.39226	TRUE
		41.768	64.8187		0.521577	0.947857	FALSE		0.579811	1.65447	TRUE
		41.768	64.895		0.283204	1.63758	FALSE		0.267042	3.39993	TRUE
		41.8075	64.895		0.535565	1.45647	FALSE		0.305566	2.47681	TRUE
		41.8075	64.895		0.50409	1.3688	FALSE		0.390504	2.68562	TRUE
		41.8075	64.895		0.518343	1.08262	FALSE		0.663099	3.06519	TRUE
		41.8075	64.895		0.561168	1.37962	FALSE		0.709611	2.47229	TRUE
		41.8075	64.895		0.37971	1.22802	FALSE		0.511117	2.68005	TRUE
		41.8075	64.895		0.470889	1.15034	FALSE		0.330605	2.71011	TRUE
		41.8075	64.895		0.557858	1.39435	FALSE		0.447223	2.44882	TRUE
		41.8075	64.895		0.420892	0.899352	FALSE		0.212519	2.80852	TRUE
		41.8075	64.895		0.463763	1.25855	FALSE		0.493808	2.28424	TRUE
		41.8075	64.895		0.468395	1.01752	FALSE		0.652693	2.33715	TRUE
		41.8075	64.895		0.345641	0.814654	FALSE		0.779153	2.01548	TRUE
		41.8075	64.895		0.66931	1.28461	FALSE		0.29607	3.09729	TRUE
		41.8075	64.895		0.417383	1.56998	FALSE		0.737104	1.7923	TRUE
		41.8075	64.895		0.609851	2.04915	FALSE		0.418422	2.50948	TRUE
		41.8075	64.895		0.594598	1.08514	FALSE		0.325311	2.89986	TRUE
		41.8075	64.9712		0.380399	0.944252	FALSE		0.525356	2.34224	TRUE
		41.8075	64.9712		0.506554	1.43097	FALSE		0.477171	2.08011	TRUE
		41.8075	64.9712		0.521966	1.82053	FALSE		0.613021	2.47233	TRUE
		41.8075	64.9712		0.446189	0.986244	FALSE		0.218885	2.96267	TRUE
		41.8075	64.9712		0.301802	1.4855	FALSE		0.463001	2.20524	TRUE
		41.8075	64.9712		0.496675	0.955868	FALSE		0.540298	2.63051	TRUE
		41.8075	64.9712		0.524504	1.29263	FALSE		0.551919	2.60787	TRUE
		41.8075	64.9712		0.413879	1.56032	FALSE		0.459738	2.48882	TRUE
		41.8075	64.9712		0.597663	0.97444	FALSE		0.643593	2.18883	TRUE
		41.8075	64.9712		0.26149	1.22957	FALSE		0.204276	2.99794	TRUE
		41.8075	64.9712		0.512956	1.00949	FALSE		0.383077	2.39142	TRUE
		41.8075	64.9712		0.486852	1.66505	FALSE		0.346178	1.48421	TRUE
		41.8075	64.9712		0.542174	1.61888	FALSE		0.174586	2.65939	TRUE
		41.8075	64.9712		0.331398	0.835434	FALSE		0.261597	2.57987	TRUE
		41.8075	64.9712		0.389771	1.50063	FALSE		0.904404	1.61689	TRUE
		41.8075	64.9712		0.567188	1.05463	FALSE		0.525888	1.8532	TRUE
		41.8075	64.9712		0.523024	1.25089	FALSE		0.315069	2.56988	TRUE
		41.8075	64.9712		0.297151	1.5807	FALSE		0.54794	2.18861	TRUE
		41.8075	65.0219		0.507286	1.14633	FALSE		0.403406	2.29485	TRUE
		41.8075	65.0219		0.468818	1.57594	FALSE		0.521945	2.36232	TRUE
		41.8075	65.0219		0.491481	1.08565	FALSE		0.51162	1.57698	TRUE
		41.8075	65.0219		0.455005	1.74798	FALSE		0.379043	2.44565	TRUE
		41.8075	65.0219		0.318569	2.26295	FALSE		0.464775	1.85137	TRUE
		41.8075	65.0219		0.497315	1.6092	FALSE		0.478348	2.30681	TRUE
		41.8075	65.0219		0.43318	1.9069	FALSE		0.219271	2.63678	TRUE
		41.8075	65.0219		0.510486	1.4976	FALSE		0.590773	2.55666	TRUE
		41.8075	65.0219		0.220391	1.54204	FALSE		0.290725	2.58675	TRUE
		41.8075	65.098		0.360907	1.01579	FALSE		0.472048	2.60693	TRUE
		41.8075	65.098		0.554065	1.05086	FALSE		0.436638	2.21925	TRUE
		41.8075	65.098		0.501074	1.68206	FALSE		0.604484	3.26718	TRUE
		41.8075	65.098		0.26637	1.31403	FALSE		0.490831	1.98039	TRUE
		41.8075	65.098		0.463836	1.27539	FALSE		0.316789	2.59563	TRUE
		41.8075	65.098		0.369644	1.82442	FALSE		0.487778	2.27861	TRUE
		41.8075	65.098		0.258927	1.2309	FALSE		0.622534	1.64885	TRUE
		41.8075	65.098		0.558716	1.418	FALSE		0.483177	2.24498	TRUE
		41.8075	65.098		0.536555	0.740648	FALSE		0.50778	2.62073	TRUE
		41.8075	65.098		0.637255	0.892975	FALSE		0.380559	1.82938	TRUE
		41.8075	65.098		0.631371	1.28869	FALSE		0.38644	2.44395	TRUE
		41.8075	65.098		0.393836	1.36968	FALSE		0.433541	2.18588	TRUE
		41.8075	65.098		0.40601	1.27656	FALSE		0.418143	2.22953	TRUE
		41.8075	65.098		0.619394	1.10634	FALSE		0.17677	2.67983	TRUE
		41.8075	65.098		0.274428	1.22362	FALSE		0.234846	2.67975	TRUE
		41.8075	65.098		0.610914	1.24308	FALSE		0.497071	2.24157	TRUE
		41.8075	65.098		0.406975	1.1748	FALSE		0.344979	2.39778	TRUE
		41.8075	65.098		0.38082	1.58381	FALSE		0.745124	1.75194	TRUE
		41.8075	65.098		0.511275	1.20723	FALSE		0.262522	2.78623	TRUE
		41.8075	65.098		0.269934	1.25554	FALSE		0.871111	1.65476	TRUE
		41.8075	65.098		0.536752	1.24809	FALSE		0.526389	1.81761	TRUE
		41.8075	65.098		0.634343	1.20029	FALSE		0.314311	2.77145	TRUE
		41.8075	65.098		0.553767	0.769744	FALSE		0.337613	2.22571	TRUE
		41.8075	65.098		0.294098	1.5596	FALSE		0.393286	2.64823	TRUE
		41.8075	65.098		0.465063	1.0159	FALSE		0.496143	2.10509	TRUE
		41.8075	65.098		0.516998	0.970999	FALSE		0.474287	1.90607	TRUE
		41.8075	65.098		0.560658	1.81111	FALSE		0.615295	2.09264	TRUE
		41.8075	65.098		0.593793	1.61605	FALSE		0.413019	2.88613	TRUE
		41.8075	65.098		0.532774	1.00031	FALSE		0.571602	2.65319	TRUE
		41.9256	65.1992		0.513024	1.36277	FALSE		0.504567	2.57367	TRUE
		41.9256	65.1992		0.44889	1.04336	FALSE		0.484488	2.32041	TRUE
		41.9256	65.1992		0.532684	1.09905	FALSE		0.502994	1.72497	TRUE
		41.9256	65.1992		0.260764	1.32055	FALSE		0.171755	2.78885	TRUE
		41.9256	65.1992		0.490874	1.17997	FALSE		0.452754	2.45921	TRUE
		41.9256	65.1992		0.275042	1.2447	FALSE		0.352317	3.00528	TRUE
		41.9256	65.1992		0.487359	1.00862	FALSE		0.183607	2.90929	TRUE
		41.9256	65.1992		0.319032	0.846603	FALSE		0.374718	2.92774	TRUE
		41.9256	65.1992		0.649099	1.38833	FALSE		0.504172	2.58575	TRUE
		41.9256	65.376		0.348436	1.0287	FALSE		0.315486	3.87995	TRUE
		41.9256	65.376		0.240695	1.86393	FALSE		0.177263	3.41147	TRUE
		41.9256	65.376		0.429646	0.941107	FALSE		0.374226	2.52358	TRUE
		41.9256	65.376		0.210946	2.28151	FALSE		0.554829	1.863	TRUE
		41.9256	65.376		0.562461	1.08905	FALSE		0.352049	1.62731	TRUE
		41.9256	65.376		0.425069	1.05347	FALSE		0.224816	2.5742	TRUE
		41.9256	65.376		0.270712	1.58196	FALSE		0.395571	2.59653	TRUE
		41.9256	65.4012		0.48587	1.72628	FALSE		0.431995	2.64085	TRUE
		41.9256	65.4012		0.46742	1.68485	FALSE		0.550844	1.71763	TRUE
		41.9256	65.4012		0.476371	1.55409	FALSE		0.472725	2.52107	TRUE
		41.9256	65.4012		0.592436	1.08241	FALSE		0.507593	2.23505	TRUE
		41.9256	65.4012		0.530719	1.41036	FALSE		0.311449	2.99413	TRUE
		41.9256	65.4012		0.424588	1.64857	FALSE		0.423934	2.47418	TRUE
		41.9256	65.4012		0.393074	0.904446	FALSE		0.202025	2.56886	TRUE
		41.9256	65.4012		0.386918	1.09002	FALSE		0.642448	1.57462	TRUE
		41.9256	65.4012		0.453143	1.18237	FALSE		0.259256	3.09046	TRUE
		41.9256	65.4012		0.416645	1.00188	FALSE		0.466953	2.31652	TRUE
		41.9256	65.4012		0.525033	1.23112	FALSE		0.609922	2.72294	TRUE
		41.9256	65.4012		0.540784	1.39262	FALSE		0.374703	2.48799	TRUE
		41.9256	65.4768		0.474057	0.995839	FALSE		0.496096	2.71279	TRUE
		41.9256	65.4768		0.407044	1.24332	FALSE		0.215228	3.50026	TRUE
		41.9256	65.4768		0.427615	1.26223	FALSE		0.239647	2.97221	TRUE
		41.9256	65.4768		0.507663	1.49451	FALSE		0.532504	2.21322	TRUE
		41.9256	65.4768		0.227383	1.50408	FALSE		0.521248	2.46347	TRUE
		41.9256	65.4768		0.225087	1.44013	FALSE		0.364553	2.88402	TRUE
		41.9256	65.4768		0.215252	1.53735	FALSE		0.632635	2.07443	TRUE
		41.9256	65.4768		0.399417	1.20317	FALSE		0.501078	2.20981	TRUE
		41.9256	65.4768		0.262938	1.51579	FALSE		0.530876	2.11943	TRUE
		41.9256	65.4768		0.456149	1.75516	FALSE		0.57504	2.09959	TRUE
		41.9256	65.4768		0.244342	1.8948	FALSE		0.360488	2.28857	TRUE
		41.9256	65.4768		0.524178	1.1876	FALSE		0.424913	2.43827	TRUE
		41.9256	65.4768		0.4524	1.16214	FALSE		0.503256	2.15971	TRUE
		41.9256	65.4768		0.424084	1.10254	FALSE		0.549458	1.85749	TRUE
		41.9256	65.4768		0.42759	1.03798	FALSE		0.550347	1.88375	TRUE
		41.9256	65.4768		0.644678	1.22496	FALSE		0.436214	2.70061	TRUE
		41.9256	65.4768		0.440275	0.980367	FALSE		0.430855	2.66865	TRUE
		41.9256	65.4768		0.486837	1.75771	FALSE		0.520524	2.53068	TRUE
		41.9256	65.4768		0.498449	1.45353	FALSE		0.412125	2.44101	TRUE
		41.9256	65.4768		0.535458	1.34257	FALSE		0.525303	1.95847	TRUE
		41.9256	65.4768		0.501808	1.84068	FALSE		0.376494	2.22703	TRUE
		41.9256	65.4768		0.540936	1.54616	FALSE		0.530355	2.60683	TRUE
		41.9256	65.4768		0.632314	1.54167	FALSE		0.448779	2.04791	TRUE
		42.1218	65.4768		0.291541	1.60612	FALSE		0.497545	2.14312	TRUE
		42.1218	65.4768		0.350907	1.83638	FALSE		0.440174	2.16964	TRUE
		42.1218	65.4768		0.246494	1.54128	FALSE		0.267967	2.52793	TRUE
		42.1218	65.4768		0.271803	1.50369	FALSE		0.375005	1.75547	TRUE
		42.1218	65.4768		0.286459	1.56509	FALSE		0.195971	2.8646	TRUE
		42.1218	65.4768		0.252312	1.81233	FALSE		0.472246	2.16262	TRUE
		42.1218	65.4768		0.461716	1.06038	FALSE		0.460776	1.96422	TRUE
		42.1218	65.4768		0.501868	1.43465	FALSE		0.25038	2.57483	TRUE
		42.1218	65.4768		0.239732	1.74621	FALSE		0.172357	3.53649	TRUE
		42.1218	65.4768		0.445551	0.916343	FALSE		0.141472	3.30847	TRUE
		42.1218	65.4768		0.343095	1.472	FALSE		0.27805	3.15981	TRUE
		42.1218	65.4768		0.216951	1.55599	FALSE		0.302522	2.33141	TRUE
		42.1218	65.4768		0.462402	1.0963	FALSE		0.244877	3.01794	TRUE
		42.1218	65.4768		0.444677	1.44221	FALSE		0.412008	2.02087	TRUE
		42.1218	65.4768		0.615919	1.57174	FALSE		0.473095	2.53818	TRUE
		42.1218	65.4768		0.305133	1.9344	FALSE		0.376421	2.57754	TRUE
		42.1218	65.4768		0.364861	1.88408	FALSE		0.575618	1.97657	TRUE
		42.1218	65.4768		0.222068	2.63596	FALSE		0.320628	2.85512	TRUE
		42.1218	65.502		0.400613	1.94375	FALSE		0.369496	2.0943	TRUE
		42.1218	65.502		0.42398	1.55819	FALSE		0.525767	1.9492	TRUE
		42.1218	65.502		0.306616	1.55616	FALSE		0.36794	2.33436	TRUE
		42.1218	65.502		0.293134	1.49249	FALSE		0.204659	2.80018	TRUE
		42.1218	65.502		0.27696	1.34409	FALSE		0.156114	2.71461	TRUE
		42.1218	65.502		0.605978	0.953045	FALSE		0.284627	2.95057	TRUE
		42.1218	65.502		0.468788	1.04163	FALSE		0.32302	2.39517	TRUE
		42.1218	65.502		0.828463	1.46366	FALSE		0.456604	2.06859	TRUE
		42.1218	65.6026		0.223872	1.64028	FALSE		0.500815	2.39387	TRUE
		42.1218	65.6026		0.23926	1.43832	FALSE		0.508401	2.17895	TRUE
		42.1218	65.6026		0.487102	0.991547	FALSE		0.251271	2.76925	TRUE
		42.1218	65.6026		0.276098	1.65018	FALSE		0.26374	3.04428	TRUE
		42.1218	65.6026		0.57162	1.32648	FALSE		0.382937	2.25212	TRUE
		42.2391	65.6026		0.233079	1.59728	FALSE		0.321606	2.35998	TRUE
		42.2391	65.6026		0.553322	1.42038	FALSE		0.35596	2.12113	TRUE
		42.2391	65.6026		0.487094	1.23282	FALSE		0.473479	2.56835	TRUE
		42.2391	65.6026		0.499285	0.905587	FALSE		0.519576	2.04175	TRUE
		42.2391	65.6026		0.210887	2.39727	FALSE		0.567575	1.76424	TRUE
		42.2391	65.6026		0.282911	1.67119	FALSE		0.638393	2.25285	TRUE
		42.2391	65.6026		0.310739	1.92253	FALSE		0.162104	2.73432	TRUE
		42.2391	65.6026		0.519474	1.71583	FALSE		0.473782	2.23159	TRUE
		42.2391	65.6026		0.241845	1.66544	FALSE		0.326054	2.61516	TRUE
		42.2391	65.6026		0.265716	1.6117	FALSE		0.259598	2.61518	TRUE
		42.2391	65.6026		0.388041	1.53133	FALSE		0.478857	2.22466	TRUE
		42.2391	65.6026		0.250314	1.51953	FALSE		0.526622	1.84962	TRUE
		42.2391	65.6026		0.240373	1.5635	FALSE		0.331951	2.64974	TRUE
		42.2391	65.6277		0.250078	1.5881	FALSE		0.433687	2.73415	TRUE
		42.2391	65.6277		0.509042	1.25261	FALSE		0.425643	2.52737	TRUE
		42.2391	65.6277		0.272407	1.3313	FALSE		0.203845	2.99202	TRUE
		42.2391	65.6277		0.282338	1.51249	FALSE		0.168548	2.68857	TRUE
		42.2391	65.6277		0.465429	1.55612	FALSE		0.242343	3.25431	TRUE
		42.2391	65.6277		0.259501	1.48261	FALSE		0.301732	2.86081	TRUE
		42.2391	65.6277		0.419608	1.05036	FALSE		0.338444	2.82961	TRUE
		42.2391	65.7783		0.206854	1.51574	FALSE		0.207495	2.57557	TRUE
		42.2391	65.8034		0.410548	1.99109	FALSE		0.0914886	3.70448	TRUE
		42.2391	65.8034		0.403058	1.90892	FALSE		0.339867	2.31977	TRUE
		42.2391	65.8034		0.51774	1.53549	FALSE		0.458094	2.4116	TRUE
		42.2391	65.8034		0.391255	1.67528	FALSE		0.320988	2.45232	TRUE
		42.2391	65.8034		0.432843	1.12476	FALSE		0.449977	2.59866	TRUE
		42.2391	65.8034		0.537606	0.92904	FALSE		0.165842	2.66952	TRUE
		42.2391	65.8034		0.457646	1.48385	FALSE		0.273472	2.70954	TRUE
		42.2391	65.8034		0.353237	2.37136	FALSE		0.516685	2.15279	TRUE
		42.2391	65.8034		0.236988	1.93619	FALSE		0.193362	2.72749	TRUE
		42.2391	65.8034		0.446767	1.78135	FALSE		0.238874	2.61442	TRUE
		42.2391	65.8034		0.467415	1.79122	FALSE		0.297539	2.96466	TRUE
		42.2391	65.8034		0.379569	1.20955	FALSE		0.547808	1.87774	TRUE
		42.2391	65.8034		0.181007	1.82344	FALSE		0.319403	2.64697	TRUE
		42.2391	65.8034		0.395507	1.57829	FALSE		0.203128	2.85473	TRUE
		42.2391	65.8284		0.282774	1.46192	FALSE		0.508562	3.53836	TRUE
		42.2391	65.8284		0.208799	1.78226	FALSE		0.433233	2.51837	TRUE
		42.2391	65.8284		0.253187	1.5175	FALSE		0.485814	2.17377	TRUE
		42.2391	65.8284		0.291062	1.63931	FALSE		0.381441	2.85008	TRUE
		42.2391	65.8284		0.461087	1.0478	FALSE		0.267825	2.88112	TRUE
		42.2391	65.8284		0.405691	1.28162	FALSE		0.390936	2.41979	TRUE
		42.2391	65.8284		0.463519	1.38699	FALSE		0.564676	2.65516	TRUE
		42.2391	65.8284		0.217023	1.79542	FALSE		0.291435	3.01604	TRUE
		42.2391	65.8284		0.225883	1.93097	FALSE		0.505595	3.3581	TRUE
		42.2391	65.8284		0.42439	1.29058	FALSE		0.52371	2.39137	TRUE
		42.2391	66.0035		0.24137	1.66273	FALSE		0.485392	2.08738	TRUE
		42.2391	66.0035		0.433865	1.41472	FALSE		0.437142	2.73814	TRUE
		42.2391	66.0035		0.498627	1.62313	FALSE		0.581788	2.2799	TRUE
		42.2391	66.0035		0.413721	2.58016	FALSE		0.473524	1.96384	TRUE
		42.2391	66.0035		0.511783	1.7244	FALSE		0.50971	3.47046	TRUE
		42.2391	66.0035		0.66468	1.3364	FALSE		0.215982	2.71644	TRUE
		42.2391	66.0035		0.342522	2.25872	FALSE		0.456734	2.28044	TRUE
		42.2391	66.0285		0.447277	1.09868	FALSE		0.446947	2.45483	TRUE
		42.2391	66.0285		0.53146	1.73994	FALSE		0.493525	1.99663	TRUE
		42.2391	66.0285		0.469259	1.16321	FALSE		0.582758	1.9048	TRUE
		42.2391	66.0285		0.253659	1.71461	FALSE		0.334044	2.55542	TRUE
		42.2391	66.0285		0.252715	2.41718	FALSE		0.536948	3.15798	TRUE
		42.356	66.0285		0.479692	1.14393	FALSE		0.423923	2.34628	TRUE
		42.356	66.0285		0.534455	1.29411	FALSE		0.274105	2.86662	TRUE
		42.356	66.0285		0.307969	1.65189	FALSE		0.372876	2.91002	TRUE
		42.356	66.0285		0.419964	1.58596	FALSE		0.340646	2.69328	TRUE
		42.356	66.0285		0.204148	1.62745	FALSE		0.530338	2.12919	TRUE
		42.356	66.0285		0.266749	1.28705	FALSE		0.389732	2.50296	TRUE
		42.356	66.1034		0.651527	1.3015	FALSE		0.507641	2.42607	TRUE
		42.356	66.1034		0.427496	1.13231	FALSE		0.557545	2.21779	TRUE
		42.356	66.1034		0.183289	2.27654	FALSE		0.568131	2.40164	TRUE
		42.356	66.1034		0.288943	1.50625	FALSE		0.524976	2.16738	TRUE
		42.356	66.1034		0.221926	1.54981	FALSE		0.370582	2.33804	TRUE
		42.356	66.1034		0.456217	1.57861	FALSE		0.432478	2.21998	TRUE
		42.356	66.1034		0.362319	1.77178	FALSE		0.325511	1.56712	TRUE
		42.356	66.1034		0.472803	1.40225	FALSE		0.378632	2.21981	TRUE
		42.356	66.1034		0.37658	2.69561	FALSE		0.441882	3.02478	TRUE
		42.356	66.1034		0.466086	1.70666	FALSE		0.602481	2.39969	TRUE
		42.356	66.1034		0.416952	1.64659	FALSE		0.380321	2.08078	TRUE
		42.356	66.1034		0.205914	2.32	FALSE		0.548928	2.05895	TRUE
		42.356	66.1034		0.216738	1.83044	FALSE		0.3738	3.23468	TRUE
		42.356	66.1034		0.555694	1.52483	FALSE		0.382274	2.07306	TRUE
		42.356	66.1034		0.460822	1.70169	FALSE		0.225306	2.58947	TRUE
		42.356	66.1034		0.24106	1.49504	FALSE		0.276363	3.04346	TRUE
		42.356	66.1034		0.364646	1.18566	FALSE		0.314379	2.53324	TRUE
		42.356	66.1034		0.245178	1.49728	FALSE		0.278012	3.6677	TRUE
		42.356	66.1034		0.519432	1.41244	FALSE		0.765056	1.42385	TRUE
		42.356	66.1034		0.465762	1.71726	FALSE		0.425165	2.46745	TRUE
		42.356	66.1034		0.36245	1.71572	FALSE		0.430009	1.98075	TRUE
		42.356	66.1034		0.431549	1.51435	FALSE		0.516455	2.44485	TRUE
		42.356	66.1034		0.283401	2.14316	FALSE		0.630985	2.1288	TRUE
		42.356	66.1034		0.270586	1.73429	FALSE		0.561834	2.12935	TRUE
		42.356	66.1034		0.498145	1.77486	FALSE		0.395286	2.67867	TRUE
		42.356	66.2778		0.357681	1.74253	FALSE		0.19221	2.60712	TRUE
		42.356	66.2778		0.47903	1.67582	FALSE		0.379029	2.30391	TRUE
		42.356	66.2778		0.193467	1.94905	FALSE		0.382283	1.81192	TRUE
		42.356	66.2778		0.202869	1.55805	FALSE		0.515134	2.29547	TRUE
		42.356	66.2778		0.208799	1.46415	FALSE		0.218294	3.22236	TRUE
		42.356	66.2778		0.316989	1.64504	FALSE		0.385501	2.50844	TRUE
		42.356	66.2778		0.310862	1.58743	FALSE		0.556768	3.44491	TRUE
		42.356	66.5013		0.463515	1.32672	FALSE		0.413191	2.65944	TRUE
		42.356	66.5013		0.265523	2.18228	FALSE		0.354653	2.18363	TRUE
		42.356	66.5013		0.47409	1.52097	FALSE		0.360653	2.21614	TRUE
		42.3949	66.5013		0.250048	1.71277	FALSE		0.18127	3.37583	TRUE
		42.3949	66.5013		0.28899	1.62605	FALSE		0.446616	2.57808	TRUE
		42.3949	66.5013		0.299566	1.41974	FALSE		0.276079	3.46	TRUE
		42.3949	66.5013		0.485674	1.06738	FALSE		0.3544	2.85842	TRUE
		42.3949	66.5013		0.506066	1.0828	FALSE		0.503666	2.43963	TRUE
		42.3949	66.5013		0.244711	1.54698	FALSE		0.410791	2.83746	TRUE
		42.3949	66.5013		0.417205	1.78902	FALSE		0.553653	2.7562	TRUE
		42.3949	66.5013		0.438808	1.90453	FALSE		0.50969	2.83021	TRUE
		42.3949	66.5013		0.512481	1.71394	FALSE		0.419687	3.49372	TRUE
		42.3949	66.5013		0.34613	1.36073	FALSE		0.468522	2.67292	TRUE
		42.3949	66.5013		0.356833	1.8114	FALSE		0.435025	2.81005	TRUE
		42.3949	66.5013		0.378365	1.55119	FALSE		0.383636	2.21364	TRUE
		42.3949	66.5013		0.496247	1.56961	FALSE		0.231812	2.86604	TRUE
		42.3949	66.5013		0.235357	1.72846	FALSE		0.267039	2.68765	TRUE
		42.3949	66.5013		0.389773	1.89745	FALSE		0.300056	2.42623	TRUE
		42.3949	66.5013		0.454264	1.73456	FALSE		0.214542	3.31349	TRUE
		42.3949	66.5013		0.166681	2.71221	FALSE		0.271335	2.57617	TRUE
		42.3949	66.5013		0.422447	1.37191	FALSE		0.628746	2.05074	TRUE
		42.3949	66.5013		0.191356	1.67647	FALSE		0.412643	1.9799	TRUE
		42.3949	66.5013		0.248349	1.429	FALSE		0.466275	2.28601	TRUE
		42.3949	66.5013		0.442659	1.13618	FALSE		0.479223	2.51303	TRUE
		42.3949	66.5013		0.36124	1.7615	FALSE		0.624886	2.47078	TRUE
		42.3949	66.6004		0.359605	1.71402	FALSE		0.304686	2.58621	TRUE
		42.3949	66.6004		0.415076	1.10486	FALSE		0.348715	2.29574	TRUE
		42.3949	66.6004		0.211087	1.52784	FALSE		0.467571	1.93566	TRUE
		42.3949	66.6004		0.415174	1.81722	FALSE		0.460841	2.21838	TRUE
		42.3949	66.6004		0.36785	1.82024	FALSE		0.366461	2.28273	TRUE
		42.3949	66.6004		0.430588	1.87306	FALSE		0.337981	2.19407	TRUE
		42.3949	66.6004		0.256123	1.43455	FALSE		0.435936	2.06875	TRUE
		42.3949	66.6004		0.428382	1.46273	FALSE		0.35852	2.36914	TRUE
		42.3949	66.6004		0.228387	1.44464	FALSE		0.302328	2.50371	TRUE
		42.3949	66.6004		0.405138	1.82688	FALSE		0.474308	1.69329	TRUE
		42.3949	66.6004		0.267673	1.69415	FALSE		0.244945	2.78235	TRUE
		42.3949	66.6004		0.260633	1.52817	FALSE		0.432369	3.58491	TRUE
		42.3949	66.6004		0.322203	1.50501	FALSE		0.605923	2.2965	TRUE
		42.3949	66.6004		0.26481	1.21239	FALSE		0.240273	2.60585	TRUE
		42.3949	66.6004		0.432267	1.74878	FALSE		0.326512	2.91863	TRUE
		42.3949	66.6004		0.415132	0.956997	FALSE		0.4902	1.96461	TRUE
		42.3949	66.6004		0.298004	1.32665	FALSE		0.444028	2.30335	TRUE
		42.3949	66.6004		0.383295	2.58718	FALSE		0.19662	3.09489	TRUE
		42.5115	66.6004		0.477231	1.46372	FALSE		0.394921	2.71523	TRUE
		42.5115	66.6004		0.395833	1.90217	FALSE		0.390848	2.22935	TRUE
		42.5115	66.6004		0.539109	1.32112	FALSE		0.340421	3.57392	TRUE
		42.5115	66.6252		0.234333	1.49384	FALSE		0.43958	2.86598	TRUE
		42.5115	66.6252		0.440917	1.80829	FALSE		0.430065	3.25081	TRUE
		42.5115	66.6252		0.407155	1.88329	FALSE		0.365494	2.41148	TRUE
		42.5115	66.6252		0.484414	1.38765	FALSE		0.39766	2.09787	TRUE
		42.5115	66.6252		0.265291	1.51448	FALSE		0.353779	2.45362	TRUE
		42.5115	66.6252		0.556309	1.39231	FALSE		0.357897	2.26164	TRUE
		42.5115	66.6252		0.196611	1.64379	FALSE		0.53948	2.39869	TRUE
		42.5115	66.6747		0.394621	1.14627	FALSE		0.36172	1.99544	TRUE
		42.5115	66.6747		0.53006	1.69295	FALSE		0.181992	2.62907	TRUE
		42.5115	66.6747		0.378097	2.07462	FALSE		0.268266	2.92017	TRUE
		42.5115	66.6747		0.436592	1.33431	FALSE		0.338921	2.44369	TRUE
		42.5115	66.7735		0.193746	1.95912	FALSE		0.202937	3.44527	TRUE
		42.5115	66.7735		0.453095	1.22225	FALSE		0.49337	3.08735	TRUE
		42.5115	66.7735		0.471436	1.49073	FALSE		0.388966	1.85221	TRUE
		42.5115	66.7735		0.651479	1.28575	FALSE		0.316392	2.19193	TRUE
		42.5115	66.7735		0.333081	1.84254	FALSE		0.402525	1.63351	TRUE
		42.5115	66.7735		0.456661	1.4403	FALSE		0.495911	1.94067	TRUE
		42.5115	66.7735		0.481356	1.61314	FALSE		0.297925	3.26787	TRUE
		42.5115	66.7735		0.317562	1.59595	FALSE		0.229749	2.69442	TRUE
		42.5115	66.7735		0.224002	1.48186	FALSE		0.330005	2.33927	TRUE
		42.5115	66.7735		0.202084	1.67078	FALSE		0.345182	2.34397	TRUE
		42.5115	66.8229		0.274453	1.36237	FALSE		0.390439	3.33666	TRUE
		42.5115	66.8229		0.228359	1.92514	FALSE		0.395555	2.44527	TRUE
		42.5115	66.8229		0.346412	1.66342	FALSE		0.389668	2.45773	TRUE
		42.5115	66.8229		0.202757	1.35622	FALSE		0.31551	3.29153	TRUE
		42.5115	66.8229		0.173181	2.00782	FALSE		0.334539	2.2138	TRUE
		42.5115	66.8229		0.276228	1.17103	FALSE		0.202465	2.59164	TRUE
		42.5115	66.8229		0.410055	1.88971	FALSE		0.322789	3.70324	TRUE
		42.5115	66.8229		0.455304	1.68701	FALSE		0.479585	2.98541	TRUE
		42.5115	66.9708		0.27848	2.08389	FALSE		0.275545	2.50353	TRUE
		42.5115	66.9708		0.36465	1.76745	FALSE		0.407983	1.57148	TRUE
		42.5115	66.9708		0.425341	1.10614	FALSE		0.375329	3.142	TRUE
		42.5115	66.9708		0.641746	1.29933	FALSE		0.441976	1.78067	TRUE
		42.5502	66.9708		0.208403	1.90064	FALSE		0.595819	2.43119	TRUE
		42.5502	66.9708		0.261948	2.20345	FALSE		0.248435	2.66049	TRUE
		42.5502	66.9708		0.477697	1.62161	FALSE		0.305807	2.80317	TRUE
		42.5502	66.9708		0.448543	1.94718	FALSE		0.438226	2.0951	TRUE
		42.5502	66.9708		0.441124	1.88857	FALSE		0.486613	3.2833	TRUE
		42.5502	66.9954		0.434039	1.63188	FALSE		0.377733	2.66632	TRUE
		42.5502	66.9954		0.233117	1.9016	FALSE		0.383679	1.98551	TRUE
		42.5502	66.9954		0.30945	1.51955	FALSE		0.216226	3.00646	TRUE
		42.5502	66.9954		0.205999	2.50932	FALSE		0.31652	2.25522	TRUE
		42.5502	67.192		0.407905	1.60236	FALSE		0.285468	3.72788	TRUE
		42.5502	67.192		0.834596	1.31903	FALSE		0.251515	3.48552	TRUE
		42.5502	67.192		0.403802	1.96125	FALSE		0.418831	3.58801	TRUE
		42.7436	67.192		0.5875	1.19223	FALSE		0.412059	2.29393	TRUE
		42.7436	67.192		0.441748	1.58534	FALSE		0.402777	2.43021	TRUE
		42.7436	67.192		0.228263	1.76722	FALSE		0.382562	1.82913	TRUE
		42.7436	67.192		0.348847	1.74631	FALSE		0.555677	2.03385	TRUE
		42.7436	67.192		0.53918	1.31809	FALSE		0.335247	2.53071	TRUE
		42.7436	67.2165		0.455026	1.60374	FALSE		0.397193	2.06827	TRUE
		42.7436	67.2165		0.409289	1.53956	FALSE		0.308615	3.21853	TRUE
		42.7436	67.2165		0.219736	2.57985	FALSE		0.353871	2.30358	TRUE
		42.7436	67.2165		0.425288	1.06768	FALSE		0.541835	2.44432	TRUE
		42.7436	67.2165		0.310209	1.59827	FALSE		0.411754	2.26174	TRUE
		42.7436	67.2165		0.185023	2.07517	FALSE		0.258854	2.61894	TRUE
		42.7436	67.2901		0.259604	2.07489	FALSE		0.338917	2.76056	TRUE
		42.7436	67.388		0.394086	2.06328	FALSE		0.332677	2.13782	TRUE
		42.7436	67.388		0.239463	1.95941	FALSE		0.260886	2.84245	TRUE
		42.7436	67.388		0.263661	1.92988	FALSE		0.0965886	3.51762	TRUE
		42.7436	67.388		0.390315	1.39675	FALSE		0.354458	2.79863	TRUE
		42.7436	67.388		0.206523	1.65277	FALSE		0.362122	2.24939	TRUE
		42.7436	67.388		0.293056	2.26841	FALSE		0.211615	2.71973	TRUE
		42.7436	67.4125		0.398093	1.58182	FALSE		0.248265	3.54858	TRUE
		42.7436	67.4125		0.334608	2.31287	FALSE		0.424	2.99147	TRUE
		42.7436	67.4125		0.369272	1.37891	FALSE		0.380486	3.41554	TRUE
		42.7436	67.4125		0.30868	1.51257	FALSE		0.415419	2.21642	TRUE
		42.7436	67.4125		0.154947	2.42221	FALSE		0.339792	2.47907	TRUE
		42.7436	67.4125		0.326415	1.98997	FALSE		0.450356	1.69501	TRUE
		42.7436	67.4125		0.469672	1.24222	FALSE		0.411973	3.32164	TRUE
		42.7436	67.4125		0.521339	1.34251	FALSE		0.487237	2.64516	TRUE
		42.7436	67.4125		0.168248	2.99786	FALSE		0.404454	1.94672	TRUE
		42.7436	67.4125		0.248177	1.66992	FALSE		0.35798	3.06116	TRUE
		42.7436	67.4125		0.213313	1.64935	FALSE		0.420734	3.56645	TRUE
		42.7436	67.4125		0.347251	1.59047	FALSE		0.233956	3.09499	TRUE
		42.7436	67.4858		0.263597	1.40068	FALSE		0.269342	2.70485	TRUE
		42.7436	67.4858		0.259737	1.45145	FALSE		0.2823	2.48176	TRUE
		42.7436	67.4858		0.418916	1.25409	FALSE		0.221679	3.37055	TRUE
		42.8591	67.4858		0.452065	1.62105	FALSE		0.325803	3.45785	TRUE
		42.8591	67.4858		0.484936	1.42559	FALSE		0.260146	2.91272	TRUE
		42.8591	67.5591		0.43366	1.4441	FALSE		0.415075	2.943	TRUE
		42.8591	67.5591		0.394181	1.8811	FALSE		0.336548	3.0701	TRUE
		42.8591	67.5591		0.441014	1.13909	FALSE		0.434937	3.06092	TRUE
		42.8591	67.5591		0.407347	1.72293	FALSE		0.265184	3.48603	TRUE
		42.8591	67.5591		0.3844	1.71102	FALSE		0.390258	3.56176	TRUE
		42.8591	67.5835		0.347577	2.07074	FALSE		0.369238	2.38092	TRUE
		42.8591	67.5835		0.199554	1.73346	FALSE		0.261404	2.59925	TRUE
		42.8591	67.5835		0.241377	1.73591	FALSE		0.298148	3.79973	TRUE
		42.8591	67.5835		0.475052	1.61852	FALSE		0.528964	3.34239	TRUE
		42.8591	67.8027		0.210886	1.80639	FALSE		0.302247	2.83426	TRUE
		42.8591	67.8027		0.233213	1.86579	FALSE		0.121735	2.88706	TRUE
		42.8591	67.8027		0.250996	1.22065	FALSE		0.165662	2.63262	TRUE
		42.8591	67.8027		0.251239	1.34183	FALSE		0.299342	3.344	TRUE
		42.8591	67.8027		0.420232	1.66831	FALSE		0.43487	1.7873	TRUE
		42.8591	67.8027		0.256616	1.63378	FALSE		0.299556	2.9007	TRUE
		42.8591	67.8027		0.452021	0.871747	FALSE		0.289197	2.66963	TRUE
		42.8591	67.8027		0.202816	2.4621	FALSE		0.501952	2.31053	TRUE
		42.8591	67.8027		0.525407	1.90433	FALSE		0.355112	2.23032	TRUE
		42.8591	67.8514		0.428234	0.694408	FALSE		0.33231	3.08424	TRUE
		42.8591	67.8514		0.29109	1.96443	FALSE		0.401754	2.22435	TRUE
		43.0511	67.997		0.267542	1.54167	FALSE		0.0805291	3.76303	TRUE
		43.0511	67.997		0.152253	2.65225	FALSE		0.496793	2.94243	TRUE
		43.0511	67.997		0.426952	1.31891	FALSE		0.397223	3.329	TRUE
		43.0511	67.997		0.215586	1.44339	FALSE		0.298681	2.92101	TRUE
		43.0511	67.997		0.277838	2.18603	FALSE		0.328442	2.04421	TRUE
		43.0511	67.997		0.413842	1.55815	FALSE		0.477058	3.37965	TRUE
		43.0511	67.997		0.44458	1.49385	FALSE		0.291642	2.16213	TRUE
		43.0511	67.997		0.307523	2.37215	FALSE		0.304658	2.88946	TRUE
		43.0511	67.997		0.327684	1.77171	FALSE		0.346057	2.19927	TRUE
		43.0511	68.0697		0.200049	1.92382	FALSE		0.314891	3.40791	TRUE
		43.0511	68.0697		0.356583	2.16207	FALSE		0.299117	2.24569	TRUE
		43.0511	68.0697		0.190129	1.82623	FALSE		0.350238	2.07268	TRUE
		43.0511	68.0697		0.191488	1.94875	FALSE		0.299961	2.30781	TRUE
		43.0511	68.1666		0.35513	1.43854	FALSE		0.242504	3.06593	TRUE
		43.0511	68.1666		0.385624	1.1355	FALSE		0.391119	2.96329	TRUE
		43.0511	68.1666		0.506613	1.58693	FALSE		0.320783	2.75493	TRUE
		43.0511	68.1666		0.396601	1.36928	FALSE		0.406377	3.1154	TRUE
		43.0511	68.1666		0.171125	2.22762	FALSE		0.381478	2.27448	TRUE
		43.0511	68.1666		0.437534	1.68256	FALSE		0.27909	2.83169	TRUE
		43.0511	68.2391		0.257134	1.51621	FALSE		0.335576	2.27596	TRUE
		43.0511	68.2391		0.429337	1.68582	FALSE		0.211297	3.06362	TRUE
		43.0511	68.2391		0.325785	1.9917	FALSE		0.385868	3.49339	TRUE
		43.0511	68.2391		0.184502	1.94802	FALSE		0.39392	3.00776	TRUE
		43.0511	68.2391		0.431845	1.40907	FALSE		0.550471	3.22807	TRUE
		43.0511	68.2391		0.324823	2.00329	FALSE		0.306228	2.78087	TRUE
		43.0511	68.2391		0.433881	0.919642	FALSE		0.347091	2.14384	TRUE
		43.0511	68.2391		0.452124	1.38964	FALSE		0.172782	2.8023	TRUE
		43.0511	68.2632		0.140514	2.68323	FALSE		0.280261	2.83253	TRUE
		43.0511	68.2632		0.120568	2.45905	FALSE		0.312059	2.74677	TRUE
		43.0511	68.2632		0.499729	1.26244	FALSE		0.362999	2.32645	TRUE
		43.0511	68.3598		0.295556	2.12786	FALSE		0.262494	3.60872	TRUE
		43.0511	68.3598		0.658218	1.28443	FALSE		0.227992	3.33572	TRUE
		43.0511	68.3598		0.260745	1.74164	FALSE		0.411555	2.89782	TRUE
		43.0511	68.3839		0.671352	1.24532	FALSE		0.384059	3.21125	TRUE
		43.0511	68.4562		0.279875	1.28194	FALSE		0.380527	2.78604	TRUE
		43.0511	68.5284		0.532856	0.698666	FALSE		0.20973	3.18878	TRUE
		43.1658	68.6486		0.169733	2.5805	FALSE		0.261153	3.00731	TRUE
		43.1658	68.7447		0.443769	1.34282	FALSE		0.396725	2.91831	TRUE
		43.1658	68.7447		0.36881	1.64569	FALSE		0.0970387	2.6106	TRUE
		43.1658	68.7447		0.357341	1.92281	FALSE		0.477841	3.13826	TRUE
		43.1658	68.7447		0.407025	1.53449	FALSE		0.479987	3.57543	TRUE
		43.1658	68.9124		0.282485	2.18156	FALSE		0.294662	2.84188	TRUE
		43.1658	68.9124		0.372013	1.65	FALSE		0.066819	3.80981	TRUE
		43.1658			0.34413	1.35463	FALSE
		43.1658			0.0917355	2.54788	FALSE
		43.1658			0.284405	2.16533	FALSE
		43.1658			0.225297	1.63998	FALSE
		43.1658			0.250097	1.54312	FALSE
		43.1658			0.451868	1.57837	FALSE
		43.1658			0.431075	1.48255	FALSE
		43.1658			0.0708083	2.64993	FALSE
		43.1658			0.576775	1.20125	FALSE
		43.1658			0.239296	1.86431	FALSE
		43.1658			0.347436	1.73862	FALSE
		43.1658			0.264813	1.85245	FALSE
		43.1658			0.25027	2.02422	FALSE
		43.1658			0.312945	1.52941	FALSE
		43.1658			0.382401	1.76585	FALSE
		43.1658			0.118394	2.48328	FALSE
		43.1658			0.199474	1.42258	FALSE
		43.1658			0.0697507	2.61806	FALSE
		43.1658			0.0887322	2.13202	FALSE
		43.1658			0.239058	1.85653	FALSE
		43.1658			0.282027	2.00881	FALSE
		43.1658			0.292235	1.49738	FALSE
		43.1658			0.360633	1.79209	FALSE
		43.1658			0.227935	1.42374	FALSE
		43.1658			0.223503	1.34127	FALSE
		43.1658			0.218106	1.5599	FALSE
		43.1658			0.465749	1.40693	FALSE
		43.1658			0.138427	2.56413	FALSE
		43.1658			0.594801	1.07841	FALSE
		43.1658			0.115475	2.24385	FALSE
		43.1658			0.514561	1.16044	FALSE
		43.1658			0.135192	2.40968	FALSE
		43.1658			0.204491	2.47526	FALSE
		43.1658			0.965205	0.923978	FALSE
		43.1658			0.16418	2.67233	FALSE
		43.1658			0.494364	1.46928	FALSE
		43.1658			0.430714	0.899795	FALSE
		43.1658			0.400685	1.11129	FALSE
		43.1658			0.48068	1.45809	FALSE
		43.1658			0.192849	2.52966	FALSE
		43.3184			0.391999	1.90444	FALSE
		43.3184			0.411201	1.68283	FALSE
		43.3184			0.636575	1.35407	FALSE
		43.3184			0.344463	2.10314	FALSE
		43.3184			0.393017	1.78538	FALSE
		43.3184			0.38598	1.73014	FALSE
		43.3184			0.186205	1.43289	FALSE
		43.3184			0.418849	1.59815	FALSE
		43.3184			0.419786	0.60646	FALSE
		43.3184			0.384037	1.73155	FALSE
		43.3184			0.0907594	2.36589	FALSE
		43.3184			0.649334	1.07787	FALSE
		43.3184			0.562725	0.536834	FALSE
		43.3184			0.344971	1.56769	FALSE
		43.3184			0.216398	1.45194	FALSE
		43.3184			0.0817439	2.66083	FALSE
		43.3184			0.25026	1.86249	FALSE
		43.3184			0.446855	1.77874	FALSE
		43.3184			1.00629	0.905862	FALSE
		43.3184			0.133557	2.59048	FALSE
		43.3184			0.145307	2.36443	FALSE
		43.3184			0.409149	1.76933	FALSE
		43.3184			0.614733	0.65091	FALSE
		43.584			0.266655	1.6085	FALSE
		43.584			0.403327	1.8329	FALSE
		43.584			0.13713	2.38962	FALSE
		43.584			0.333074	2.1873	FALSE
		43.584			0.124011	2.33271	FALSE
		43.584			0.142586	2.80192	FALSE
		43.584			0.274526	2.13578	FALSE
		43.584			0.15372	2.24228	FALSE
		43.584			0.374527	1.61559	FALSE
		43.584			0.615938	1.11913	FALSE
		43.584			0.335976	1.69626	FALSE
		43.584			0.570244	1.23511	FALSE
		43.584			0.219367	1.58317	FALSE
		43.584			0.259016	1.8457	FALSE
		43.584			0.134043	2.57919	FALSE
		43.584			0.233168	1.72655	FALSE
		43.584			0.101737	2.73026	FALSE
		43.584			0.599861	1.21661	FALSE
		43.584			0.467016	0.71521	FALSE
		43.584			0.379732	2.00549	FALSE
		43.584			0.395479	1.57592	FALSE
		43.584			0.553416	1.20191	FALSE
		43.6218			0.430618	1.59912	FALSE
		43.6218			0.253708	1.44416	FALSE
		43.6218			0.384329	2.02279	FALSE
		43.6218			0.311931	2.29293	FALSE
		43.6218			0.279824	2.11979	FALSE
		43.6218			0.405202	1.91504	FALSE
		43.6218			0.313221	1.85082	FALSE
		43.6218			0.268394	2.05445	FALSE
		43.6218			0.0760827	3.0299	FALSE
		43.6218			0.596323	1.17203	FALSE
		43.6218			0.367506	0.650946	FALSE
		43.6218			0.27525	2.08449	FALSE
		43.6218			0.349478	1.84099	FALSE
		43.6218			0.341195	1.61717	FALSE
		43.6218			0.376656	1.27595	FALSE
		43.6218			0.294983	2.26228	FALSE
		43.6218			0.382502	1.53052	FALSE
		43.6218			0.128876	2.46313	FALSE
		43.6596			0.305772	1.84978	FALSE
		43.6596			0.420326	1.21815	FALSE
		43.6596			0.631061	1.68138	FALSE
		43.6596			0.699771	1.42673	FALSE
		43.6596			0.576245	1.09943	FALSE
		43.6596			0.280056	2.10326	FALSE
		43.6596			0.664753	1.32042	FALSE
		43.6596			0.309349	2.09055	FALSE
		43.6596			0.718439	1.27091	FALSE
		43.6596			0.0927896	2.70303	FALSE
		43.6596			0.119695	2.48322	FALSE
		43.6596			0.163854	2.49236	FALSE
		43.6596			0.601946	1.36423	FALSE
		43.6596			0.632514	1.07386	FALSE
		43.6596			0.119858	2.3059	FALSE
		43.6596			0.104839	2.22995	FALSE
		43.6596			0.39461	1.66716	FALSE
		43.6596			0.677459	1.28268	FALSE
		43.6596			0.370119	1.5242	FALSE
		43.6596			0.702217	1.44232	FALSE
		43.6596			0.155606	2.63685	FALSE
		43.6596			0.685114	1.13628	FALSE
		43.6596			0.293372	2.17556	FALSE
		43.6596			0.378402	1.44113	FALSE
		43.6596			0.218625	1.34766	FALSE
		43.6596			0.0950423	2.16628	FALSE
		43.6596			0.109516	2.67239	FALSE
		43.6596			0.249081	1.97593	FALSE
		43.6596			0.742133	1.26788	FALSE
		43.6596			0.448296	1.65136	FALSE
		43.6596			0.517319	1.08524	FALSE
		43.6596			0.418923	0.662351	FALSE
		43.6596			0.409877	0.743659	FALSE
		43.7351			0.123983	2.57948	FALSE
		43.7351			0.310928	2.08056	FALSE
		43.7351			0.425465	0.77839	FALSE
		43.7351			0.596243	1.28528	FALSE
		43.7351			0.286694	2.10209	FALSE
		43.7351			0.112238	2.31459	FALSE
		43.7351			0.0763797	3.013	FALSE
		43.7351			0.718526	1.51623	FALSE
		43.7351			0.278285	2.20326	FALSE
		43.7351			0.578195	1.23091	FALSE
		43.7351			0.665902	1.10662	FALSE
		43.7351			0.23961	1.58297	FALSE
		43.7351			0.350991	1.87909	FALSE
		43.7351			0.35554	2.1583	FALSE
		43.7351			0.549161	1.1202	FALSE
		43.7351			0.110567	2.1705	FALSE
		43.7351			0.366995	1.17695	FALSE
		43.7351			0.093492	2.44781	FALSE
		43.7351			0.0794657	2.51528	FALSE
		43.7351			0.0812897	3.45545	FALSE
		43.7351			0.689186	1.20975	FALSE
		43.7351			0.639693	1.44267	FALSE
		43.8856			0.120028	2.33971	FALSE
		43.8856			0.382595	2.46552	FALSE
		43.8856			0.754994	1.29061	FALSE
		43.8856			0.539546	1.05123	FALSE
		43.8856			0.626329	1.64472	FALSE
		43.8856			0.761434	0.716239	FALSE
		43.8856			0.0910975	2.53623	FALSE
		43.8856			0.620213	1.38729	FALSE
		43.8856			0.420391	0.99488	FALSE
		43.8856			0.704504	1.11504	FALSE
		43.8856			0.276917	2.16274	FALSE
		43.8856			0.438468	1.00214	FALSE
		43.8856			0.117378	2.42119	FALSE
		43.8856			0.15828	1.7974	FALSE
		43.8856			0.264162	2.09729	FALSE
		43.8856			0.281433	2.18012	FALSE
		43.8856			0.518718	0.565712	FALSE
		43.8856			0.339747	1.55523	FALSE
		43.8856			0.136625	2.37909	FALSE
		43.8856			0.37697	0.613667	FALSE
		43.8856			0.0980312	2.3079	FALSE
		43.8856			0.403927	0.697076	FALSE
		43.8856			0.502549	0.584269	FALSE
		43.8856			0.439738	0.68037	FALSE
		43.8856			0.474501	0.576043	FALSE
		43.8856			0.460468	0.557604	FALSE
		43.8856			0.608287	0.574082	FALSE
		43.8856			0.416826	1.00575	FALSE
		43.9232			0.116721	2.33694	FALSE
		43.9232			0.151337	2.53121	FALSE
		43.9232			0.131853	2.3326	FALSE
		43.9232			0.325512	2.31804	FALSE
		43.9232			0.480324	1.03367	FALSE
		43.9232			0.30976	2.14423	FALSE
		43.9232			0.118244	2.30895	FALSE
		43.9232			0.141087	2.1464	FALSE
		43.9232			0.320023	2.24965	FALSE
		43.9232			0.44236	0.524712	FALSE
		43.9232			0.129626	2.20132	FALSE
		43.9232			0.34822	2.18551	FALSE
		43.9232			0.445131	1.02146	FALSE
		43.9232			0.108198	2.26862	FALSE
		43.9232			0.604466	1.20158	FALSE
		43.9232			0.194794	2.38843	FALSE
		43.9232			0.243957	2.00457	FALSE
		43.9232			0.117811	2.10088	FALSE
		43.9232			0.297673	2.12639	FALSE
		43.9232			0.0802766	2.96008	FALSE
		43.9232			0.299229	1.97336	FALSE
		43.9232			0.305238	2.01126	FALSE
		43.9232			0.243472	2.21342	FALSE
		43.9232			0.776439	0.543341	FALSE
		43.9232			0.467183	0.650608	FALSE
		43.9232			0.371132	1.45056	FALSE
		43.9232			0.133256	2.26027	FALSE
		43.9232			0.476267	1.09533	FALSE
		43.9232			0.462178	0.791236	FALSE
		43.9232			0.65593	0.508689	FALSE
		43.9232			0.699124	1.21989	FALSE
		43.9232			0.565796	1.25058	FALSE
		43.9607			0.747504	1.39165	FALSE
		43.9607			0.352815	0.823352	FALSE
		43.9607			0.30664	2.21361	FALSE
		43.9607			0.555758	1.16006	FALSE
		43.9607			0.621049	0.516205	FALSE
		43.9607			0.675657	1.29059	FALSE
		43.9607			0.390664	0.565464	FALSE
		43.9607			0.367298	0.888927	FALSE
		43.9607			0.387066	0.677389	FALSE
		43.9607			0.318199	2.29942	FALSE
		43.9607			0.334836	1.66964	FALSE
		43.9607			0.0825714	2.38805	FALSE
		43.9607			0.516012	0.997729	FALSE
		44.1852			0.262642	2.10706	FALSE
		44.1852			0.339718	1.82647	FALSE
		44.1852			0.44421	1.50804	FALSE
		44.1852			0.448046	0.521254	FALSE
		44.1852			0.44754	1.01689	FALSE
		44.1852			0.28361	2.18134	FALSE
		44.1852			0.330347	0.717032	FALSE
		44.1852			0.371087	0.744724	FALSE
		44.1852			0.144455	2.8641	FALSE
		44.1852			0.161778	2.29604	FALSE
		44.1852			0.30912	2.41132	FALSE
		44.1852			0.0780561	2.56802	FALSE
		44.1852			0.0834472	3.08408	FALSE
		44.1852			0.301433	2.11725	FALSE
		44.1852			0.0894109	2.3127	FALSE
		44.1852			0.264391	2.08295	FALSE
		44.1852			0.659789	1.14198	FALSE
		44.1852			0.692191	1.47132	FALSE
		44.1852			0.320254	0.729258	FALSE
		44.1852			0.0802837	3.23039	FALSE
		44.1852			0.0630054	2.64695	FALSE
		44.1852			0.480123	1.07441	FALSE
		44.1852			0.345157	0.675527	FALSE
		44.1852			0.365275	0.701493	FALSE
		44.1852			0.436129	0.673563	FALSE
		44.1852			0.453859	0.588999	FALSE
		44.2225			0.437606	0.972313	FALSE
		44.2225			0.498105	1.0757	FALSE
		44.2225			0.362366	0.662748	FALSE
		44.2225			0.34467	0.775872	FALSE
		44.2225			0.475687	0.554287	FALSE
		44.2225			0.361708	0.950695	FALSE
		44.2225			0.604694	1.16301	FALSE
		44.2225			0.719777	1.53704	FALSE
		44.2225			0.428227	1.01894	FALSE
		44.2225			0.0731115	2.75214	FALSE
		44.2225			0.0806167	2.51263	FALSE
		44.2225			0.0813697	2.96581	FALSE
		44.2225			0.440126	0.581894	FALSE
		44.2225			0.471162	0.964682	FALSE
		44.2225			0.438271	0.997954	FALSE
		44.2225			0.454387	1.08938	FALSE
		44.2225			0.612612	1.25614	FALSE
		44.3342			0.155133	2.65438	FALSE
		44.3342			0.398005	0.920626	FALSE
		44.3342			0.389494	0.682407	FALSE
		44.3342			0.360702	0.640614	FALSE
		44.3342			0.374517	0.878499	FALSE
		44.3342			0.364839	0.835573	FALSE
		44.3342			0.355315	0.654288	FALSE
		44.3342			0.701226	0.474601	FALSE
		44.3342			0.0775842	3.10001	FALSE
		44.3342			0.151955	2.50443	FALSE
		44.3342			0.446144	0.52638	FALSE
		44.3342			0.0745859	2.14957	FALSE
		44.3342			0.344766	0.769905	FALSE
		44.3342			0.388182	0.685867	FALSE
		44.3342			0.32279	1.79278	FALSE
		44.3342			0.38618	0.604888	FALSE
		44.3342			0.352815	0.613437	FALSE
		44.3342			0.407713	1.0462	FALSE
		44.3342			0.14779	2.42529	FALSE
		44.5198			0.489905	0.487313	FALSE
		44.5198			0.32001	0.583727	FALSE
		44.5198			0.363682	0.747575	FALSE
		44.5198			0.12175	2.22122	FALSE
		44.5198			0.670964	0.547006	FALSE
		44.5198			0.628513	1.3905	FALSE
		44.5198			0.313724	2.21281	FALSE
		44.5198			0.517771	1.18292	FALSE
		44.5198			0.323454	0.626782	FALSE
		44.5198			0.315986	0.641011	FALSE
		44.5198			0.109713	2.24741	FALSE
		44.5198			0.394423	0.791009	FALSE
		44.5198			0.447687	0.895519	FALSE
		44.5198			0.0729049	2.75915	FALSE
		44.5198			0.0732956	2.31776	FALSE
		44.5198			0.358223	0.707015	FALSE
		44.5198			0.264843	2.09071	FALSE
		44.5198			0.0730928	2.58838	FALSE
		44.5198			0.821694	0.725651	FALSE
		44.5198			0.309931	2.11206	FALSE
		44.5198			0.868703	0.734812	FALSE
		44.5198			0.401876	0.941801	FALSE
		44.5198			0.599182	1.07832	FALSE
		44.5198			0.474274	1.13099	FALSE
		44.5198			0.401687	0.924387	FALSE
		44.6677			0.421039	0.683465	FALSE
		44.6677			0.118035	2.38207	FALSE
		44.6677			0.36784	0.691632	FALSE
		44.6677			0.452162	0.987728	FALSE
		44.6677			0.597767	1.43703	FALSE
		44.6677			0.30216	2.01049	FALSE
		44.6677			0.677648	1.33472	FALSE
		44.6677			0.296086	2.20846	FALSE
		44.6677			0.467234	0.919185	FALSE
		44.6677			0.475864	0.480184	FALSE
		44.6677			0.065968	2.99327	FALSE
		44.6677			0.0970205	2.32789	FALSE
		44.6677			0.122808	2.23093	FALSE
		44.6677			0.358078	0.907555	FALSE
		44.6677			0.373421	0.740763	FALSE
		44.6677			0.47074	0.470803	FALSE
		44.6677			0.295879	1.8654	FALSE
		44.6677			0.145215	2.40731	FALSE
		44.6677			0.0691611	2.53402	FALSE
		44.6677			0.437655	0.564559	FALSE
		44.6677			0.384453	0.664006	FALSE
		44.6677			0.30552	2.07536	FALSE
		44.6677			0.472702	0.52378	FALSE
		44.6677			0.0707744	2.38345	FALSE
		44.6677			0.644177	1.3131	FALSE
		44.6677			0.569887	1.07741	FALSE
		44.6677			0.590881	0.550249	FALSE
		44.6677			0.585139	0.600421	FALSE
		44.8519			0.391875	0.656701	FALSE
		44.8519			0.372761	0.701306	FALSE
		44.8519			0.128919	2.35393	FALSE
		44.8519			0.415804	0.676287	FALSE
		44.8519			0.280733	1.47854	FALSE
		44.8519			0.335678	0.5376	FALSE
		44.8519			0.358206	0.858107	FALSE
		44.8519			0.857852	0.789181	FALSE
		44.8519			0.389052	0.523121	FALSE
		44.8519			0.356383	0.593218	FALSE
		44.8519			0.377111	0.590704	FALSE
		44.8519			0.535944	0.455015	FALSE
		44.8519			0.0750951	2.4894	FALSE
		44.8519			0.581947	0.586879	FALSE
		44.8519			0.405426	0.507006	FALSE
		44.8519			0.612433	0.60487	FALSE
		44.8519			0.661667	1.37858	FALSE
		44.8519			0.617919	0.614341	FALSE
		44.8519			0.32667	0.635483	FALSE
		44.8519			0.300003	2.03393	FALSE
		44.8519			0.364136	0.591098	FALSE
		44.8519			0.30003	1.44748	FALSE
		44.8519			0.667455	0.545063	FALSE
		44.8519			0.354338	0.811702	FALSE
		44.8519			0.277179	1.90306	FALSE
		44.8519			0.355205	0.757641	FALSE
		44.8519			0.386274	0.54604	FALSE
		44.8519			0.307514	1.72474	FALSE
		44.8519			0.0486376	2.76497	FALSE
		44.8519			0.0818813	2.57475	FALSE
		44.8519			0.328513	0.721531	FALSE
		44.8519			0.72775	0.641499	FALSE
		44.8519			0.44719	0.522134	FALSE
		44.8519			0.335971	1.86875	FALSE
		44.8519			0.55816	0.482859	FALSE
		44.8519			0.351337	0.653849	FALSE
		44.8519			0.441263	0.617543	FALSE
		44.8519			0.676887	0.686296	FALSE
		44.8519			0.512785	0.591968	FALSE
		44.8519			0.749168	0.684344	FALSE
		44.8519			0.546917	0.986435	FALSE
		44.9254			0.611558	1.43733	FALSE
		44.9254			0.0627738	2.88699	FALSE
		44.9254			0.326527	0.792695	FALSE
		44.9254			0.276497	2.09159	FALSE
		44.9254			0.481956	1.05559	FALSE
		44.9254			0.317134	0.704745	FALSE
		44.9254			0.74045	0.785078	FALSE
		44.9254			0.321669	2.03141	FALSE
		44.9254			0.757523	0.562559	FALSE
		44.962			0.349644	0.811063	FALSE
		44.962			0.301566	1.93442	FALSE
		44.962			0.514387	0.509705	FALSE
		44.962			0.348193	0.805512	FALSE
		45.1085			0.319618	2.04279	FALSE
		45.1085			0.724989	0.635724	FALSE
		45.1085			0.674787	0.703559	FALSE
		45.1085			0.487191	0.439507	FALSE
		45.4			0.564772	1.34085	FALSE
		45.4			0.693677	0.54037	FALSE
		45.4			0.716873	0.674546	FALSE
		45.4			0.722575	0.559146	FALSE
		45.4			0.525734	0.543145	FALSE
		45.4			0.553206	1.31889	FALSE
		45.4			0.695461	0.699383	FALSE
		45.4			0.275557	1.99842	FALSE
		45.4			0.555523	1.40172	FALSE
		45.4			0.259767	1.91711	FALSE
		45.4			0.626424	0.667671	FALSE
		45.4			0.0638611	3.11309	FALSE
		45.4			0.304492	1.8652	FALSE
		45.4			0.359708	0.825805	FALSE
		45.4			0.37733	0.513074	FALSE
		45.4			0.639933	0.62922	FALSE
		45.4			0.331931	2.174	FALSE
		45.4			0.513112	0.921517	FALSE
		45.4			0.347423	0.634801	FALSE
		45.4			0.823936	0.74412	FALSE
		39.952			0.66441	0.721085	TRUE
		39.9932			0.813388	1.78962	TRUE
		40.1989			0.68918	2.57197	TRUE
		40.1989			0.867902	1.33213	TRUE
		40.1989			0.941107	1.63477	TRUE
		40.1989			0.699879	2.49251	TRUE
		40.1989			0.853313	1.74494	TRUE
		40.1989			0.400979	3.96718	TRUE
		40.3217			0.72169	1.13293	TRUE
		40.3217			0.83092	1.45726	TRUE
		40.3217			0.423958	1.07256	TRUE
		40.3217			0.841376	2.31205	TRUE
		40.3217			0.709391	1.75779	TRUE
		40.3217			0.218473	2.97684	TRUE
		40.3217			0.530593	2.52464	TRUE
		40.3217			1.11369	0.850659	TRUE
		40.3217			0.43871	0.859116	TRUE
		40.3217			0.984265	2.21721	TRUE
		40.3217			0.936101	1.74009	TRUE
		40.3217			0.953981	1.84333	TRUE
		40.3217			0.625171	2.51367	TRUE
		40.3217			0.948206	1.44553	TRUE
		40.607			0.835022	1.58466	TRUE
		40.607			0.810465	1.50893	TRUE
		40.607			0.788727	1.45639	TRUE
		40.607			0.679915	0.871229	TRUE
		40.607			0.92362	1.70767	TRUE
		40.607			0.706722	1.73153	TRUE
		40.607			0.961477	1.62336	TRUE
		40.607			0.863714	1.7508	TRUE
		40.607			0.840537	1.71169	TRUE
		40.607			0.896898	1.77073	TRUE
		40.607			0.754683	1.37409	TRUE
		40.607			0.551319	2.30886	TRUE
		40.607			0.961623	1.55828	TRUE
		40.607			0.630355	2.06717	TRUE
		40.8095			0.824446	2.49085	TRUE
		40.8095			0.755145	1.47878	TRUE
		40.8095			0.616632	0.857588	TRUE
		40.8095			0.495211	1.63586	TRUE
		40.8095			0.569523	0.895049	TRUE
		40.8095			0.505683	2.99309	TRUE
		40.8095			0.263054	3.18176	TRUE
		40.8095			0.681991	1.63914	TRUE
		40.8095			0.700233	1.4096	TRUE
		40.8095			0.880172	1.68515	TRUE
		40.8095			0.861275	1.93758	TRUE
		40.8095			0.843029	1.59475	TRUE
		40.8095			0.703729	1.81948	TRUE
		40.8095			0.874263	1.46938	TRUE
		40.8095			0.509923	1.15929	TRUE
		40.8095			0.337867	3.03573	TRUE
		40.9708			0.421955	2.81482	TRUE
		40.9708			0.546169	1.23917	TRUE
		40.9708			0.508611	2.97755	TRUE
		40.9708			0.713097	0.814071	TRUE
		40.9708			0.739369	1.80709	TRUE
		40.9708			0.86733	1.68581	TRUE
		40.9708			0.58451	2.25895	TRUE
		40.9708			0.801195	2.08215	TRUE
		40.9708			0.874359	1.58788	TRUE
		40.9708			0.718291	1.3739	TRUE
		40.9708			0.661158	1.86622	TRUE
		40.9708			0.703002	1.73057	TRUE
		40.9708			0.557576	1.20464	TRUE
		40.9708			0.718653	2.19516	TRUE
		40.9708			0.886602	1.82515	TRUE
		40.9708			1.00724	1.51365	TRUE
		40.9708			0.46969	3.09365	TRUE
		41.0914			0.592063	2.36423	TRUE
		41.0914			0.228539	3.15413	TRUE
		41.0914			0.749054	1.61901	TRUE
		41.1716			0.509682	0.901795	TRUE
		41.1716			0.739891	1.81615	TRUE
		41.1716			0.71371	1.65655	TRUE
		41.1716			0.547838	1.97196	TRUE
		41.1716			0.592408	2.90666	TRUE
		41.1716			0.458945	2.61821	TRUE
		41.1716			0.451785	2.72811	TRUE
		41.1716			0.549517	2.46805	TRUE
		41.1716			0.870736	1.53655	TRUE
		41.4112			0.492637	2.51247	TRUE
		41.4112			0.644354	2.1139	TRUE
		41.4112			0.468426	2.56505	TRUE
		41.4112			0.54808	2.39571	TRUE
		41.4112			0.785188	1.56093	TRUE
		41.4112			0.698422	2.15292	TRUE
		41.4112			0.65043	2.34052	TRUE
		41.4112			0.805951	1.66269	TRUE
		41.4112			0.724065	2.13632	TRUE
		41.4112			0.79432	1.59441	TRUE
		41.4112			0.272767	1.29175	TRUE
		41.4112			0.684172	1.75682	TRUE
		41.4112			0.609612	1.9094	TRUE
		41.4112			0.598455	1.38421	TRUE
		41.4112			0.833239	1.59597	TRUE
		41.4112			0.678685	1.70216	TRUE
		41.4112			0.622075	2.53728	TRUE
		41.4112			0.636319	1.86884	TRUE
		41.4112			0.594328	2.00064	TRUE
		41.4112			0.809134	1.51741	TRUE
		41.4112			0.781211	1.63628	TRUE
		41.4112			0.349476	3.61663	TRUE
		41.4112			0.757647	1.39875	TRUE
		41.4112			0.58108	1.88046	TRUE
		41.4112			0.516206	1.95484	TRUE
		41.4112			0.781765	1.70236	TRUE
		41.4112			0.482735	2.82092	TRUE
		41.4112			0.760055	1.33819	TRUE
		41.4112			0.806363	1.47869	TRUE
		41.4112			0.537087	2.42908	TRUE
		41.4112			0.788521	1.66499	TRUE
		41.4112			0.768979	1.62126	TRUE
		41.4112			0.678051	1.7589	TRUE
		41.4112			0.795158	1.6721	TRUE
		41.4112			0.671573	1.40348	TRUE
		41.4112			0.320161	3.32043	TRUE
		41.4112			0.758629	1.52605	TRUE
		41.4112			0.525444	2.2337	TRUE
		41.4112			0.403268	2.70321	TRUE
		41.4112			0.822131	1.698	TRUE
		41.4112			0.677185	2.18375	TRUE
		41.4112			0.226798	2.57984	TRUE
		41.4112			0.792443	1.75532	TRUE
		41.451			0.233912	3.1273	TRUE
		41.451			0.707948	1.73838	TRUE
		41.451			0.719905	1.63162	TRUE
		41.451			0.29842	1.30379	TRUE
		41.451			0.896568	1.52088	TRUE
		41.451			0.840794	1.60741	TRUE
		41.451			0.784026	2.01077	TRUE
		41.451			0.818892	1.45974	TRUE
		41.451			0.625949	2.02618	TRUE
		41.451			0.451338	3.86724	TRUE
		41.451			0.762783	1.64493	TRUE
		41.451			0.76272	1.67182	TRUE
		41.451			0.631855	1.73995	TRUE
		41.451			0.666981	1.92804	TRUE
		41.451			0.770639	1.66118	TRUE
		41.451			0.722174	1.81189	TRUE
		41.451			0.27884	4.70221	TRUE
		41.451			0.910608	1.61151	TRUE
		41.451			0.488435	1.08426	TRUE
		41.451			0.823702	1.65194	TRUE
		41.451			0.485383	2.28776	TRUE
		41.451			0.731012	1.63377	TRUE
		41.4907			0.228575	2.13547	TRUE
		41.4907			0.770007	2.08051	TRUE
		41.4907			0.73314	1.71157	TRUE
		41.4907			0.266902	1.8882	TRUE
		41.4907			0.868617	1.57313	TRUE
		41.4907			0.588269	2.16021	TRUE
		41.4907			0.464543	2.65134	TRUE
		41.4907			0.579607	1.99214	TRUE
		41.4907			0.367204	2.66386	TRUE
		41.4907			0.858919	1.46	TRUE
		41.4907			0.693023	1.43098	TRUE
		41.4907			0.534435	1.94034	TRUE
		41.4907			0.710794	1.64078	TRUE
		41.4907			0.827548	1.6934	TRUE
		41.768			0.508239	2.3712	TRUE
		41.768			0.756754	1.575	TRUE
		41.768			0.676009	1.86248	TRUE
		41.768			0.633565	2.0017	TRUE
		41.768			0.724652	1.96188	TRUE
		41.768			0.61083	2.07132	TRUE
		41.768			0.677135	1.28694	TRUE
		41.768			0.720693	1.47258	TRUE
		41.768			0.516579	1.44348	TRUE
		41.768			0.661278	1.93303	TRUE
		41.768			0.630191	2.13283	TRUE
		41.768			0.519853	1.45191	TRUE
		41.768			0.653829	1.87209	TRUE
		41.768			0.471989	2.61209	TRUE
		41.768			0.750127	1.59873	TRUE
		41.768			0.553498	2.26403	TRUE
		41.768			0.630231	1.744	TRUE
		41.768			0.337243	4.07729	TRUE
		41.768			0.766626	1.82093	TRUE
		41.768			0.83737	1.39961	TRUE
		41.768			0.581495	1.71145	TRUE
		41.768			0.542853	1.80018	TRUE
		41.768			0.637839	1.82914	TRUE
		41.768			0.606428	1.79094	TRUE
		41.768			0.558038	2.6337	TRUE
		41.768			0.614611	1.80467	TRUE
		41.768			0.407714	2.75236	TRUE
		41.768			0.579155	2.24501	TRUE
		41.8075			0.714038	1.62319	TRUE
		41.8075			0.910875	1.60058	TRUE
		41.8075			0.661845	1.778	TRUE
		41.8075			0.732497	2.08919	TRUE
		41.8075			0.60627	1.53165	TRUE
		41.8075			0.491172	2.49553	TRUE
		41.8075			0.801213	1.71556	TRUE
		41.8075			0.464299	1.78211	TRUE
		41.8075			0.594206	2.01039	TRUE
		41.8075			0.563285	1.8481	TRUE
		41.8075			0.561646	2.2392	TRUE
		41.8075			0.592047	2.69222	TRUE
		41.8075			0.628417	1.66514	TRUE
		41.8075			0.289987	1.46483	TRUE
		41.8075			0.478578	2.62497	TRUE
		41.8075			0.696948	2.10597	TRUE
		41.8075			0.63107	1.74363	TRUE
		41.8075			0.747197	1.75515	TRUE
		41.8075			0.496847	1.10931	TRUE
		41.8075			0.436848	2.39511	TRUE
		41.8075			0.879229	1.50417	TRUE
		41.8075			0.61972	1.85879	TRUE
		41.8075			0.211348	2.84476	TRUE
		41.8075			0.627555	1.81359	TRUE
		41.8075			0.588858	1.79409	TRUE
		41.8075			0.609151	1.86865	TRUE
		41.8075			0.550359	2.17059	TRUE
		41.8075			0.806598	1.65417	TRUE
		41.8075			0.462664	2.59395	TRUE
		41.8075			0.507743	2.76043	TRUE
		41.8075			0.542874	2.43328	TRUE
		41.8075			0.745529	1.58182	TRUE
		41.8075			0.618516	1.85095	TRUE
		41.8075			0.721299	1.81871	TRUE
		41.8075			0.630811	1.81157	TRUE
		41.8075			0.410782	2.55041	TRUE
		41.8075			0.66747	1.66315	TRUE
		41.8075			0.515887	2.72993	TRUE
		41.8075			0.558847	2.31041	TRUE
		41.8075			0.698214	1.677	TRUE
		41.8075			0.87931	1.64517	TRUE
		41.8075			0.720247	1.59423	TRUE
		41.8075			0.769484	1.84318	TRUE
		41.9256			0.508993	2.71331	TRUE
		41.9256			0.561964	2.38659	TRUE
		41.9256			0.724164	1.95266	TRUE
		41.9256			0.509089	2.27984	TRUE
		41.9256			0.756654	1.62547	TRUE
		41.9256			0.595265	2.0352	TRUE
		41.9256			0.233855	2.83873	TRUE
		41.9256			0.508753	2.1269	TRUE
		41.9256			0.453711	1.99076	TRUE
		41.9256			0.688684	1.9135	TRUE
		41.9256			0.55592	2.12769	TRUE
		41.9256			0.484316	2.86074	TRUE
		41.9256			0.512571	2.31564	TRUE
		41.9256			0.528279	2.00242	TRUE
		41.9256			0.472627	2.61447	TRUE
		41.9256			0.823563	1.57568	TRUE
		41.9256			0.432231	3.12149	TRUE
		41.9256			0.583063	2.01858	TRUE
		41.9256			0.598216	2.05304	TRUE
		41.9256			0.440755	2.46298	TRUE
		41.9256			0.566587	2.10407	TRUE
		41.9256			0.723184	1.82078	TRUE
		41.9256			0.496309	1.987	TRUE
		41.9256			0.226548	1.76454	TRUE
		41.9256			0.650918	1.75114	TRUE
		41.9256			0.505683	2.49377	TRUE
		41.9256			0.536191	1.95911	TRUE
		41.9256			0.530073	1.96104	TRUE
		41.9256			0.503126	2.57319	TRUE
		41.9256			0.531904	1.99747	TRUE
		41.9256			0.848435	1.52385	TRUE
		41.9256			0.715717	1.57995	TRUE
		41.9256			0.3713	2.41749	TRUE
		41.9256			0.390904	3.31129	TRUE
		41.9256			0.547196	2.23278	TRUE
		41.9256			0.236002	2.74378	TRUE
		41.9256			0.449919	2.66877	TRUE
		41.9256			0.51974	2.55691	TRUE
		41.9256			0.556153	3.02504	TRUE
		41.9256			0.401957	2.67574	TRUE
		41.9256			0.556512	2.32564	TRUE
		41.9256			0.33023	1.26181	TRUE
		41.9256			0.686336	1.91718	TRUE
		41.9256			0.689167	1.6136	TRUE
		41.9256			0.301851	3.42174	TRUE
		41.9256			0.577881	2.22611	TRUE
		42.1218			0.597398	2.48704	TRUE
		42.1218			0.770342	1.63754	TRUE
		42.1218			0.541796	2.50659	TRUE
		42.1218			0.54175	2.41573	TRUE
		42.1218			0.380698	2.966	TRUE
		42.1218			0.553132	2.349	TRUE
		42.1218			0.526141	2.26876	TRUE
		42.1218			0.589115	1.8758	TRUE
		42.1218			0.54589	2.02147	TRUE
		42.1218			0.610143	1.78345	TRUE
		42.1218			0.487517	2.53654	TRUE
		42.1218			0.640808	2.09018	TRUE
		42.1218			0.607807	1.85905	TRUE
		42.1218			0.463514	2.15615	TRUE
		42.1218			0.513104	1.65299	TRUE
		42.1218			0.599524	2.36948	TRUE
		42.1218			0.238207	2.96739	TRUE
		42.1218			0.276477	1.61673	TRUE
		42.1218			0.52973	2.28616	TRUE
		42.1218			0.437986	2.00104	TRUE
		42.1218			0.264753	2.81482	TRUE
		42.1218			0.472521	1.49057	TRUE
		42.1218			0.428091	2.6117	TRUE
		42.1218			0.201372	2.5894	TRUE
		42.1218			0.658242	1.91499	TRUE
		42.1218			0.542452	2.10429	TRUE
		42.1218			0.480789	2.2074	TRUE
		42.1218			0.299719	2.72676	TRUE
		42.1218			0.339616	2.89393	TRUE
		42.1218			0.667137	1.56056	TRUE
		42.1218			0.772838	1.55502	TRUE
		42.1218			0.404371	2.77884	TRUE
		42.1218			0.63567	2.13548	TRUE
		42.1218			0.841254	1.4731	TRUE
		42.1218			0.626609	1.69766	TRUE
		42.1218			0.594595	3.53765	TRUE
		42.2391			0.505161	2.36353	TRUE
		42.2391			0.608013	2.1737	TRUE
		42.2391			0.4855	2.12886	TRUE
		42.2391			0.780837	1.45471	TRUE
		42.2391			0.256109	2.67106	TRUE
		42.2391			0.727832	1.61056	TRUE
		42.2391			0.572079	1.58849	TRUE
		42.2391			0.480138	2.64258	TRUE
		42.2391			0.618774	1.75887	TRUE
		42.2391			0.468572	2.06542	TRUE
		42.2391			0.498118	2.80355	TRUE
		42.2391			0.48001	2.3997	TRUE
		42.2391			0.499152	2.17896	TRUE
		42.2391			0.669176	1.89133	TRUE
		42.2391			0.210206	2.66111	TRUE
		42.2391			0.62605	1.99658	TRUE
		42.2391			0.355635	2.49432	TRUE
		42.2391			0.592734	1.70238	TRUE
		42.2391			0.516017	2.22575	TRUE
		42.2391			0.701673	1.66657	TRUE
		42.2391			0.616959	1.81637	TRUE
		42.2391			0.463635	2.1486	TRUE
		42.2391			0.433302	2.46286	TRUE
		42.2391			0.375293	3.45057	TRUE
		42.2391			0.470896	2.53061	TRUE
		42.2391			0.18857	3.07054	TRUE
		42.2391			0.498146	2.18986	TRUE
		42.2391			0.405394	2.43778	TRUE
		42.2391			0.620543	1.97239	TRUE
		42.2391			0.239791	2.86734	TRUE
		42.2391			0.454592	2.82539	TRUE
		42.2391			0.214543	2.88402	TRUE
		42.2391			0.414248	2.54886	TRUE
		42.2391			0.596757	1.74303	TRUE
		42.2391			0.803371	1.61219	TRUE
		42.2391			0.386293	2.64535	TRUE
		42.2391			0.432529	2.18069	TRUE
		42.2391			0.165523	2.75555	TRUE
		42.2391			0.435315	2.67265	TRUE
		42.2391			0.46129	2.3041	TRUE
		42.2391			0.5166	2.41246	TRUE
		42.2391			0.521054	2.13081	TRUE
		42.2391			0.576242	1.90497	TRUE
		42.2391			0.468116	2.57694	TRUE
		42.2391			0.477531	1.81921	TRUE
		42.2391			0.377223	4.20053	TRUE
		42.2391			0.500693	2.08344	TRUE
		42.2391			0.560759	2.85613	TRUE
		42.2391			0.817684	1.68244	TRUE
		42.2391			0.755426	2.08958	TRUE
		42.356			0.537336	2.262	TRUE
		42.356			0.612703	1.99225	TRUE
		42.356			0.460329	1.76226	TRUE
		42.356			0.154322	3.23566	TRUE
		42.356			0.492399	2.45652	TRUE
		42.356			0.421407	1.15345	TRUE
		42.356			0.470125	2.09069	TRUE
		42.356			0.534468	1.9675	TRUE
		42.356			0.456821	2.41859	TRUE
		42.356			0.224625	3.10606	TRUE
		42.356			0.186468	2.87067	TRUE
		42.356			0.478656	1.07869	TRUE
		42.356			0.33933	2.39125	TRUE
		42.356			0.474852	2.44794	TRUE
		42.356			0.739506	1.55851	TRUE
		42.356			0.367957	2.74535	TRUE
		42.356			0.433054	2.10248	TRUE
		42.356			0.411552	2.92242	TRUE
		42.356			0.299292	2.79483	TRUE
		42.356			0.585613	1.96718	TRUE
		42.356			0.588889	1.9874	TRUE
		42.356			0.306757	3.30684	TRUE
		42.356			0.383557	2.20045	TRUE
		42.356			0.452305	2.39053	TRUE
		42.356			0.565333	1.99027	TRUE
		42.356			0.363558	2.62495	TRUE
		42.356			0.371607	2.47869	TRUE
		42.356			0.407503	2.36403	TRUE
		42.356			0.403396	2.47828	TRUE
		42.356			0.166461	2.62208	TRUE
		42.356			0.62269	1.69263	TRUE
		42.356			0.566323	2.57454	TRUE
		42.356			0.279157	2.92537	TRUE
		42.356			0.459959	3.2988	TRUE
		42.356			0.474332	2.43694	TRUE
		42.356			0.449523	2.2084	TRUE
		42.356			0.632786	1.47804	TRUE
		42.356			0.562277	2.62476	TRUE
		42.356			0.29655	1.76052	TRUE
		42.3949			0.512175	2.49343	TRUE
		42.3949			0.566519	1.76938	TRUE
		42.3949			0.530265	2.15087	TRUE
		42.3949			0.427647	2.50804	TRUE
		42.3949			0.607291	1.60883	TRUE
		42.3949			0.18176	3.72985	TRUE
		42.3949			0.124337	3.34672	TRUE
		42.3949			0.706888	1.29364	TRUE
		42.3949			0.40168	3.21339	TRUE
		42.3949			0.427949	2.67516	TRUE
		42.3949			0.457029	2.57466	TRUE
		42.3949			0.459307	2.24434	TRUE
		42.3949			0.481451	1.97501	TRUE
		42.3949			0.485676	2.30849	TRUE
		42.3949			0.332285	3.17873	TRUE
		42.3949			0.382623	3.1883	TRUE
		42.3949			0.502306	2.00463	TRUE
		42.3949			0.44256	3.55169	TRUE
		42.3949			0.479806	2.11492	TRUE
		42.3949			0.296677	2.88903	TRUE
		42.3949			0.243831	2.79944	TRUE
		42.3949			0.313413	2.67865	TRUE
		42.3949			0.37258	3.21062	TRUE
		42.3949			0.362029	3.31414	TRUE
		42.3949			0.476532	2.61121	TRUE
		42.3949			0.527281	1.60489	TRUE
		42.3949			0.367699	2.80492	TRUE
		42.3949			0.380033	2.65268	TRUE
		42.3949			0.476908	2.33057	TRUE
		42.3949			0.595342	1.89717	TRUE
		42.3949			0.437604	1.45719	TRUE
		42.3949			0.357591	2.40097	TRUE
		42.3949			0.0881805	4.0778	TRUE
		42.3949			0.428675	2.31684	TRUE
		42.3949			0.55151	1.84186	TRUE
		42.3949			0.251971	1.56644	TRUE
		42.3949			0.412662	2.10977	TRUE
		42.3949			0.434431	2.54116	TRUE
		42.3949			0.351706	2.49769	TRUE
		42.3949			0.369106	3.13707	TRUE
		42.3949			0.269584	3.37779	TRUE
		42.3949			0.417392	2.34616	TRUE
		42.3949			0.364043	2.92884	TRUE
		42.3949			0.293429	2.65219	TRUE
		42.3949			0.555102	1.5964	TRUE
		42.3949			0.42105	2.16041	TRUE
		42.3949			0.34673	2.64859	TRUE
		42.3949			0.297642	2.80221	TRUE
		42.3949			0.366928	3.25977	TRUE
		42.3949			0.189169	2.8746	TRUE
		42.3949			0.552614	1.8599	TRUE
		42.3949			0.493998	2.16314	TRUE
		42.3949			0.215848	2.92134	TRUE
		42.3949			0.168601	2.83691	TRUE
		42.3949			0.679937	1.54892	TRUE
		42.3949			0.596105	2.12192	TRUE
		42.3949			0.59121	1.97865	TRUE
		42.3949			0.487043	2.63193	TRUE
		42.3949			0.410671	2.22516	TRUE
		42.3949			0.565228	3.10901	TRUE
		42.3949			0.553972	2.64679	TRUE
		42.3949			0.566714	2.61854	TRUE
		42.5115			0.431972	2.74336	TRUE
		42.5115			0.455061	2.58905	TRUE
		42.5115			0.480798	2.11423	TRUE
		42.5115			0.508299	2.5656	TRUE
		42.5115			0.158185	2.71759	TRUE
		42.5115			0.543908	2.14933	TRUE
		42.5115			0.48617	2.37542	TRUE
		42.5115			0.346984	1.61312	TRUE
		42.5115			0.427413	2.45405	TRUE
		42.5115			0.510584	2.20264	TRUE
		42.5115			0.360979	2.98555	TRUE
		42.5115			0.360748	3.29314	TRUE
		42.5115			0.398695	2.31433	TRUE
		42.5115			0.390445	2.67144	TRUE
		42.5115			0.462543	2.43683	TRUE
		42.5115			0.315247	3.18506	TRUE
		42.5115			0.266398	2.69644	TRUE
		42.5115			0.447314	2.08121	TRUE
		42.5115			0.4412	2.74885	TRUE
		42.5115			0.35453	2.45226	TRUE
		42.5115			0.388801	2.36511	TRUE
		42.5115			0.17487	2.79424	TRUE
		42.5115			0.437929	1.98859	TRUE
		42.5115			0.410682	2.51429	TRUE
		42.5115			0.40169	2.33024	TRUE
		42.5115			0.446515	2.56135	TRUE
		42.5115			0.17173	2.7977	TRUE
		42.5115			0.198609	2.50791	TRUE
		42.5115			0.180793	2.97398	TRUE
		42.5115			0.462292	2.21948	TRUE
		42.5115			0.567321	1.62393	TRUE
		42.5115			0.48319	2.32715	TRUE
		42.5115			0.555877	2.51978	TRUE
		42.5115			0.503631	2.29781	TRUE
		42.5115			0.491063	2.25291	TRUE
		42.5115			0.389802	3.01789	TRUE
		42.5115			0.566116	2.72974	TRUE
		42.5502			0.578057	1.89813	TRUE
		42.5502			0.625105	1.83125	TRUE
		42.5502			0.539448	2.32779	TRUE
		42.5502			0.634152	2.61843	TRUE
		42.5502			0.119399	3.87627	TRUE
		42.5502			0.621986	1.38471	TRUE
		42.5502			0.466546	2.35493	TRUE
		42.5502			0.381754	2.48768	TRUE
		42.5502			0.440815	2.2234	TRUE
		42.5502			0.475555	2.07105	TRUE
		42.5502			0.274403	2.68517	TRUE
		42.5502			0.428703	2.31658	TRUE
		42.5502			0.435656	3.04817	TRUE
		42.5502			0.493588	1.98792	TRUE
		42.5502			0.553556	2.41331	TRUE
		42.5502			0.51254	1.93183	TRUE
		42.5502			0.483114	1.66256	TRUE
		42.5502			0.425602	1.10055	TRUE
		42.5502			0.533225	1.94258	TRUE
		42.5502			0.321794	2.68164	TRUE
		42.5502			0.58325	1.74257	TRUE
		42.7436			0.474577	2.35332	TRUE
		42.7436			0.462649	2.42553	TRUE
		42.7436			0.519542	2.41386	TRUE
		42.7436			0.373366	2.61629	TRUE
		42.7436			0.391253	1.88004	TRUE
		42.7436			0.227283	2.76993	TRUE
		42.7436			0.375023	2.62769	TRUE
		42.7436			0.519053	2.60915	TRUE
		42.7436			0.507107	2.14014	TRUE
		42.7436			0.3756	2.73377	TRUE
		42.7436			0.487266	2.51239	TRUE
		42.7436			0.474203	2.52744	TRUE
		42.7436			0.327524	2.93943	TRUE
		42.7436			0.216654	3.00015	TRUE
		42.7436			0.189431	2.62344	TRUE
		42.7436			0.60462	2.03026	TRUE
		42.7436			0.411721	2.57831	TRUE
		42.7436			0.42922	2.52908	TRUE
		42.7436			0.408616	2.12017	TRUE
		42.7436			0.37077	2.48454	TRUE
		42.7436			0.490128	1.98622	TRUE
		42.7436			0.337026	3.45219	TRUE
		42.7436			0.479447	2.17153	TRUE
		42.7436			0.113218	3.76254	TRUE
		42.7436			0.457761	2.72093	TRUE
		42.7436			0.455305	2.07871	TRUE
		42.7436			0.446717	2.07728	TRUE
		42.7436			0.431938	2.46132	TRUE
		42.7436			0.268776	3.20035	TRUE
		42.7436			0.203147	2.56315	TRUE
		42.7436			0.329949	2.10467	TRUE
		42.7436			0.353341	2.81483	TRUE
		42.7436			0.356128	2.43797	TRUE
		42.7436			0.36978	3.11788	TRUE
		42.7436			0.45663	2.55729	TRUE
		42.7436			0.368126	3.01406	TRUE
		42.7436			0.447689	2.00812	TRUE
		42.7436			0.384461	2.35671	TRUE
		42.7436			0.276636	2.86095	TRUE
		42.7436			0.348013	2.33631	TRUE
		42.7436			0.194939	2.49431	TRUE
		42.7436			0.372596	2.57091	TRUE
		42.7436			0.297792	2.11416	TRUE
		42.7436			0.476258	2.04217	TRUE
		42.7436			0.435972	2.29247	TRUE
		42.7436			0.381817	2.35638	TRUE
		42.7436			0.413077	2.3631	TRUE
		42.7436			0.247747	2.73099	TRUE
		42.7436			0.408105	2.35426	TRUE
		42.7436			0.399276	3.02392	TRUE
		42.7436			0.369206	3.3603	TRUE
		42.7436			0.187636	3.62418	TRUE
		42.7436			0.449827	2.40369	TRUE
		42.7436			0.460782	1.70459	TRUE
		42.7436			0.425385	2.48771	TRUE
		42.7436			0.440315	2.15046	TRUE
		42.7436			0.578427	1.72659	TRUE
		42.7436			0.17867	2.7385	TRUE
		42.7436			0.294486	2.75118	TRUE
		42.7436			0.781762	1.4596	TRUE
		42.7436			0.410486	2.59025	TRUE
		42.7436			0.347603	2.47148	TRUE
		42.7436			0.323556	0.909056	TRUE
		42.7436			0.384995	1.85848	TRUE
[truncated: 2,035 more rows]
