# Supplementary material for: Biomolecular condensate phase diagrams with a combinatorial microdroplet platform
Source: Nat Commun. 2022 Dec 21;13:7845. doi: 10.1038/s41467-022-35265-7 (PMC9768726; doi:10.1038/s41467-022-35265-7)
Supplement: Supplementary file 6 — Source Data [file 41467_2022_35265_MOESM6_ESM.zip › Source_Data/FigureS6.xlsx]

## Sheet: Sheet1
Figure S6
	(PR)25 / μM	polyU RNA / ng/uL	feature
	0.00343698	3.43698	TRUE
	0.00336058	3.36058	TRUE
	0.000819582	0.819582	TRUE
	0.000900589	0.900589	TRUE
	0.00312813	3.12813	TRUE
	0.00335415	3.35415	TRUE
	0.0029816	2.9816	TRUE
	0.00268482	2.68482	TRUE
	0.000828909	0.828909	TRUE
	0.000564476	0.564476	TRUE
	0.00287503	2.87503	TRUE
	0.00164583	1.64583	TRUE
	0.00307045	3.07045	TRUE
	0.00333812	3.33812	TRUE
	0.00353425	3.53425	TRUE
	0.00321337	3.21337	TRUE
	0.00184618	1.84618	TRUE
	0.00320944	3.20944	TRUE
	0.00270404	2.70404	TRUE
	0.00254199	2.54199	TRUE
	0.00317439	3.17439	TRUE
	0.00302699	3.02699	TRUE
	0.00154792	1.54792	TRUE
	0.00298918	2.98918	TRUE
	0.00270719	2.70719	TRUE
	0.00281747	2.81747	TRUE
	0.00311198	3.11198	TRUE
	0.00235511	2.35511	TRUE
	0.000604619	0.604619	TRUE
	0.00058146	0.58146	TRUE
	0.002618	2.618	TRUE
	0.00250407	2.50407	TRUE
	0.000607558	0.607558	TRUE
	0.000770486	0.770486	TRUE
	0.00232601	2.32601	TRUE
	0.00145279	1.45279	TRUE
	0.0029345	2.9345	TRUE
	0.000517235	0.517235	TRUE
	0.00293202	2.93202	TRUE
	0.00215284	2.15284	TRUE
	0.000814209	0.814209	TRUE
	0.00369299	3.69299	TRUE
	0.00264966	2.64966	TRUE
	0.00311747	3.11747	TRUE
	0.00248315	2.48315	TRUE
	0.00240399	2.40399	TRUE
	0.0033654	3.3654	TRUE
	0.00285288	2.85288	TRUE
	0.00193765	1.93765	TRUE
	0.00317214	3.17214	TRUE
	0.000763923	0.763923	TRUE
	0.000532682	0.532682	TRUE
	0.00101767	1.01767	TRUE
	0.00299239	2.99239	TRUE
	0.00294562	2.94562	TRUE
	0.00230361	2.30361	TRUE
	0.00293476	2.93476	TRUE
	0.00238174	2.38174	TRUE
	0.00297305	2.97305	TRUE
	0.0029774	2.9774	TRUE
	0.00236625	2.36625	TRUE
	0.000769203	0.769203	TRUE
	0.0017161	1.7161	TRUE
	0.00235079	2.35079	TRUE
	0.00234165	2.34165	TRUE
	0.00177867	1.77867	TRUE
	0.00133289	1.33289	TRUE
	0.00320081	3.20081	TRUE
	0.00310137	3.10137	TRUE
	0.00117371	1.17371	TRUE
	0.00193862	1.93862	TRUE
	0.000808993	0.808993	TRUE
	0.00308624	3.08624	TRUE
	0.00271812	2.71812	TRUE
	0.00275234	2.75234	TRUE
	0.00303946	3.03946	TRUE
	0.00333516	3.33516	TRUE
	0.00266016	2.66016	TRUE
	0.00303849	3.03849	TRUE
	0.00267957	2.67957	TRUE
	0.00322861	3.22861	TRUE
	0.00251055	2.51055	TRUE
	0.00249251	2.49251	TRUE
	0.00269982	2.69982	TRUE
	0.00333014	3.33014	TRUE
	0.00325946	3.25946	TRUE
	0.00195214	1.95214	TRUE
	0.00264811	2.64811	TRUE
	0.00302175	3.02175	TRUE
	0.00280101	2.80101	TRUE
	0.00317283	3.17283	TRUE
	0.00330477	3.30477	TRUE
	0.00317035	3.17035	TRUE
	0.00086322	0.86322	TRUE
	0.00297658	2.97658	TRUE
	0.00307008	3.07008	TRUE
	0.00306223	3.06223	TRUE
	0.00314573	3.14573	TRUE
	0.00333461	3.33461	TRUE
	0.00250709	2.50709	TRUE
	0.00252439	2.52439	TRUE
	0.00204813	2.04813	TRUE
	0.00190625	1.90625	TRUE
	0.00311373	3.11373	TRUE
	0.000870486	0.870486	TRUE
	0.00251822	2.51822	TRUE
	0.00310216	3.10216	TRUE
	0.00326881	3.26881	TRUE
	0.00195862	1.95862	TRUE
	0.00243947	2.43947	TRUE
	0.0019791	1.9791	TRUE
	0.000611185	0.611185	TRUE
	0.00221627	2.21627	TRUE
	0.00294291	2.94291	TRUE
	0.00311153	3.11153	TRUE
	0.00312037	3.12037	TRUE
	0.00305476	3.05476	TRUE
	0.00320038	3.20038	TRUE
	0.00320822	3.20822	TRUE
	0.00208926	2.08926	TRUE
	0.0035336	3.5336	TRUE
	0.00294469	2.94469	TRUE
	0.0032368	3.2368	TRUE
	0.00304511	3.04511	TRUE
	0.00083032	0.83032	TRUE
	0.00299123	2.99123	TRUE
	0.00149792	1.49792	TRUE
	0.00292725	2.92725	TRUE
	0.00157273	1.57273	TRUE
	0.00156229	1.56229	TRUE
	0.00218511	2.18511	TRUE
	0.00209961	2.09961	TRUE
	0.00246496	2.46496	TRUE
	0.00306994	3.06994	TRUE
	0.00297867	2.97867	TRUE
	0.00144546	1.44546	TRUE
	0.00126605	1.26605	TRUE
	0.00521741	5.21741	TRUE
	0.00125121	1.25121	TRUE
	0.00422365	4.22365	TRUE
	0.0010607	1.0607	TRUE
	0.00332333	3.32333	TRUE
	0.0016977	1.6977	TRUE
	0.00313536	3.13536	TRUE
	0.00295282	2.95282	TRUE
	0.0027552	2.7552	TRUE
	0.00297866	2.97866	TRUE
	0.00280136	2.80136	TRUE
	0.00176167	1.76167	TRUE
	0.00238359	2.38359	TRUE
	0.00157434	1.57434	TRUE
	0.00349185	3.49185	TRUE
	0.00265375	2.65375	TRUE
	0.00346166	3.46166	TRUE
	0.00329788	3.29788	TRUE
	0.00224288	2.24288	TRUE
	0.00271359	2.71359	TRUE
	0.00248844	2.48844	TRUE
	0.00206433	2.06433	TRUE
	0.00256992	2.56992	TRUE
	0.00334952	3.34952	TRUE
	0.00234851	2.34851	TRUE
	0.0023307	2.3307	TRUE
	0.00331668	3.31668	TRUE
	0.00254062	2.54062	TRUE
	0.00123342	1.23342	TRUE
	0.00253662	2.53662	TRUE
	0.00294317	2.94317	TRUE
	0.00322831	3.22831	TRUE
	0.00316467	3.16467	TRUE
	0.00231746	2.31746	TRUE
	0.00250785	2.50785	TRUE
	0.00303047	3.03047	TRUE
	0.00152174	1.52174	TRUE
	0.00290951	2.90951	TRUE
	0.00303174	3.03174	TRUE
	0.0032467	3.2467	TRUE
	0.00321586	3.21586	TRUE
	0.00358708	3.58708	TRUE
	0.00293455	2.93455	TRUE
	0.00328913	3.28913	TRUE
	0.00304824	3.04824	TRUE
	0.00259283	2.59283	TRUE
	0.00181577	1.81577	TRUE
	0.00304851	3.04851	TRUE
	0.00285094	2.85094	TRUE
	0.00260032	2.60032	TRUE
	0.00286124	2.86124	TRUE
	0.00131027	1.31027	TRUE
	0.00246025	2.46025	TRUE
	0.0017108	1.7108	TRUE
	0.00268828	2.68828	TRUE
	0.00327469	3.27469	TRUE
	0.00264161	2.64161	TRUE
	0.00250249	2.50249	TRUE
	0.00243312	2.43312	TRUE
	0.0024197	2.4197	TRUE
	0.00293502	2.93502	TRUE
	0.00234347	2.34347	TRUE
	0.00158512	1.58512	TRUE
	0.00210938	2.10938	TRUE
	0.00246348	2.46348	TRUE
	0.00248355	2.48355	TRUE
	0.00151668	1.51668	TRUE
	0.00222699	2.22699	TRUE
	0.00240398	2.40398	TRUE
	0.003014	3.014	TRUE
	0.00230467	2.30467	TRUE
	0.00273846	2.73846	TRUE
	0.00298136	2.98136	TRUE
	0.00289272	2.89272	TRUE
	0.000644739	0.644739	TRUE
	0.00320007	3.20007	TRUE
	0.00240304	2.40304	TRUE
	0.00289365	2.89365	TRUE
	0.00173532	1.73532	TRUE
	0.00318679	3.18679	TRUE
	0.00262455	2.62455	TRUE
	0.00288461	2.88461	TRUE
	0.00302578	3.02578	TRUE
	0.00270497	2.70497	TRUE
	0.00339089	3.39089	TRUE
	0.00160973	1.60973	TRUE
	0.00320305	3.20305	TRUE
	0.00253946	2.53946	TRUE
	0.00146254	1.46254	TRUE
	0.00320279	3.20279	TRUE
	0.00314236	3.14236	TRUE
	0.00331062	3.31062	TRUE
	0.00187695	1.87695	TRUE
	0.00269225	2.69225	TRUE
	0.0022319	2.2319	TRUE
	0.00285995	2.85995	TRUE
	0.0033629	3.3629	TRUE
	0.00146913	1.46913	TRUE
	0.00290459	2.90459	TRUE
	0.00308429	3.08429	TRUE
	0.00163015	1.63015	TRUE
	0.00319061	3.19061	TRUE
	0.00162279	1.62279	TRUE
	0.00322343	3.22343	TRUE
	0.00309759	3.09759	TRUE
	0.00240274	2.40274	TRUE
	0.00558507	5.58507	TRUE
	0.00302921	3.02921	TRUE
	0.00305467	3.05467	TRUE
	0.00056805	0.56805	TRUE
	0.00319509	3.19509	TRUE
	0.00315748	3.15748	TRUE
	0.00298938	2.98938	TRUE
	0.00472329	4.72329	TRUE
	0.00333647	3.33647	TRUE
	0.00349752	3.49752	TRUE
	0.00353384	3.53384	TRUE
	0.00323486	3.23486	TRUE
	0.00244496	2.44496	TRUE
	0.00335735	3.35735	TRUE
	0.00328172	3.28172	TRUE
	0.00272806	2.72806	TRUE
	0.00338019	3.38019	TRUE
	0.00316319	3.16319	TRUE
	0.00360241	3.60241	TRUE
	0.00352518	3.52518	TRUE
	0.00345628	3.45628	TRUE
	0.00335199	3.35199	TRUE
	0.0019781	1.9781	TRUE
	0.00339803	3.39803	TRUE
	0.00289718	2.89718	TRUE
	0.00162765	1.62765	TRUE
	0.00213663	2.13663	TRUE
	0.0039445	3.9445	TRUE
	0.00345728	3.45728	TRUE
	0.00226437	2.26437	TRUE
	0.00255664	2.55664	TRUE
	0.00284224	2.84224	TRUE
	0.00317001	3.17001	TRUE
	0.00241284	2.41284	TRUE
	0.00277424	2.77424	TRUE
	0.00299535	2.99535	TRUE
	0.00237365	2.37365	TRUE
	0.00288242	2.88242	TRUE
	0.00342311	3.42311	TRUE
	0.00162637	1.62637	TRUE
	0.00214179	2.14179	TRUE
	0.000970334	0.970334	TRUE
	0.00212117	2.12117	TRUE
	0.00145039	1.45039	TRUE
	0.00260885	2.60885	TRUE
	0.00247608	2.47608	TRUE
	0.00302779	3.02779	TRUE
	0.00302719	3.02719	TRUE
	0.00249334	2.49334	TRUE
	0.00204358	2.04358	TRUE
	0.00309336	3.09336	TRUE
	0.00148738	1.48738	TRUE
	0.00241479	2.41479	TRUE
	0.00303181	3.03181	TRUE
	0.000664534	0.664534	TRUE
	0.00306186	3.06186	TRUE
	0.00324171	3.24171	TRUE
	0.00228714	2.28714	TRUE
	0.00234112	2.34112	TRUE
	0.0014227	1.4227	TRUE
	0.00303947	3.03947	TRUE
	0.00162392	1.62392	TRUE
	0.00157335	1.57335	TRUE
	0.00167899	1.67899	TRUE
	0.00239888	2.39888	TRUE
	0.00152824	1.52824	TRUE
	0.00201727	2.01727	TRUE
	0.00297395	2.97395	TRUE
	0.00294747	2.94747	TRUE
	0.0030756	3.0756	TRUE
	0.00285464	2.85464	TRUE
	0.00282377	2.82377	TRUE
	0.00309841	3.09841	TRUE
	0.00293962	2.93962	TRUE
	0.00165284	1.65284	TRUE
	0.00272526	2.72526	TRUE
	0.00305623	3.05623	TRUE
	0.00231849	2.31849	TRUE
	0.00169298	1.69298	TRUE
	0.00313193	3.13193	TRUE
	0.00284221	2.84221	TRUE
	0.00239748	2.39748	TRUE
	0.00160297	1.60297	TRUE
	0.002168	2.168	TRUE
	0.00321193	3.21193	TRUE
	0.00238934	2.38934	TRUE
	0.00236518	2.36518	TRUE
	0.00312657	3.12657	TRUE
	0.00271249	2.71249	TRUE
	0.0030183	3.0183	TRUE
	0.00301325	3.01325	TRUE
	0.00272245	2.72245	TRUE
	0.00318959	3.18959	TRUE
	0.00163876	1.63876	TRUE
	0.00241684	2.41684	TRUE
	0.0030504	3.0504	TRUE
	0.00268662	2.68662	TRUE
	0.0031769	3.1769	TRUE
	0.00164255	1.64255	TRUE
	0.00254054	2.54054	TRUE
	0.0031067	3.1067	TRUE
	0.00195151	1.95151	TRUE
	0.00311784	3.11784	TRUE
	0.00302182	3.02182	TRUE
	0.00320644	3.20644	TRUE
	0.00299225	2.99225	TRUE
	0.00241873	2.41873	TRUE
	0.00292371	2.92371	TRUE
	0.00250265	2.50265	TRUE
	0.00328793	3.28793	TRUE
	0.00244912	2.44912	TRUE
	0.00286076	2.86076	TRUE
	0.00252978	2.52978	TRUE
	0.000761463	0.761463	TRUE
	0.00140499	1.40499	TRUE
	0.00120312	1.20312	TRUE
	0.00227235	2.27235	TRUE
	0.00308452	3.08452	TRUE
	0.00283892	2.83892	TRUE
	0.00309365	3.09365	TRUE
	0.00309078	3.09078	TRUE
	0.00322986	3.22986	TRUE
	0.00317744	3.17744	TRUE
	0.0032285	3.2285	TRUE
	0.00305789	3.05789	TRUE
	0.00333448	3.33448	TRUE
	0.00323966	3.23966	TRUE
	0.00317846	3.17846	TRUE
	0.00270408	2.70408	TRUE
	0.00215351	2.15351	TRUE
	0.00269374	2.69374	TRUE
	0.00180942	1.80942	TRUE
	0.00330333	3.30333	TRUE
	0.0033673	3.3673	TRUE
	0.00273704	2.73704	TRUE
	0.00325945	3.25945	TRUE
	0.00348884	3.48884	TRUE
	0.00321023	3.21023	TRUE
	0.00273964	2.73964	TRUE
	0.00349864	3.49864	TRUE
	0.00251726	2.51726	TRUE
	0.00282831	2.82831	TRUE
	0.00243539	2.43539	TRUE
	0.00292172	2.92172	TRUE
	0.00304664	3.04664	TRUE
	0.00250404	2.50404	TRUE
	0.00344314	3.44314	TRUE
	0.00169322	1.69322	TRUE
	0.00242765	2.42765	TRUE
	0.00168029	1.68029	TRUE
	0.00601095	6.01095	TRUE
	0.00312142	3.12142	TRUE
	0.00338289	3.38289	TRUE
	0.00207497	2.07497	TRUE
	0.00231931	2.31931	TRUE
	0.00232839	2.32839	TRUE
	0.00305063	3.05063	TRUE
	0.00298562	2.98562	TRUE
	0.00163513	1.63513	TRUE
	0.00271029	2.71029	TRUE
	0.00317353	3.17353	TRUE
	0.00165942	1.65942	TRUE
	0.00149956	1.49956	TRUE
	0.0025514	2.5514	TRUE
	0.00256021	2.56021	TRUE
	0.00232506	2.32506	TRUE
	0.00253665	2.53665	TRUE
	0.0032546	3.2546	TRUE
	0.00327088	3.27088	TRUE
	0.00330138	3.30138	TRUE
	0.00154954	1.54954	TRUE
	0.00231595	2.31595	TRUE
	0.00238569	2.38569	TRUE
	0.000646422	0.646422	TRUE
	0.00276464	2.76464	TRUE
	0.00328299	3.28299	TRUE
	0.00165186	1.65186	TRUE
	0.00239475	2.39475	TRUE
	0.00228114	2.28114	TRUE
	0.00339055	3.39055	TRUE
	0.00312467	3.12467	TRUE
	0.00180829	1.80829	TRUE
	0.00315355	3.15355	TRUE
	0.00521978	5.21978	TRUE
	0.00140586	1.40586	TRUE
	0.00338519	3.38519	TRUE
	0.00243375	2.43375	TRUE
	0.00293403	2.93403	TRUE
	0.00154646	1.54646	TRUE
	0.00250597	2.50597	TRUE
	0.00314544	3.14544	TRUE
	0.0012832	1.2832	TRUE
	0.00316318	3.16318	TRUE
	0.00338304	3.38304	TRUE
	0.00178941	1.78941	TRUE
	0.00313354	3.13354	TRUE
	0.000942052	0.942052	TRUE
	0.00154239	1.54239	TRUE
	0.000671408	0.671408	TRUE
	0.00625555	6.25555	TRUE
	0.00339497	3.39497	TRUE
	0.00326819	3.26819	TRUE
	0.00313367	3.13367	TRUE
	0.00242169	2.42169	TRUE
	0.0032637	3.2637	TRUE
	0.00254499	2.54499	TRUE
	0.000614157	0.614157	TRUE
	0.00256165	2.56165	TRUE
	0.00253636	2.53636	TRUE
	0.00313685	3.13685	TRUE
	0.00319667	3.19667	TRUE
	0.00310985	3.10985	TRUE
	0.00279082	2.79082	TRUE
	0.000892227	0.892227	TRUE
	0.00326287	3.26287	TRUE
	0.00338396	3.38396	TRUE
	0.00211768	2.11768	TRUE
	0.00229877	2.29877	TRUE
	0.0023454	2.3454	TRUE
	0.0030339	3.0339	TRUE
	0.0030034	3.0034	TRUE
	0.00260886	2.60886	TRUE
	0.00161645	1.61645	TRUE
	0.00300529	3.00529	TRUE
	0.000729088	0.729088	TRUE
	0.00329345	3.29345	TRUE
	0.00185753	1.85753	TRUE
	0.000494268	0.494268	TRUE
	0.00226125	2.26125	TRUE
	0.00506068	5.06068	TRUE
	0.00297863	2.97863	TRUE
	0.00441848	4.41848	TRUE
	0.00350807	3.50807	TRUE
	0.00228604	2.28604	TRUE
	0.0019354	1.9354	TRUE
	0.00307147	3.07147	TRUE
	0.00337601	3.37601	TRUE
	0.00135066	1.35066	TRUE
	0.00284348	2.84348	TRUE
	0.00421907	4.21907	TRUE
	0.0034607	3.4607	TRUE
	0.00141896	1.41896	TRUE
	0.00367514	3.67514	TRUE
	0.0034298	3.4298	TRUE
	0.00158536	1.58536	TRUE
	0.00163959	1.63959	TRUE
	0.0021205	2.1205	TRUE
	0.0011579	1.1579	TRUE
	0.00301415	3.01415	TRUE
	0.00261534	2.61534	TRUE
	0.00322722	3.22722	TRUE
	0.00296477	2.96477	TRUE
	0.00242531	2.42531	TRUE
	0.00155171	1.55171	TRUE
	0.00304479	3.04479	TRUE
	0.00227021	2.27021	TRUE
	0.00309564	3.09564	TRUE
	0.00323988	3.23988	TRUE
	0.00257382	2.57382	TRUE
	0.00297676	2.97676	TRUE
	0.00902336	9.02336	TRUE
	0.00491983	4.91983	TRUE
	0.002144	2.144	TRUE
	0.00216477	2.16477	TRUE
	0.00493928	4.93928	TRUE
	0.00203372	2.03372	TRUE
	0.00312835	3.12835	TRUE
	0.00283585	2.83585	TRUE
	0.00262685	2.62685	TRUE
	0.00230378	2.30378	TRUE
	0.00264437	2.64437	TRUE
	0.00314909	3.14909	TRUE
	0.00325401	3.25401	TRUE
	0.00302877	3.02877	TRUE
	0.00247723	2.47723	TRUE
	0.00266284	2.66284	TRUE
	0.00267399	2.67399	TRUE
	0.00241465	2.41465	TRUE
	0.00163343	1.63343	TRUE
	0.00192306	1.92306	TRUE
	0.00244753	2.44753	TRUE
	0.00616112	6.16112	TRUE
	0.007099	7.099	TRUE
	0.00333793	3.33793	TRUE
	0.00392449	3.92449	TRUE
	0.00184676	1.84676	TRUE
	0.00353746	3.53746	TRUE
	0.00331056	3.31056	TRUE
	0.00300025	3.00025	TRUE
	0.00169874	1.69874	TRUE
	0.00263779	2.63779	TRUE
	0.00217045	2.17045	TRUE
	0.00272475	2.72475	TRUE
	0.00399156	3.99156	TRUE
	0.00248369	2.48369	TRUE
	0.00357712	3.57712	TRUE
	0.00339555	3.39555	TRUE
	0.00295037	2.95037	TRUE
	0.002271	2.271	TRUE
	0.00347627	3.47627	TRUE
	0.00334583	3.34583	TRUE
	0.00260339	2.60339	TRUE
	0.00317835	3.17835	TRUE
	0.00256546	2.56546	TRUE
	0.00245119	2.45119	TRUE
	0.00216172	2.16172	TRUE
	0.00301732	3.01732	TRUE
	0.00344024	3.44024	TRUE
	0.00307328	3.07328	TRUE
	0.00294175	2.94175	TRUE
	0.00322052	3.22052	TRUE
	0.00299951	2.99951	TRUE
	0.00254963	2.54963	TRUE
	0.00296122	2.96122	TRUE
	0.00648588	6.48588	TRUE
	0.00600925	6.00925	TRUE
	0.00376159	3.76159	TRUE
	0.00315974	3.15974	TRUE
	0.00307264	3.07264	TRUE
	0.00299344	2.99344	TRUE
	0.00307112	3.07112	TRUE
	0.00249519	2.49519	TRUE
	0.00325585	3.25585	TRUE
	0.0019135	1.9135	TRUE
	0.00243468	2.43468	TRUE
	0.00309186	3.09186	TRUE
	0.00251954	2.51954	TRUE
	0.00287912	2.87912	TRUE
	0.00447914	4.47914	TRUE
	0.00267832	2.67832	TRUE
	0.00260678	2.60678	TRUE
	0.00287736	2.87736	TRUE
	0.00326233	3.26233	TRUE
	0.0042799	4.2799	TRUE
	0.00177793	1.77793	TRUE
	0.00300222	3.00222	TRUE
	0.00298457	2.98457	TRUE
	0.00604925	6.04925	TRUE
	0.0064697	6.4697	TRUE
	0.0162817	16.2817	TRUE
	0.00268912	2.68912	TRUE
	0.00312994	3.12994	TRUE
	0.00648413	6.48413	TRUE
	0.00379765	3.79765	TRUE
	0.0140741	14.0741	TRUE
	0.00312434	3.12434	TRUE
	0.00334628	3.34628	TRUE
	0.00271975	2.71975	TRUE
	0.00323774	3.23774	TRUE
	0.00308048	3.08048	TRUE
	0.0146556	14.6556	TRUE
	0.00249966	2.49966	TRUE
	0.00221478	2.21478	TRUE
	0.00328856	3.28856	TRUE
	0.00310572	3.10572	TRUE
	0.00226843	2.26843	TRUE
	0.00473098	4.73098	TRUE
	0.00409716	4.09716	TRUE
	0.00495754	4.95754	TRUE
	0.00321686	3.21686	TRUE
	0.00344398	3.44398	TRUE
	0.00300366	3.00366	TRUE
	0.00263466	2.63466	TRUE
	0.00921126	9.21126	TRUE
	0.00197372	1.97372	TRUE
	0.00242672	2.42672	TRUE
	0.00220601	2.20601	TRUE
	0.00317472	3.17472	TRUE
	0.00486785	4.86785	TRUE
	0.00309637	3.09637	TRUE
	0.00303553	3.03553	TRUE
	0.00527487	5.27487	TRUE
	0.00461645	4.61645	TRUE
	0.00509577	5.09577	TRUE
	0.00271179	2.71179	TRUE
	0.00343679	3.43679	TRUE
	0.00537595	5.37595	TRUE
	0.00337786	3.37786	TRUE
	0.00323036	3.23036	TRUE
	0.00231588	2.31588	TRUE
	0.00302196	3.02196	TRUE
	0.0035653	3.5653	TRUE
	0.00256972	2.56972	TRUE
	0.00551066	5.51066	TRUE
	0.00214242	2.14242	TRUE
	0.00353923	3.53923	TRUE
	0.00368855	3.68855	TRUE
	0.00297628	2.97628	TRUE
	0.00368755	3.68755	TRUE
	0.0027677	2.7677	TRUE
	0.00577608	5.77608	TRUE
	0.0055449	5.5449	TRUE
	0.00464489	4.64489	TRUE
	0.00334021	3.34021	TRUE
	0.00318138	3.18138	TRUE
	0.00333747	3.33747	TRUE
	0.00334845	3.34845	TRUE
	0.00154977	1.54977	TRUE
	0.00266272	2.66272	TRUE
	0.0031356	3.1356	TRUE
	0.0016971	1.6971	TRUE
	0.00283487	2.83487	TRUE
	0.00324336	3.24336	TRUE
	0.00317386	3.17386	TRUE
	0.00347707	3.47707	TRUE
	0.00214143	2.14143	TRUE
	0.00498273	4.98273	TRUE
	0.00166984	1.66984	TRUE
	0.00154648	1.54648	TRUE
	0.00339283	3.39283	TRUE
	0.00442661	4.42661	TRUE
	0.00322168	3.22168	TRUE
	0.00336996	3.36996	TRUE
	0.00223288	2.23288	TRUE
	0.00165409	1.65409	TRUE
	0.00318764	3.18764	TRUE
	0.00263494	2.63494	TRUE
	0.00248512	2.48512	TRUE
	0.00318978	3.18978	TRUE
	0.00320444	3.20444	TRUE
	0.00250596	2.50596	TRUE
	0.00314739	3.14739	TRUE
	0.0020981	2.0981	TRUE
	0.00307001	3.07001	TRUE
	0.00315708	3.15708	TRUE
	0.0015581	1.5581	TRUE
	0.00240031	2.40031	TRUE
	0.00294979	2.94979	TRUE
	0.00205549	2.05549	TRUE
	0.00285404	2.85404	TRUE
	0.00230258	2.30258	TRUE
	0.00300524	3.00524	TRUE
	0.002327	2.327	TRUE
	0.00285236	2.85236	TRUE
	0.00296666	2.96666	TRUE
	0.00260073	2.60073	TRUE
	0.00245073	2.45073	TRUE
	0.00156016	1.56016	TRUE
	0.00236404	2.36404	TRUE
	0.00241784	2.41784	TRUE
	0.00241145	2.41145	TRUE
	0.00245772	2.45772	TRUE
	0.00316288	3.16288	TRUE
	0.00321622	3.21622	TRUE
	0.00247343	2.47343	TRUE
	0.0026683	2.6683	TRUE
	0.00303092	3.03092	TRUE
	0.00293107	2.93107	TRUE
	0.00252017	2.52017	TRUE
	0.00227815	2.27815	TRUE
	0.00299321	2.99321	TRUE
	0.00290143	2.90143	TRUE
	0.00115144	1.15144	TRUE
	0.00148547	1.48547	TRUE
	0.00265345	2.65345	TRUE
	0.00292424	2.92424	TRUE
	0.00262318	2.62318	TRUE
	0.00297353	2.97353	TRUE
	0.00282077	2.82077	TRUE
	0.002293	2.293	TRUE
	0.00292937	2.92937	TRUE
	0.00272831	2.72831	TRUE
	0.00283471	2.83471	TRUE
	0.00269317	2.69317	TRUE
	0.00349659	3.49659	TRUE
	0.00267478	2.67478	TRUE
	0.0029734	2.9734	TRUE
	0.00222111	2.22111	TRUE
	0.00269426	2.69426	TRUE
	0.00307486	3.07486	TRUE
	0.00708772	7.08772	TRUE
	0.00299384	2.99384	TRUE
	0.00239522	2.39522	TRUE
	0.00242268	2.42268	TRUE
	0.0032277	3.2277	TRUE
	0.00215154	2.15154	TRUE
	0.00328164	3.28164	TRUE
	0.00190231	1.90231	TRUE
	0.00161782	1.61782	TRUE
	0.00308526	3.08526	TRUE
	0.00315044	3.15044	TRUE
	0.00222038	2.22038	TRUE
	0.00265201	2.65201	TRUE
	0.00312699	3.12699	TRUE
	0.00322492	3.22492	TRUE
	0.00156993	1.56993	TRUE
	0.00251384	2.51384	TRUE
	0.00273795	2.73795	TRUE
	0.00317	3.17	TRUE
	0.00334809	3.34809	TRUE
	0.00247402	2.47402	TRUE
	0.00266217	2.66217	TRUE
	0.00251104	2.51104	TRUE
	0.00205673	2.05673	TRUE
	0.00277627	2.77627	TRUE
	0.000912312	0.912312	TRUE
	0.00239394	2.39394	TRUE
	0.00324673	3.24673	TRUE
	0.00288862	2.88862	TRUE
	0.00272823	2.72823	TRUE
	0.00277887	2.77887	TRUE
	0.00270581	2.70581	TRUE
	0.00311389	3.11389	TRUE
	0.00306449	3.06449	TRUE
	0.00290429	2.90429	TRUE
	0.00321235	3.21235	TRUE
	0.00176575	1.76575	TRUE
	0.00156264	1.56264	TRUE
	0.00324195	3.24195	TRUE
	0.00178615	1.78615	TRUE
	0.00315157	3.15157	TRUE
	0.00243325	2.43325	TRUE
	0.00143393	1.43393	TRUE
	0.00239323	2.39323	TRUE
	0.00256724	2.56724	TRUE
	0.00246044	2.46044	TRUE
	0.00460171	4.60171	TRUE
	0.00301708	3.01708	TRUE
	0.00249539	2.49539	TRUE
	0.00165436	1.65436	TRUE
	0.00251366	2.51366	TRUE
	0.00152997	1.52997	TRUE
	0.00297965	2.97965	TRUE
	0.0048431	4.8431	TRUE
	0.00301525	3.01525	TRUE
	0.00248471	2.48471	TRUE
	0.00263717	2.63717	TRUE
	0.00250599	2.50599	TRUE
	0.0014896	1.4896	TRUE
	0.00238322	2.38322	TRUE
	0.00269096	2.69096	TRUE
	0.00191358	1.91358	TRUE
	0.0032805	3.2805	TRUE
	0.00242136	2.42136	TRUE
	0.0014103	1.4103	TRUE
	0.00309734	3.09734	TRUE
	0.00243152	2.43152	TRUE
	0.00154154	1.54154	TRUE
	0.00366722	3.66722	TRUE
	0.00186207	1.86207	TRUE
	0.00174936	1.74936	TRUE
	0.0015564	1.5564	TRUE
	0.00239942	2.39942	TRUE
	0.00317555	3.17555	TRUE
	0.00171709	1.71709	TRUE
	0.00179206	1.79206	TRUE
	0.00198797	1.98797	TRUE
	0.00327921	3.27921	TRUE
	0.0024234	2.4234	TRUE
	0.00225585	2.25585	TRUE
	0.00235928	2.35928	TRUE
	0.00295279	2.95279	TRUE
	0.00153188	1.53188	TRUE
	0.00294993	2.94993	TRUE
	0.0069855	6.9855	TRUE
	0.00565022	5.65022	TRUE
	0.00390348	3.90348	TRUE
	0.00240675	2.40675	TRUE
	0.00518152	5.18152	TRUE
	0.00417252	4.17252	TRUE
	0.00227421	2.27421	TRUE
	0.0041997	4.1997	TRUE
	0.00318538	3.18538	TRUE
	0.00543416	5.43416	TRUE
	0.00296804	2.96804	TRUE
	0.00341082	3.41082	TRUE
	0.00496191	4.96191	TRUE
	0.00284156	2.84156	TRUE
	0.00342408	3.42408	TRUE
	0.0040337	4.0337	TRUE
	0.00273536	2.73536	TRUE
	0.00281352	2.81352	TRUE
	0.0018054	1.8054	TRUE
	0.00280573	2.80573	TRUE
	0.00160265	1.60265	TRUE
	0.00236152	2.36152	TRUE
	0.00766171	7.66171	TRUE
	0.00262928	2.62928	TRUE
	0.00314918	3.14918	TRUE
	0.00286637	2.86637	TRUE
	0.00242816	2.42816	TRUE
	0.00298008	2.98008	TRUE
	0.00198845	1.98845	TRUE
	0.00205509	2.05509	TRUE
	0.0029536	2.9536	TRUE
	0.00287424	2.87424	TRUE
	0.00278171	2.78171	TRUE
	0.00267126	2.67126	TRUE
	0.00307127	3.07127	TRUE
	0.00300434	3.00434	TRUE
	0.00287381	2.87381	TRUE
	0.00169097	1.69097	TRUE
	0.00194603	1.94603	TRUE
	0.00241168	2.41168	TRUE
	0.00155611	1.55611	TRUE
	0.00270153	2.70153	TRUE
	0.0030844	3.0844	TRUE
	0.00225743	2.25743	TRUE
	0.00245002	2.45002	TRUE
	0.00246199	2.46199	TRUE
	0.00242954	2.42954	TRUE
	0.00442151	4.42151	TRUE
	0.00459526	4.59526	TRUE
	0.00317669	3.17669	TRUE
	0.00311606	3.11606	TRUE
	0.00165611	1.65611	TRUE
	0.00286871	2.86871	TRUE
	0.00290841	2.90841	TRUE
	0.00292155	2.92155	TRUE
	0.00281017	2.81017	TRUE
	0.00283996	2.83996	TRUE
	0.00279902	2.79902	TRUE
	0.00224759	2.24759	TRUE
	0.00242714	2.42714	TRUE
	0.00309294	3.09294	TRUE
	0.00159276	1.59276	TRUE
	0.00247018	2.47018	TRUE
	0.00307465	3.07465	TRUE
	0.00610934	6.10934	TRUE
	0.00308759	3.08759	TRUE
	0.00327656	3.27656	TRUE
	0.00172497	1.72497	TRUE
	0.00267082	2.67082	TRUE
	0.00245931	2.45931	TRUE
	0.00245545	2.45545	TRUE
	0.00280401	2.80401	TRUE
	0.00251538	2.51538	TRUE
	0.00308501	3.08501	TRUE
	0.00388382	3.88382	TRUE
	0.00500395	5.00395	TRUE
	0.00234511	2.34511	TRUE
	0.00292225	2.92225	TRUE
	0.0111756	11.1756	TRUE
	0.00236551	2.36551	TRUE
	0.00164254	1.64254	FALSE
	0.00169265	1.69265	FALSE
	0.00169505	1.69505	FALSE
	0.000645739	0.645739	FALSE
	0.00153499	1.53499	FALSE
	0.003268	3.268	FALSE
	0.00059229	0.59229	FALSE
	0.00408388	4.08388	FALSE
	0.00156119	1.56119	FALSE
	0.00348197	3.48197	FALSE
	0.000758922	0.758922	FALSE
	0.00102105	1.02105	FALSE
	0.00087863	0.87863	FALSE
	0.00137779	1.37779	FALSE
	0.00155039	1.55039	FALSE
	0.00117316	1.17316	FALSE
	0.00076971	0.76971	FALSE
	0.000934209	0.934209	FALSE
	0.000620512	0.620512	FALSE
	0.00136173	1.36173	FALSE
	0.00046217	0.46217	FALSE
	0.000842634	0.842634	FALSE
	0.00213971	2.13971	FALSE
	0.000833733	0.833733	FALSE
	0.00305315	3.05315	FALSE
	0.00284756	2.84756	FALSE
	0.000568279	0.568279	FALSE
	0.000516504	0.516504	FALSE
	0.00369398	3.69398	FALSE
	0.00139636	1.39636	FALSE
	0.000900571	0.900571	FALSE
	0.000578907	0.578907	FALSE
	0.000527907	0.527907	FALSE
	0.00105569	1.05569	FALSE
	0.000784243	0.784243	FALSE
	0.000628324	0.628324	FALSE
	0.000631683	0.631683	FALSE
	0.00128314	1.28314	FALSE
	0.000713205	0.713205	FALSE
	0.00228173	2.28173	FALSE
	0.00097285	0.97285	FALSE
	0.00117933	1.17933	FALSE
	0.000500333	0.500333	FALSE
	0.000565056	0.565056	FALSE
	0.000561211	0.561211	FALSE
	0.000568778	0.568778	FALSE
	0.000825945	0.825945	FALSE
	0.00142475	1.42475	FALSE
	0.00359311	3.59311	FALSE
	0.000713504	0.713504	FALSE
	0.00197438	1.97438	FALSE
	0.000592177	0.592177	FALSE
	0.00178475	1.78475	FALSE
	0.000898931	0.898931	FALSE
	0.000690329	0.690329	FALSE
	0.000922059	0.922059	FALSE
	0.00177435	1.77435	FALSE
	0.0012504	1.2504	FALSE
	0.000649527	0.649527	FALSE
	0.00155664	1.55664	FALSE
	0.0015092	1.5092	FALSE
	0.00109962	1.09962	FALSE
	0.00063325	0.63325	FALSE
	0.00116673	1.16673	FALSE
	0.00157825	1.57825	FALSE
	0.00110474	1.10474	FALSE
	0.000656977	0.656977	FALSE
	0.00358601	3.58601	FALSE
	0.00131122	1.31122	FALSE
	0.000691146	0.691146	FALSE
	0.000587153	0.587153	FALSE
	0.000792712	0.792712	FALSE
	0.00653683	6.53683	FALSE
	0.000605528	0.605528	FALSE
	0.000682133	0.682133	FALSE
	0.000587018	0.587018	FALSE
	0.000691626	0.691626	FALSE
	0.000780122	0.780122	FALSE
	0.00108343	1.08343	FALSE
	0.00108124	1.08124	FALSE
	0.00122041	1.22041	FALSE
	0.00169069	1.69069	FALSE
	0.00111639	1.11639	FALSE
	0.00118371	1.18371	FALSE
	0.00122351	1.22351	FALSE
	0.000753288	0.753288	FALSE
	0.000583822	0.583822	FALSE
	0.00159396	1.59396	FALSE
	0.000886211	0.886211	FALSE
	0.0016522	1.6522	FALSE
	0.00108512	1.08512	FALSE
	0.000507963	0.507963	FALSE
	0.000492076	0.492076	FALSE
	0.000611891	0.611891	FALSE
	0.000607747	0.607747	FALSE
	0.000615764	0.615764	FALSE
	0.0014301	1.4301	FALSE
	0.000549652	0.549652	FALSE
	0.000494842	0.494842	FALSE
	0.000978621	0.978621	FALSE
	0.00142685	1.42685	FALSE
	0.00134635	1.34635	FALSE
	0.000665276	0.665276	FALSE
	0.000861562	0.861562	FALSE
	0.000533072	0.533072	FALSE
	0.00155851	1.55851	FALSE
	0.00219063	2.19063	FALSE
	0.002918	2.918	FALSE
	0.00239443	2.39443	FALSE
	0.000756271	0.756271	FALSE
	0.000648137	0.648137	FALSE
	0.00051583	0.51583	FALSE
	0.000916968	0.916968	FALSE
	0.000583627	0.583627	FALSE
	0.000711879	0.711879	FALSE
	0.00170536	1.70536	FALSE
	0.00161913	1.61913	FALSE
	0.00143921	1.43921	FALSE
	0.001467	1.467	FALSE
	0.000749616	0.749616	FALSE
	0.000660455	0.660455	FALSE
	0.00172604	1.72604	FALSE
	0.00147104	1.47104	FALSE
	0.00133879	1.33879	FALSE
	0.00159384	1.59384	FALSE
	0.000653842	0.653842	FALSE
	0.000594215	0.594215	FALSE
	0.000896047	0.896047	FALSE
	0.0006985	0.6985	FALSE
	0.0008521	0.8521	FALSE
	0.000576369	0.576369	FALSE
	0.000596785	0.596785	FALSE
	0.00123739	1.23739	FALSE
	0.00682806	6.82806	FALSE
	0.000529533	0.529533	FALSE
	0.000640366	0.640366	FALSE
	0.00142918	1.42918	FALSE
	0.00424422	4.24422	FALSE
	0.00318413	3.18413	FALSE
	0.000504461	0.504461	FALSE
	0.000933392	0.933392	FALSE
	0.00089408	0.89408	FALSE
	0.000741211	0.741211	FALSE
	0.00126263	1.26263	FALSE
	0.000744622	0.744622	FALSE
	0.00119957	1.19957	FALSE
	0.00044178	0.44178	FALSE
	0.00175486	1.75486	FALSE
	0.00116921	1.16921	FALSE
	0.00144363	1.44363	FALSE
	0.000429764	0.429764	FALSE
	0.000438364	0.438364	FALSE
	0.000737884	0.737884	FALSE
	0.000741392	0.741392	FALSE
	0.00151033	1.51033	FALSE
	0.00155036	1.55036	FALSE
	0.00168015	1.68015	FALSE
	0.00101172	1.01172	FALSE
	0.000657505	0.657505	FALSE
	0.000853937	0.853937	FALSE
	0.000798848	0.798848	FALSE
	0.0016117	1.6117	FALSE
	0.00151236	1.51236	FALSE
	0.00171794	1.71794	FALSE
	0.00343628	3.43628	FALSE
	0.000722389	0.722389	FALSE
	0.00303248	3.03248	FALSE
	0.000984554	0.984554	FALSE
	0.00130056	1.30056	FALSE
	0.00291039	2.91039	FALSE
	0.00104764	1.04764	FALSE
	0.00108297	1.08297	FALSE
	0.000579465	0.579465	FALSE
	0.00081495	0.81495	FALSE
	0.00106492	1.06492	FALSE
	0.00162969	1.62969	FALSE
	0.00052821	0.52821	FALSE
	0.0018592	1.8592	FALSE
	0.00133842	1.33842	FALSE
	0.000662777	0.662777	FALSE
	0.00158757	1.58757	FALSE
	0.000917673	0.917673	FALSE
	0.00216963	2.16963	FALSE
	0.000583045	0.583045	FALSE
	0.00155507	1.55507	FALSE
	0.00161098	1.61098	FALSE
	0.00153913	1.53913	FALSE
	0.00121981	1.21981	FALSE
	0.000778138	0.778138	FALSE
	0.00161861	1.61861	FALSE
	0.00176641	1.76641	FALSE
	0.00109284	1.09284	FALSE
	0.00148005	1.48005	FALSE
	0.00161929	1.61929	FALSE
	0.000688659	0.688659	FALSE
	0.000734071	0.734071	FALSE
	0.000959993	0.959993	FALSE
	0.000575162	0.575162	FALSE
	0.0113363	11.3363	FALSE
	0.00167479	1.67479	FALSE
	0.00101474	1.01474	FALSE
	0.000589402	0.589402	FALSE
	0.00075656	0.75656	FALSE
	0.00194053	1.94053	FALSE
	0.00164963	1.64963	FALSE
	0.000677741	0.677741	FALSE
	0.00210257	2.10257	FALSE
	0.00090897	0.90897	FALSE
	0.00172998	1.72998	FALSE
	0.000517512	0.517512	FALSE
	0.00152627	1.52627	FALSE
	0.00311133	3.11133	FALSE
	0.00163479	1.63479	FALSE
	0.000649725	0.649725	FALSE
	0.00264134	2.64134	FALSE
	0.0015485	1.5485	FALSE
	0.000689874	0.689874	FALSE
	0.000851533	0.851533	FALSE
	0.00174712	1.74712	FALSE
	0.00120305	1.20305	FALSE
	0.00231714	2.31714	FALSE
	0.00168522	1.68522	FALSE
	0.0021916	2.1916	FALSE
	0.00801419	8.01419	FALSE
	0.00739211	7.39211	FALSE
	0.000559085	0.559085	FALSE
	0.00138918	1.38918	FALSE
	0.000624673	0.624673	FALSE
	0.000763396	0.763396	FALSE
	0.000576014	0.576014	FALSE
	0.00199371	1.99371	FALSE
	0.00252829	2.52829	FALSE
	0.000638386	0.638386	FALSE
	0.00150612	1.50612	FALSE
	0.000954583	0.954583	FALSE
	0.000964219	0.964219	FALSE
	0.00060484	0.60484	FALSE
	0.000582707	0.582707	FALSE
	0.00102607	1.02607	FALSE
	0.000471754	0.471754	FALSE
	0.00306451	3.06451	FALSE
	0.0015579	1.5579	FALSE
	0.00135971	1.35971	FALSE
	0.00119401	1.19401	FALSE
	0.00174694	1.74694	FALSE
	0.000455394	0.455394	FALSE
	0.00150794	1.50794	FALSE
	0.00150541	1.50541	FALSE
	0.000623835	0.623835	FALSE
	0.000808493	0.808493	FALSE
	0.000771713	0.771713	FALSE
	0.00151423	1.51423	FALSE
	0.00164559	1.64559	FALSE
	0.00133594	1.33594	FALSE
	0.000542863	0.542863	FALSE
	0.000718508	0.718508	FALSE
	0.000444492	0.444492	FALSE
	0.000799824	0.799824	FALSE
	0.00120871	1.20871	FALSE
	0.00199496	1.99496	FALSE
	0.000870555	0.870555	FALSE
	0.00112624	1.12624	FALSE
	0.00162406	1.62406	FALSE
	0.000444982	0.444982	FALSE
	0.000486144	0.486144	FALSE
	2.06813e-06	0.00206813	FALSE
	0.0156224	15.6224	FALSE
	0.0013177	1.3177	FALSE
	0.000817593	0.817593	FALSE
	0.000743846	0.743846	FALSE
	0.00165097	1.65097	FALSE
	0.00150391	1.50391	FALSE
	0.000731227	0.731227	FALSE
	0.00271688	2.71688	FALSE
	0.0011164	1.1164	FALSE
	0.00148413	1.48413	FALSE
	0.00063616	0.63616	FALSE
	0.00144319	1.44319	FALSE
	0.000504576	0.504576	FALSE
	0.000431687	0.431687	FALSE
	0.0024758	2.4758	FALSE
	0.000521851	0.521851	FALSE
	0.000479292	0.479292	FALSE
	0.00163724	1.63724	FALSE
