# Supplementary material for: Biomolecular condensate phase diagrams with a combinatorial microdroplet platform
Source: Nat Commun. 2022 Dec 21;13:7845. doi: 10.1038/s41467-022-35265-7 (PMC9768726; doi:10.1038/s41467-022-35265-7)
Supplement: Supplementary file 6 — Source Data [file 41467_2022_35265_MOESM6_ESM.zip › Source_Data/FigureS9.xlsx]

## Sheet: Sheet1
Figure S9
	panel h:
		0.73 μM	1.65 μM	3.25 μM
		0.584628	1.30597	1.73408
		0.586929	1.2262	1.53843
		0.599248	1.27934	1.70134
		0.605139	1.27172	1.67028
		0.599565	1.23527	1.5436
		0.60753	1.25245	1.67494
		0.58648	1.28871	1.63673
		0.597636	1.26567	1.63961
		0.611757	1.37272	1.70665
		0.587537	1.32667	1.677
		0.604351	1.36028	1.71578
		0.577286	1.3558	1.72808
		0.599453	1.36729	1.68399
		0.601501	1.28475	1.75097
		0.588861	1.34495	1.66465
		0.596043	1.31115	1.69197
		0.590401	1.33523	1.63061
		0.583692	1.32091	1.64505
		0.587723	1.30708	1.67549
		0.586749	1.34075	1.71579
		0.579049	1.3238	1.69426
		0.584035	1.3171	1.64825
		0.584966	1.26716	1.60511
		0.57876	1.31245	1.62748
		0.573189	1.34645	1.66014
		0.585614	1.30714	1.6945
		0.590622	1.34537	1.67707
		0.576091	1.3116	1.62253
		0.579715	1.30405	1.64228
		0.574197	1.31994	1.59831
		0.598772	1.26258	1.63489
		0.603072	1.3168	1.67355
		0.573097	1.29969	1.70646
		0.579661	1.31654	1.63588
		0.588778	1.29368	1.60527
		0.591115	1.32963	1.62185
		0.59228	1.32651	1.63872
		0.575937	1.29442	1.73249
		0.598431	1.30272	1.67047
		0.603928	1.31289	1.68179
		0.59419	1.29076	1.63187
		0.581595	1.2579	1.61876
		0.578683	1.31744	1.62132
		0.580336	1.32617	1.62987
		0.580715	1.28254	1.63422
		0.592951	1.28299	1.61893
		0.595514	1.27666	1.64757
		0.6069	1.30389	1.61288
		0.609275	1.28064	1.58344
		0.599449	1.29162	1.60642
		0.597392	1.28952	1.63587
		0.611505	1.28689	1.57381
		0.608812	1.28808	1.57888
		0.602888	1.26489	1.63898
		0.583348	1.27297	1.66226
		0.591689	1.28472	1.69184
		0.60231	1.27244	1.68137
		0.599866	1.28909	1.60283
		0.602496	1.26527	1.59151
		0.607683	1.2726	1.61426
		0.606241	1.2698	1.6606
		0.581857	1.24511	1.57529
		0.594735	1.24515	1.64543
		0.593006	1.30204	1.68003
		0.596815	1.24236	1.65038
		0.592549	1.27268	1.64432
		0.59537	1.23749	1.69894
		0.579715	1.29898	1.62557
		0.591122	1.26207	1.6457
		0.602228	1.24424	1.62567
		0.605695	1.27702	1.61496
		0.604597	1.22613	1.60501
		0.575232	1.27832	1.49658
		0.598611	1.28285	1.59709
		0.567535	1.25536	1.66597
		0.58317	1.19797	1.57108
		0.590219	1.26797	1.60069
		0.589778	1.24763	1.68715
		0.597789	1.25134	1.66479
		0.593324	1.28189	1.62245
		0.587005	1.26319	1.6875
		0.583421	1.21715	1.64693
		0.577245	1.2464	1.62249
		0.579332	1.181	1.75987
		0.583782	1.23641	1.58529
		0.595202	1.22218	1.5783
		0.596617	1.2285	1.55672
		0.575326	1.26933	1.58574
		0.584342	1.22125	1.55419
		0.57625	1.2254	1.63878
		0.593129	1.25334	1.60045
		0.589396	1.2451	1.59243
		0.579111	1.21844	1.66225
		0.592834	1.22928	1.56371
		0.605244	1.22548	1.66466
		0.593504	1.23783	1.58704
		0.597713	1.22398	1.58769
		0.614573	1.20019	1.59938
		0.613411	1.32657	1.64097
		0.611497	1.32385	1.52924
		0.611622	1.3287	1.66914
		0.605606	1.35632	1.59109
		0.584492	1.34303	1.62413
		0.590786	1.36121	1.6662
		0.580821	1.36177	1.61594
		0.594709	1.31513	1.70393
		0.592973	1.32747	1.66735
		0.59323	1.31803	1.64386
		0.59782	1.3028	1.75036
		0.583396	1.31542	1.5994
		0.584994	1.27794	1.62796
		0.587808	1.2982	1.63799
		0.58588	1.32335	1.65731
		0.608183	1.31277	1.69135
		0.582745	1.34408	1.72042
		0.594055	1.33896	1.54623
		0.573371	1.34559	1.63258
		0.58294	1.29936	1.57013
		0.589113	1.28128	1.62855
		0.593331	1.32844	1.67187
		0.596378	1.33239	1.62604
		0.579368	1.31644	1.72326
		0.569637	1.32565	1.58952
		0.58249	1.26949	1.58931
		0.566851	1.28088	1.5641
		0.596473	1.30142	1.6272
		0.596256	1.32348	1.64672
		0.578817	1.30104	1.72719
		0.589347	1.32198	1.53091
		0.59302	1.31105	1.58074
		0.566758	1.28134	1.6037
		0.574946	1.2982	1.60826
		0.583062	1.32583	1.63904
		0.593452	1.26836	1.66734
		0.584529	1.27459	1.60567
		0.593357	1.29883	1.58032
		0.589081	1.30218	1.6127
		0.572918	1.30934	1.53214
		0.574236	1.29854	1.54022
		0.584816	1.28837	1.56394
		0.590603	1.30169	1.5592
		0.574379	1.30297	1.54973
		0.588482	1.28242	1.54101
		0.599308	1.28251	1.57312
		0.601046	1.30231	1.55856
		0.596286	1.30773	1.57509
		0.589044	1.29642	1.5865
		0.59834	1.268	1.58124
		0.608809	1.2608	1.5797
		0.588407	1.29518	1.64957
		0.582288	1.26614	1.67553
		0.603455	1.24142	1.64902
		0.571792	1.25851	1.68328
		0.582801	1.26186	1.49704
		0.573784	1.28386	1.61252
		0.592809	1.27778	1.60107
		0.597059	1.28615	1.60133
		0.590445	1.26727	1.60239
		0.567112	1.24839	1.60018
		0.574963	1.28192	1.57561
		0.588234	1.26429	1.59612
		0.575793	1.29511	1.57783
		0.586219	1.28329	1.59415
		0.571747	1.25853	1.64105
		0.585593	1.22035	1.65151
		0.561219	1.28522	1.66068
		0.580594	1.23869	1.47737
		0.576915	1.2508	1.57517
		0.59556	1.23743	1.50649
		0.577991	1.27103	1.59959
		0.57441	1.24329	1.59489
		0.568686	1.25897	1.60451
		0.570778	1.27998	1.62207
		0.567416	1.24056	1.68218
		0.592444	2.26497	1.56111
		0.594402	1.27154	1.60176
		0.574911	1.26183	1.52973
		0.576365	1.29105	1.62818
		0.575282	1.24479	1.61633
		0.563038	1.26653	1.57587
		0.575562	1.29773	1.48978
		0.579806	1.26502	1.55863
		0.589106	1.24847	1.52408
		0.582387	1.23077	1.56458
		0.57655	1.25278	1.57766
		0.562355	1.28162	1.62441
		0.567754	1.27797	1.56946
		0.577939	1.24653	1.52889
		0.573593	1.27567	1.55123
		0.569913	1.24447	1.57224
		0.601125	1.23449	1.56283
		0.590362	1.26587	1.56255
		0.609555	1.21582	1.57475
		0.618539	1.25081	1.56938
		0.605068	1.25533	1.60564
		0.603967	1.22976	1.56941
		0.61292	1.2148	1.59171
		0.59109	1.21435	1.60477
		0.593622	1.2213	1.67887
		0.599983	1.23395	1.5824
		0.578503	1.25436	1.59637
		0.601649	1.21394	1.66525
		0.593083	1.24771	1.63247
		0.580803	1.20201	1.63691
		0.583951	1.16507	1.64766
		0.567855	1.24467	1.53904
		0.587394	1.21603	1.57928
		0.599065	1.20744	1.58711
		0.588944	1.16625	1.63748
		0.577445	1.22163	1.59437
		0.57653	1.14725	1.62054
		0.580438	1.23193	1.75339
		0.585735	1.22671	1.59778
		0.581216	1.22835	1.57489
		0.589485	1.1925	1.627
		0.590656	1.19205	1.60193
		0.570848	1.19434	1.64266
		0.567273	1.19667	1.57707
		0.569787	1.19353	1.55037
		0.583626	1.18973	1.55884
		0.573198	1.30634	1.56634
		0.582212	1.2961	1.60401
		0.575682	1.30474	1.62014
		0.571545	1.29617	1.57438
		0.572679	1.2779	1.58646
		0.576885	1.29599	1.55927
		0.595785	1.2998	1.50861
		0.578385	1.28729	1.61654
		0.587836	1.28309	1.55642
		0.584443	1.26913	1.5645
		0.571031	1.26102	1.5586
		0.567244	1.27495	1.53886
		0.582819	1.29686	1.52118
		0.592436	1.23836	1.52408
		0.59424	1.2831	1.52174
		0.605146	1.2782	1.56082
		0.592035	1.29948	1.6401
		0.593922	1.32477	1.58006
		0.596184	1.24951	1.64869
		0.616334	1.24654	1.62596
		0.599909	1.26697	1.60928
		0.606898	1.28731	1.64432
		0.596953	1.23185	1.60783
		0.591147	1.28796	1.62327
		0.588719	1.27709	1.57253
		0.580445	1.22672	1.58027
		0.585606	1.24137	1.6382
		0.581375	1.27449	1.63713
		0.59184	1.28331	1.60701
		0.57333	1.23861	1.58373
		0.57197	1.29695	1.53881
		0.587492	1.24011	1.5557
		0.592279	1.2716	1.60273
		0.592071	1.25172	1.6023
		0.582712	1.28824	1.52053
		0.59301	1.27309	1.52243
		0.581757	1.26583	1.54689
		0.576448	1.22324	1.56148
		0.564442	1.27511	1.58553
		0.583907	1.30971	1.61962
		0.588807	1.24544	1.59833
		0.58745	1.24023	1.59014
		0.581696	1.26261	1.57011
		0.578024	1.24892	1.54097
		0.580752	1.23319	1.58738
		0.581311	1.2334	1.62808
		0.592711	1.24204	1.61245
		0.57989	1.25873	1.59548
		0.592371	1.28756	1.58239
		0.571882	1.3025	1.51954
		0.565117	1.28287	1.56281
		0.590461	1.29629	1.65037
		0.572182	1.24134	1.60466
		0.595145	1.32028	1.60585
		0.58514	1.27915	1.54562
		0.575243	1.29312	1.53111
		0.574329	1.32101	1.62686
		0.564041	1.25966	1.56281
		0.583559	1.24191	1.69301
		0.563535	1.2728	1.62488
		0.577835	1.27975	1.66357
		0.587029	1.30099	1.72554
		0.596658	1.30097	1.6986
		0.582262	1.2995	1.65957
		0.584464	1.26319	1.73151
		0.585448	1.2485	1.68147
		0.609284	1.26499	1.6348
		0.584199	1.32102	1.61581
		0.589646	1.31655	1.7077
		0.570435	1.24247	1.72717
		0.580689	1.27098	1.72512
		0.613819	1.28244	1.678
		0.586741	1.32795	1.5581
		0.583686	1.23179	1.62288
		0.571308	1.27146	1.5986
		0.589921	1.31311	1.67311
		0.579695	1.30898	1.66945
		0.590564	1.25112	1.72835
		0.583289	1.24547	1.71324
		0.583367	1.27899	1.61435
		0.581705	1.23395	1.72009
		0.581673	1.29864	1.68711
		0.575091	1.29937	1.6062
		0.571187	1.306	1.59294
		0.595214	1.23937	1.57
		0.592957	1.26302	1.65799
		0.593005	1.26164	1.63873
		0.592383	1.24253	1.64361
		0.600717	1.21145	1.67687
		0.568858	1.26152	1.67826
		0.573724	1.28902	1.60945
		0.560482	1.26921	1.68995
		0.598946	1.25149	1.60936
		0.58037	1.19899	1.58344
		0.587705	1.26127	1.68504
		0.588313	1.24292	1.59044
		0.588882	1.25427	1.62068
		0.578816	1.22308	1.5941
		0.56471	1.21092	1.67846
		0.589916	1.21876	1.60341
		0.581855	1.28123	1.71121
		0.57105	1.27075	1.68843
		0.573676	1.21896	1.63437
		0.584709	1.26942	1.71382
		0.58109	1.20581	1.75009
		0.574665	1.22919	1.75495
		0.561545	1.20199	1.62741
		0.561995	1.22373	1.58397
		0.56087	1.23266	1.66709
		0.568296	1.1547	1.72272
		0.584697	1.23676	1.75072
		0.575603	1.22685	1.69064
		0.618954	1.24049	1.6733
		0.61439	1.18737	1.65029
		0.579691	1.22944	1.6345
		0.597339	1.19342	1.70776
		0.587489	1.21833	1.68025
		0.582427	1.26993	1.7544
		0.600323	1.16728	1.55231
		0.589171	1.2486	1.54259
		0.597499	1.2016	1.59274
		0.57756	1.24301	1.65763
		0.590256	1.21751	1.63424
		0.590986	1.217	1.74605
		0.57862	1.20294	1.73488
		0.609031	1.21146	1.63927
		0.588492	1.18582	1.64286
		0.590563	1.19488	1.68582
		0.589713	1.20344	1.64529
		0.578293	1.22266	1.72013
		0.582183	1.2078	1.69315
		0.567652	1.19127	1.52576
		0.578926	1.16106	1.56578
		0.600519	1.18462	1.62817
		0.576282	1.16662	1.63004
		0.586972	1.20852	1.63122
		0.5677	1.18129	1.64004
		0.580923	1.2103	1.6141
		0.56971	1.23915	1.5514
		0.58084	1.22676	1.62168
		0.588144	1.25602	1.64972
		0.592231	1.26099	1.64702
		0.565757	1.24426	1.64504
		0.56018	1.26302	1.58035
		0.578138	1.20844	1.72843
		0.578827	1.27626	1.74654
		0.574311	1.23399	1.76537
		0.581654	1.24276	1.75031
		0.584259	1.26498	1.73231
		0.5712	1.19912	1.75939
		0.565549	1.23165	1.70866
		0.573664	1.20577	1.68988
		0.584027	1.26715	1.71934
		0.582083	1.24998	1.73634
		0.586576	1.23336	1.78678
		0.574272	1.28596	1.74645
		0.571138	1.20235	1.70125
		0.580432	1.23007	1.69751
		0.580872	1.17619	1.69581
		0.569688	1.21394	1.66365
		0.566336	1.23086	1.68922
		0.565091	1.22237	1.7615
		0.603835	1.20078	1.70773
		0.592955	1.20093	1.60824
		0.599846	1.21401	1.67158
		0.598568	1.22941	1.71736
		0.589726	1.27408	1.63882
		0.596165	1.2383	1.73845
		0.602283	1.23125	1.66592
		0.602153	1.18596	1.59538
		0.606408	1.21431	1.70234
		0.584283	1.19645	1.72115
		0.592331	1.21578	1.76288
		0.596818	1.20422	1.65915
		0.586953	1.1633	1.68942
		0.583606	1.17919	1.64062
		0.589002	1.21015	1.66289
		0.585302	1.20788	1.60144
		0.58446	1.2094	1.71678
		0.598452	1.18655	1.65316
		0.592024	1.20758	1.6466
		0.589481	1.18951	1.53177
		0.581985	1.21238	1.61329
		0.573538	1.26142	1.61893
		0.582858	1.27403	1.66644
		0.598266	1.27469	1.67178
		0.582523	1.29386	1.59353
		0.583641	1.26965	1.61679
		0.597883	1.28104	1.69453
		0.576547	1.29656	1.71805
		0.580292	1.26707	1.72181
		0.570997	1.28078	1.72049
		0.583851	1.26476	1.74662
		0.588776	1.23429	1.69627
		0.584718	1.21361	1.6545
		0.585559	1.26842	1.73638
		0.584253	1.25253	1.66998
		0.581713	1.26899	1.70905
		0.595947	1.2839	1.62763
		0.580859	1.25586	1.64369
		0.573665	1.24782	1.74294
		0.576135	1.27423	1.63629
		0.572155	1.23567	1.6883
		0.581056	1.20389	1.71015
		0.569765	1.2294	1.72536
		0.582514	1.2353	1.72516
		0.574466	1.29882	1.67996
		0.559409	1.2291	1.66977
		0.590112	1.25439	1.68988
		0.58108	1.2386	1.73594
		0.611061	1.25791	1.73224
		0.613913	1.1834	1.72605
		0.609146	1.23471	1.70442
		0.60761	1.18476	1.62306
		0.615012	1.21348	1.56617
		0.605165	1.24801	1.70904
		0.6214	1.24995	1.72296
		0.582642	1.2216	1.67837
		0.612082	1.22089	1.64162
		0.60521	1.25356	1.67896
		0.598233	1.25258	1.70784
		0.601847	1.21766	1.77594
		0.595505	1.23237	1.70678
		0.587192	1.22296	1.62318
		0.597517	1.22664	1.69598
		0.597169	1.25552	1.68467
		0.588866	1.23978	1.7091
		0.599213	1.21296	1.70694
		0.582871	1.20571	1.66564
		0.584047	1.20672	1.71096
		0.574271	1.24505	1.6981
		0.57617		1.71734
		0.586446		1.61874
		0.603495		1.62835
		0.59567
		0.580204
		0.584571
		0.595544
		0.579864
		0.584059
		0.588769
		0.577828
		0.606758
		0.587391
		0.571807
		0.580929
		0.580462
		0.579806
		0.578906
		0.582734
		0.568928
		0.566315
		0.587954
		0.582039
		0.582206
		0.5774
		0.571561
